# Supplementary material for: Microbial adaptation to spaceflight is correlated with bacteriophage-encoded functions
Source: Nat Commun. 2024 May 15;15:3474. doi: 10.1038/s41467-023-42104-w (PMC11096397; doi:10.1038/s41467-023-42104-w)
Supplement: Supplementary file 5 — Supplementary Data 1 [file 41467_2023_42104_MOESM5_ESM.xlsx]

## Sheet: Genome information
Species	Flight Sample ID	Sample Date	ISS Sample Location	Reference	NASA Open Science Data Repository/ GeneLab Data Archive	Terrestrial Genomes*
Acinetobacter pittii	F8_7S_12B	2018-12-14	Lab 3 overhead	https://journals.asm.org/doi/10.1128/MRA.00214-21	OSD-361	79
	F8_7S_13B	2018-12-14	Lab 3 overhead
	F8_7S_14B	2018-12-14	Lab 3 overhead
	F8_7S_15B	2018-12-14	Lab 3 overhead
	F8_7S_16B	2018-12-14	Lab 3 overhead
	F8_7S_17B	2018-12-14	Lab 3 overhead
	F8_7S_18B	2018-12-14	Lab 3 overhead
	F8_7S_4B	2018-12-14	Lab 3 overhead
	F8_7S_5B	2018-12-14	Lab 3 overhead
	F8_7S_6P	2018-12-14	Lab 3 overhead
	F8_7S_7B	2018-12-14	Lab 3 overhead
	F8_8S_11B	2018-12-14	Crew quarters
	F8_8S_12B	2018-12-14	Crew quarters
	F8_8S_2P	2018-12-14	Crew quarters
	F8_8S_6P	2018-12-14	Crew quarters
	IIF1SW-P1	2015-05-15	Cupola	https://www.ncbi.nlm.nih.gov/pmc/articles/PMC5201052/	N/A
	IIF1SW-P2	2015-05-15	Unknown	Unpublished (NCBI Accession: PRJNA645458)
	IIF1SW-P3	2015-05-15	Unknown
	IIF1SW-P4	2015-05-15	Unknown
	IIF1SW-P5	2015-05-15	Unknown
	5806_IIF1SW-M_F2_L1_NORM_FLT-MAG-3	2015-03-04	Cupola	https://www.ncbi.nlm.nih.gov/pmc/articles/PMC6234677/	GLDS-69
	5816_IIF1SW-P-M_F2_L1_PMA_FLT-MAG-4	2015-03-04	Cupola
Bacillus amyloliquefaciens	IIF7SW-P4	2015-05-15	Lab Overhead 3	https://www.ncbi.nlm.nih.gov/pmc/articles/PMC7595942/	OSD-303	78
	IIF7SW-B4	2015-05-15	Lab Overhead 3
	IIF7SW-P3	2015-05-15	Lab Overhead 3
	IIF7SW-P2	2015-05-15	Lab Overhead 3
	IIF7SC-B1	2015-05-15	Lab Overhead 3
	IIF7SC-B4	2015-05-15	Lab Overhead 3
	IIF7SW-P1	2015-05-15	Lab Overhead 3
	IIF7SW-B1	2015-05-15	Lab Overhead 3
Bacillus thuringiensis	IIF7SG-B4	2015-05-15	CRV6-L7	https://www.ncbi.nlm.nih.gov/pmc/articles/PMC7595942/	OSD-303	495
	IIF1SG-B5	2015-05-15	CRV6-L1
	IIF3SG-B3	2015-05-15	CRV6-L3
	IIF4SW-B2	2015-05-15	Dining Table
	IIF4SW-P4	2015-05-15	Dining Table
	IIF4SW-P3	2015-05-15	Dining Table
	IIF4SW-B1	2015-05-15	Dining Table
	IIF4SW-B3	2015-05-15	Dining Table
	IIF2SG-B1	2015-05-15	CRV6-L2
	IIF4SW-P5	2015-05-15	Dining Table
	IIF4SW-P2	2015-05-15	Dining Table
Enterobacter bugandensis	IF2SW-F2	2015-03-14	WHC	https://www.ncbi.nlm.nih.gov/pmc/articles/PMC7484075/	OSD-311	51
	IF2SW-F3	2015-03-15	WHC
	IF2SW-B4	2015-03-04	WHC	https://www.ncbi.nlm.nih.gov/pmc/articles/PMC7484075/	OSD-302
	IFACSW-B2	2015-03-04	control (module air)
	IFACSW-B4	2015-03-04	control (module air)
	IFACSW-B5	2015-03-04	control (module air)
	IFACSW-P1	2015-03-04	control (module air)
	5630_IF2SW-M_F1_L2_NORM_FLT-MAG-3	2015-03-04	WHC	https://www.ncbi.nlm.nih.gov/pmc/articles/PMC6234677/	GLDS-69
	5641_IF2SW-P-M_F1_L2_PMA_FLT-MAG-2	2015-03-04	WHC
Klebsiella quasipneumoniae	IF3SW-P1	2015-03-04	ARED	https://osdr.nasa.gov/bio/repo/data/studies/OSD-470	OSD-470	388
	IF1SW-B2	2015-03-04	cupola	https://www.ncbi.nlm.nih.gov/pmc/articles/PMC7561690/	OSD-311
	IF2SW-B3	2015-03-04	WHC
	IF2SW-P1	2015-03-04	WHC
	IF1SW-P4	2015-03-04	cupola
	IF1SW-P3	2015-03-04	cupola
	IIIF3SW-P1	2016-05-06	ARED		OD-309
	F3-6P(1)	2016-05-06	PMM
	F3-6P(2)	2016-05-06	PMM
	5640_IF1SW-P-M_F1_L1_PMA_FLT-MAG-2	2015-03-04	Cupola	https://www.ncbi.nlm.nih.gov/pmc/articles/PMC6234677/	GLDS-69
	5641_IF2SW-P-M_F1_L2_PMA_FLT-MAG-3	2015-03-04	WHC
	SRX3808503_IIIF3SW-P-M_F3_L3_PMA_FLT-MAG-2		ARED
	SRX3808514_IIIF3SW-M_F3_L3_NORM_FLT-MAG-2		ARED
Micrococcus luteus	F5_7S_P10B	2018-01-05	Lab 3 overhead	https://www.ncbi.nlm.nih.gov/pmc/articles/PMC7595942/	OSD-303	57
	F5_7S_P11A	2018-01-05	Lab 3 overhead
	F5_7S_P1A	2018-01-05	Lab 3 overhead
	F5_7S_P1B	2018-01-05	Lab 3 overhead
	F5_7S_P2C	2018-01-05	Lab 3 overhead
	F5_7S_P3	2018-01-05	Lab 3 overhead
	F6_3S_P_1A	2018-04-13	ARED
	F6_7S_P_2	2018-04-13	Lab 3 overhead
Paenibacillus polymyxa	IIF8SW-P5	2015-05-15	Port Crew Quarters	https://www.ncbi.nlm.nih.gov/pmc/articles/PMC7595942/	OSD-303	30
	IIF2*SW-P4	2015-05-15	WHC
	IIF8SW-P3	2015-05-15	Port Crew Quarters
	IIF8SW-B4	2015-05-15	Port Crew Quarters
	IIF2*SW-P2	2015-05-15	WHC
	IIF8SW-P4	2015-05-15	Crew Quarters
	IIF5SW-B4	2015-05-15	Overhead 4
	IIF2SW-B2	2015-05-15	WHC
	IIF5SW-B3	2015-05-15	Overhead 4
	5810_IIF5SW-M_F2_L5_NORM_FLT-MAG-2	2015-03-04	Overhead 4	https://www.ncbi.nlm.nih.gov/pmc/articles/PMC6234677/	GLDS-69
	5820_IIF5SW-P-M_F2_L5_PMA_FLT-MAG-2	2015-03-04	Overhead 4
	5823_IIF8SW-P-M_F2_L8_PMA_FLT-MAG-2	2015-03-04	Crew Quarters
Pseudomonas fulva	IIF7SW-P5	2018-12-14	Cupola	https://journals.asm.org/doi/10.1128/MRA.00214-21	OSD-361	7
	F8_1S_2P	2018-12-14	Cupola
	F8_1S_3P	2018-12-14	Cupola
	F8_1S_4B	2018-12-14	Cupola
	F8_1S_5B	2018-12-14	Cupola
	F8_1S_6B	2018-12-14	Cupola
	F8_2S_1B	2018-12-14	WHC
	F8_2S_1P	2018-12-14	WHC
	F8_2S_2P	2018-12-14	WHC
	F8_4S_1B	2018-12-14	Dining table
	F8_5S_16B	2018-12-14	Overhead 4
	F8_6S_10B	2018-12-14	PMM port 1
	F8_6S_11B	2018-12-14	PMM port 1
	F8_6S_12B	2018-12-14	PMM port 1
	F8_6S_13B	2018-12-14	PMM port 1
	F8_6S_14B	2018-12-14	PMM port 1
	F8_6S_15B	2018-12-14	PMM port 1
	F8_6S_1P	2018-12-14	PMM port 1
	F8_6S_3B	2018-12-14	PMM port 1
	F8_6S_3P	2018-12-14	PMM port 1
	F8_6S_4B	2018-12-14	PMM port 1
	F8_6S_5B	2018-12-14	PMM port 1
	F8_6S_7B	2018-12-14	PMM port 1
	F8_6S_8B	2018-12-14	PMM port 1
	F8_6S_9B	2018-12-14	PMM port 1
	F8_7S_10B	2018-12-14	Lab 3 overhead
	F8_7S_11B	2018-12-14	Lab 3 overhead
	F8_7S_1B	2018-12-14	Lab 3 overhead
	F8_7S_1P	2018-12-14	Lab 3 overhead
	F8_7S_2B	2018-12-14	Lab 3 overhead
	F8_7S_2P	2018-12-14	Lab 3 overhead
	F8_7S_3B	2018-12-14	Lab 3 overhead
	F8_7S_3P	2018-12-14	Lab 3 overhead
	F8_7S_6B	2018-12-14	Lab 3 overhead
	F8_7S_8B	2018-12-14	Lab 3 overhead
	F8_7S_9B	2018-12-14	Lab 3 overhead
	F8_8S_13B	2018-12-14	Crew quarters
	F8_8S_1B	2018-12-14	Crew quarters
	F8_8S_2B	2018-12-14	Crew quarters
	F8_8S_3B	2018-12-14	Crew quarters
	F8_8S_7P	2018-12-14	Crew quarters
	F8_8S_8P	2018-12-14	Crew quarters
	F8_8S_9P	2018-12-14	Crew quarters
Staphylococcus epidermidis	F6_3S_P_7	2018-04-13	ARED	https://journals.asm.org/doi/10.1128/MRA.00214-21	OSD-361	370
	s1	2006-08-14	Node 1	Unpublished (NCBI Accession: PRJNA486830)	OSD-372
	s2	2006-08-14	Node 1
	s3	2006-08-14	U.S. LAB
	s4	2009-07-15	Node 1
	s5	2009-07-15	U.S. Airlock
	s6	2009-11-11	U.S. LAB
	s10	2010-03-05	Node 3
	s11	2010-03-05	Node 3
	s12	2010-03-05	Node 3
	s13	2010-03-05	Node 3
	s14	2010-03-05	Node 2
	s7	2010-03-05	Node 1
	s15	2011-04-15	U.S. LAB
	s16	2011-04-15	Node 3
	s17	2011-04-15	Node 1
	s18	2011-04-15	Node 1
	s19	2011-08-12	U.S. LAB
	s20	2011-08-12	Node 3
	s21	2011-08-12	Node 3
	s22	2012-01-18	Node 3
	s23	2012-05-29	PMM
	s24	2012-09-07	Node 1
	s25	2012-09-07	Node 3
	s26	2013-04-29	Node 3
	s27	2013-04-29	Node 3
	s28	2013-04-29	Node 3
	s29	2013-04-29	Node 3
	s30	2013-08-23	Node 2
	s31	2013-10-19	Node 3
	s32	2014-02-19	Node 3
	s33	2014-02-19	Node 1
	s34	2014-02-19	Node 3
	s35	2014-02-19	Node 3
	s36	2014-08-29	Node 3
	s37	2014-11-03	Node 3
	s38	2014-11-03	Node 3
	s39	2014-12-31	PWD Hot (bag)
	s40	2014-12-31	PWD Hot (bag)
	s41	2014-12-31	PWD Hot (bag)
	s44	2014-12-31	PWD Hot (bag)
	s43	2015-03-09	PMM
	s45	2015-04-16	U.S. LAB
	s46	2015-04-16	U.S. LAB
	s47	2015-04-16	U.S. LAB
	s48	2015-04-16	Node 2
	s49	2015-04-16	Node 2
	s50	2015-11-16	U.S. LAB
	s51	2015-11-16	U.S. LAB
	s53	2015-11-16	PMM
	151250017-2-258-59-RA	2015-03-04	Unknown	Unpublished (NCBI Accession:PRJNA657113)	N/A
	151250017-1-258-58-RA	2015-03-04	Unknown
	151250013-2-258-54-RA	2015-03-04	Unknown
	151250009-1-258-48-RA	2015-03-04	Unknown
	151250001-3-258-42-RA	2015-03-04	Unknown
	151250001-1-258-40-RA	2015-03-04	Unknown
	IIF8SC-B1-RA	2015-05-15	Unknown
	IIF7SC-B6-RA	2015-05-15	Unknown
	IIF7SC-B5-RA	2015-05-15	Unknown
	IIF6SC-B6-RA	2015-05-15	Unknown
	IIF3SC-B9-RA	2015-05-15	Unknown
	IIF3SC-B8-RA	2015-05-15	Unknown
	IIF2SC-B1-RA	2015-05-15	Unknown
	IIF6SW-P4-RA	2015-05-15	Unknown
	151250017-2-258-59	2015-03-04	Unknown
	151250013-2-258-54	2015-03-04	Unknown
	151250013-1-258-53	2015-03-04	Unknown
	151250009-1-258-48	2015-03-04	Unknown
	151250003-1-258-43	2015-03-04	Unknown
	151250001-3-258-42	2015-03-04	Unknown
	151250001-2-258-41	2015-03-04	Unknown
	151250001-1-258-40	2015-03-04	Unknown
	IIF8SC-B1	2015-05-15	Unknown
	IIF7SC-B7	2015-05-15	Unknown
	IIF7SC-B6	2015-05-15	Unknown
	IIF7SC-B5	2015-05-15	Unknown
	IIF7SC-B3	2015-05-15	Unknown
	IIF6SC-B6	2015-05-15	Unknown
	IIF6SC-B3	2015-05-15	Unknown
	IIF4SC-B2	2015-05-15	Unknown
	IIF6SC-B1	2015-05-15	Unknown
	IIF3SC-B9	2015-05-15	Unknown
	IIF3SC-B8	2015-05-15	Unknown
	IIF3SC-B6	2015-05-15	Unknown
	IIF2SC-B1	2015-05-15	Unknown
	IIF6SW-P5A	2015-05-15	Unknown
	IIF6SW-P4	2015-05-15	Unknown
	IIF6SW-P3	2015-05-15	Unknown
	IIF8SW-B1	2015-05-15	Unknown
	IF4SW-P4	2015-03-04	Unknown
Staphylococcus saprophyticus	F5_7S_P10A	2018-01-05	Lab 3 Overhead	https://journals.asm.org/doi/10.1128/MRA.00214-21	OSD-361	37
	F5_7S_P11B	2018-01-05	Lab 3 Overhead
	F5_7S_P12A	2018-01-05	Lab 3 Overhead
	F5_7S_P13	2018-01-05	Lab 3 Overhead
	F5_7S_P5A	2018-01-05	Lab 3 Overhead
	F5_7S_P5B	2018-01-05	Lab 3 Overhead
	F5_7S_P5C	2018-01-05	Lab 3 Overhead
	F6_7S_P_5	2018-01-05	Lab 3 Overhead
	IIF2SW-B4-RA	2015-05-15	Unknown	Unpublished (NCBI Accession: PRJNA657113)	N/A
	IIF2SW-B1-RA	2015-05-15	Unknown
	IF1SW-P2-RA	2015-03-04	Unknown
	151250011-1-258-52	2015-03-04	Unknown
	IIF3SW-P3	2015-05-15	Unknown
	IIF2SW-P2	2015-05-15	Unknown
	IIF2SW-P1	2015-05-15	Unknown
	IIF2*SW-B5	2015-05-15	Unknown
	IIF2*SW-B4	2015-05-15	Unknown
	IIF2SW-B5	2015-05-15	Unknown
	IIF2SW-B4	2015-05-15	Unknown
	IIF2SW-B1	2015-05-15	Unknown
	IF1SW-P2	2015-03-04	Unknown
	IF1SW-P1	2015-03-04	Unknown
	IF1SW-B3	2015-03-04	Unknown
	s43	2015-03-09	PMM	Unpublished (NCBI Accession: PRJNA486830)	OSD-372
	5629_IF1SW-M_F1_L1_NORM_FLT-MAG-3	2015-03-04	Cupola	https://www.ncbi.nlm.nih.gov/pmc/articles/PMC6234677/	GLDS-69
	5812_IIF7SW-M_F2_L7_NORM_FLT-MAG-7	2015-03-04	Lab 3 Overhead
	5863_IIF2SW-M_F2_L2_NORM_FLT-MAG-3	2015-03-04	WHC
	SRX3808504_IIIF2SW-P-M_F3_L2_PMA_FLT-MAG-4	2015-03-04	WHC
	SRX3808511_IIIF2SW-M_F3_L2_NORM_FLT-MAG-3	2015-03-04	WHC
* NCBI RefSeq assemblies at the scaffold level or higher (download date: November 2022)
Not included due to insufficient genomes
Staphylococcus capitis
Kocuria palustris
Pseudomonas granadensis
Pseudoclavibacter alba
Kocuria indica
Staphylococcus warneri
Staphylococcus caprae
Methylobacterium organophilum

## Sheet: Genome comparison
	All strains (ISS+Terrestrial)			Flight strains			Core ratio	ISS core fraction
Species	Core	Accessory	Total	Core	Accessory	Total
Acinetobacter pittii	2875	9945	12820	3478	89	3567	1.20974	0.975049
Bacillus amyloliquifaciens	3132	5025	8157	3555	404	3959	1.13506	0.897954
Bacillus thuringensis	4141	16962	21103	4844	38	4882	1.16977	0.992216
Enterobacter bugandensis	3818	4634	8452	4280	39	4319	1.12101	0.99097
Klebsiella quasipneumoniae	3989	14940	18929	4216	584	4800	1.05691	0.878333
Paenibacillus polymyxa	4121	2990	7111	4552	165	4717	1.10459	0.96502
Pseudomonas fulva	3842	3646	7488	4370	127	4497	1.13743	0.971759
Staphylococcus epidermidis	1945	4025	5970	1965	1702	3667	1.01028	0.53586
Staphylococcus saprophyticus	2156	3016	5172	2225	604	2829	1.032	0.786497

## Sheet: Intact prophages
Species	Cluster	Accession Number	Representative Phage	Num. Genomes in Cluster	Size (kb)	Class	Query Identity*
							NCBI_Virus	NCBI_Bacteria	IMG_VR
Acinetobacter pittii	1	NZ_JACDOY010000001.1	IIF1SW-P2 sequence:9314-63821	14	54.5	Unclassified	0.308326	0.969806	0.61
Acinetobacter pittii	2	NZ_JACDOY010000004.1	IIF1SW-P2 sequence:120779-155538	13	34.8	Unclassified	0	0.647756	0.59
Acinetobacter pittii	3	NZ_JACDPA010000004.1	IIF1SW-P4 sequence:16202-50961	8	34.8	Unclassified	0	0.647756	0.59
Acinetobacter pittii	4	NZ_JAFDSL010000002.1	F8_8S_6P sequence:234313-289068	7	54.8	Unclassified	0.308326	0.959808	0.61
Bacillus amyloliquefaciens	5	NZ_JABVDP010000002.1	IIF7SW-P4 sequence:560398-592126	7	31.7	Unclassified	0	0.9825	0.92
Bacillus amyloliquefaciens	6	NZ_JABVDQ010000006.1	IIF7SW-B4 sequence:76-30790	2	30.7	Unclassified	0	0.54936	0.21
Bacillus amyloliquefaciens	43	NZ_JABVDX010000002.1	IIF7SW-B1 sequence:43242-74970	1	31.7	Unclassified	0	0.9825	0.92
Bacillus thuringiensis	7	NZ_JABVDG010000017.1	IIF4SW-B2 sequence:31279-85361	6	54.1	Caudoviricetes	0.333703	0.850251	0.3
Bacillus thuringiensis	8	NZ_JABVDG010000018.1	IIF4SW-B2 sequence:4858-36505	5	31.6	Unclassified	0.270165	0.751366	0.46
Bacillus thuringiensis	9	NZ_JABVDJ010000018.1	IIF4SW-B1 sequence:4811-36458	2	31.6	Unclassified	0.270165	0.751366	0.46
Bacillus thuringiensis	10	NZ_JABVDK010000017.1	IIF4SW-B3 sequence:971-55053	3	54.1	Caudoviricetes	0.333703	0.850251	0.3
Enterobacter bugandensis	11	NZ_JABWOU010000001.1	IFACSW-P1 sequence:105400-173868	7	68.5	Unclassified	0.077787	0.9974	0.88
Enterobacter bugandensis	12	NZ_JABWOU010000001.1	IFACSW-P1 sequence:830462-877738	7	47.3	Unclassified	0.106476	0.52261	0.47
Enterobacter bugandensis	13	NZ_JABWOU010000001.1	IFACSW-P1 sequence:1560289-1598673	5	38.4	Caudoviricetes	0.500373	0.89685	0.85
Enterobacter bugandensis	14	NZ_JABWOU010000003.1	IFACSW-P1 sequence:244388-268445	5	24.1	Unclassified	0.2117	1	0.74
Enterobacter bugandensis	15	NZ_JABWOV010000004.1	IFACSW-B5 sequence:189798-241539	4	51.7	Caudoviricetes	0.37764	0.917884	0.63
Enterobacter bugandensis	16	NZ_JABWOX010000003.1	IFACSW-B2 sequence:212747-236804	4	24.1	Unclassified	0.2117	1	0.74
Enterobacter bugandensis	17	NZ_JACBPD010000001.1	IF2SW-F2 sequence:448858-496167	2	47.3	Unclassified	0.106476	0.513108	0.47
Enterobacter bugandensis	44	NZ_JACBPD010000001.1	IF2SW-F2 sequence:1144966-1214620	1	69.7	Unclassified	0.077787	0.987228	0.92
Klebsiella quasipneumoniae	18	NZ_JABWOZ010000001.1	IF1SW-P3 sequence:1075259-1113245	3	38	Caudoviricetes	0.889364	0.9951	0.69
Klebsiella quasipneumoniae	19	NZ_JABWOZ010000011.1	IF1SW-P3 sequence:58837-123214	2	64.4	Caudoviricetes	0.395281	0.8557	0.13
Klebsiella quasipneumoniae	20	NZ_JABWPC010000001.1	IF2SW-B3 sequence:454342-492312	4	38	Caudoviricetes	0.889364	0.9951	0.85
Klebsiella quasipneumoniae	21	NZ_JABWPC010000001.1	IF2SW-B3 sequence:641744-672953	2	31.2	Unclassified	0	0.9854	0.69
Klebsiella quasipneumoniae	22	NZ_JABWPC010000010.1	IF2SW-B3 sequence:4836-69210	3	64.4	Caudoviricetes	0.395281	0.8557	0.13
Klebsiella quasipneumoniae	23	NZ_JABXWL010000009.1	F3-6P(1) sequence:83280-130986	3	47.7	Caudoviricetes	0.539896	0.773647	0.18
Klebsiella quasipneumoniae	24	NZ_JABXWM010000001.1	IIIF3SW-P1 sequence:1181253-1232366	2	51.1	Unclassified	0.03928	0.372628	0.2
Klebsiella quasipneumoniae	25	GLDS-69_SRX3808514_IIIF3SW-M_F3_L3_NORM_FLTMAG-2	3207 sequence:67285-105451	2	38.2	Unclassified	0	0.9983	0.48
Klebsiella quasipneumoniae	45	NZ_JABWPB010000002.1	IF2SW-P1 sequence:106-48863	1	48.8	Unclassified	0.047334	0.859038	0.56
Paenibacillus polymyxa	26	NZ_JABVDA010000001.1	IIF5SW-B4 sequence:979867-1033318	5	53.5	Unclassified	0	0.556016	0.33
Paenibacillus polymyxa	27	NZ_JABVDA010000002.1	IIF5SW-B4 sequence:924995-985042	9	60	Unclassified	0	0.711326	1
Paenibacillus polymyxa	28	NZ_JABVCV010000001.1	IIF2*SW-P4 sequence:600724-654175	2	53.5	Unclassified	0	0.556016	0.33
Paenibacillus polymyxa	49	NZ_JABVCW010000012.1	IIF8SW-P3 sequence:5194-42397	1	37.2	Unclassified	0	0.711326	0.47
Pseudomonas fulva	29	NZ_JAFDSN010000010.1	F8_8S_8P sequence:265-37762	32	37.5	Unclassified	0	0.68931	1
Pseudomonas fulva	30	NZ_JAFDSN010000003.1	F8_8S_8P sequence:227007-281424	30	54.4	Unclassified	0.01605	0.39564	0.98
Pseudomonas fulva	31	NZ_JAFDSO010000005.1	F8_8S_9P sequence:64781-112439	11	47.7	Unclassified	0.024075	0.445095	0.98
Pseudomonas fulva	32	NZ_JAFDSI010000012.1	F8_8S_2B sequence:133309-166839	9	33.5	Unclassified	0	1	1
Pseudomonas fulva	52	NZ_JAFDSO010000005.1	F8_8S_9P sequence:173154-179665	1	6.5	Unclassified	0	0.65632	0.29
Staphylococcus epidermidis	33	NZ_QVUA01000019.1	s20 sequence:26380-77059	7	50.7	Caudoviricetes	0.462413	0.9991	0.77
Staphylococcus epidermidis	34	NZ_JACMTY010000001.1	IF4SW-P4 sequence:652269-693911	2	41.6	Unclassified	0.200398	0.58266	0.55
Staphylococcus epidermidis	35	NZ_JACMTY010000001.1	IF4SW-P4 sequence:375077-418384	6	43.3	Caudoviricetes	0.54036	0.9998	0.95
Staphylococcus epidermidis	36	NZ_QVUM01000019.1	s32 sequence:28461-71534	2	43.1	Caudoviricetes	0.551696	0.9999	0.95
Staphylococcus epidermidis	37	NZ_QVUD01000021.1	s23 sequence:109550-154503	4	45	Caudoviricetes	0.49926	0.9992	0.77
Staphylococcus epidermidis	38	NZ_QVUO01000006.1	s34 sequence:116777-162391	2	45.6	Unclassified	0.163962	0.679683	0.41
Staphylococcus epidermidis	39	NZ_QVTQ01000020.1	s10 sequence:24126-73534	2	49.4	Unclassified	0.134302	0.72825	0.4
Staphylococcus epidermidis	40	NZ_QVTJ01000019.1	s3 sequence:3359-57637	2	54.3	Caudoviricetes	0.454416	0.9999	0.75
Staphylococcus epidermidis	53	NZ_JACMVW010000018.1	IIF7SC-B6 sequence:62-44576	1	44.5	Caudoviricetes	0.734184	0.711711	0.3
Staphylococcus epidermidis	54	NZ_JACMVQ010000006.1	IIF6SC-B1 sequence:83856-147313	1	63.5	Caudoviricetes	0.37776	1	0.26
Staphylococcus epidermidis	55	NZ_JACMVF010000005.1	IIF3SC-B8 sequence:88935-133034	1	44.1	Caudoviricetes	0.743248	0.711711	0.31
Staphylococcus epidermidis	56	NZ_JACMVV010000002.1	IIF7SC-B5 sequence:305330-366663	1	61.3	Caudoviricetes	0.407898	0.9999	0.68
Staphylococcus epidermidis	57	NZ_JACMVV010000008.1	IIF7SC-B5 sequence:24146-72930	1	48.8	Unclassified	0.06356	0.9999	0.41
Staphylococcus epidermidis	58	NZ_QVTY01000006.1	s18 sequence:35-43342	1	43.3	Caudoviricetes	0.627198	0.722076	0.42
Staphylococcus epidermidis	59	NZ_QVTU01000023.1	s14 sequence:35-42207	1	42.2	Caudoviricetes	0.730268	0.951279	0.5
Staphylococcus epidermidis	60	NZ_QVTI01000005.1	s2 sequence:5215-51232	1	46	Unclassified	0.260942	0.9999	0.25
Staphylococcus epidermidis	61	NZ_QVVH01000008.1	s53 sequence:46895-98109	1	51.2	Caudoviricetes	0.462903	0.9996	0.76
Staphylococcus epidermidis	62	NZ_QVVF01000025.1	s51 sequence:616-49418	1	48.8	Unclassified	0.111864	0.65268	0.54
Staphylococcus epidermidis	63	NZ_QVUN01000019.1	s33 sequence:5005-53117	1	48.1	Caudoviricetes	0.560441	0.722462	0.39
Staphylococcus epidermidis	64	NZ_QVUI01000014.1	s28 sequence:1-42992	1	43	Unclassified	0.195426	0.879424	0.44
Staphylococcus epidermidis	65	NZ_QVUC01000003.1	s22 sequence:35922-65000	1	29.1	Caudoviricetes	0.76464	0.984852	0.89
Staphylococcus epidermidis	66	NZ_QVUC01000010.1	s22 sequence:51-31904	1	31.9	Unclassified	0.062951	0.828094	0.72
Staphylococcus epidermidis	67	NZ_QVUB01000066.1	s21 sequence:224-28808	1	28.6	Unclassified	0.20228	0.9999	0.78
Staphylococcus epidermidis	68	NZ_QVUB01000005.1	s21 sequence:235-29401	1	29.2	Caudoviricetes	0.804865	0.855232	0.58
Staphylococcus epidermidis	69	NZ_QVTX01000015.1	s17 sequence:35-44746	1	44.7	Unclassified	0.290377	0.399672	0.39
Staphylococcus epidermidis	70	NZ_QVTX01000013.1	s17 sequence:91842-143186	1	51.3	Unclassified	0.008187	0.989901	0.38
Staphylococcus epidermidis	71	NZ_QVTV01000014.1	s15 sequence:1-43250	1	43.2	Caudoviricetes	0.586152	0.9981	0.47
Staphylococcus epidermidis	72	NZ_QVTN01000023.1	s7 sequence:295-42533	1	42.2	Caudoviricetes	0.817716	0.644688	0.52
Staphylococcus epidermidis	73	NZ_QVTJ01000018.1	s3 sequence:33587-81354	1	47.8	Unclassified	0.103389	0.86031	0.39
Staphylococcus epidermidis	74	NZ_JAFDPX010000007.1	F6_3S_P_7 sequence:72993-118974	1	46	Unclassified	0.142912	0.484551	0.45
Staphylococcus saprophyticus	41	NZ_JAFDQH010000003.1	F6_7S_P_5 sequence:592884-635056	2	42.2	Caudoviricetes	0.426915	0.625623	0.25
Staphylococcus saprophyticus	42	NZ_JAFDPP010000003.1	F5_7S_P5C sequence:174-42331	5	42.2	Caudoviricetes	0.426915	0.625623	0.25
Staphylococcus saprophyticus	75	NZ_QVUX01000004.1	s43 sequence:757637-811609	1	54	Unclassified	0.04714	0.31936	0.12
Staphylococcus saprophyticus	76	NZ_JAFDPB010000001.1	F5_7S_P11B sequence:38923-82523	1	43.6	Caudoviricetes	0.496398	0.607808	0.24
* NCBI Megablast query coverage x alignment

## Sheet: Long-read assemblies
	S. saprophyticus				MinION hit
	Short read	Size	Completeness	GC	Coverage %	ID	location	MinION Phage #	Notes
	1	31.5 kb	incomplete	31.36	100	99.9	1758053 to 1789559	Phage 3
	2	8.2 kb	incomplete	33.63	100	99.95	625125 to 633413	Phage 2
	3	42.1 kb	intact	34.35	100	99.97	2472406 to 2514569	Phage 5	PHASTER and PhiSpy consistent
	4	18.7 kb	incomplete	29.86	100	99.77	755022 to 773715	Unk	Missing in PHASTER, present in PhiSpy
	5	6.2 kb	incomplete	29.63	100	99.94	Plasmid 3 12523 to 18768	Plasmid
					Short read Hit
	MinION	Size	Completeness	GC	Coverage %	ID	location	Short read Phage #	Notes
	1	6.8 kb	incomplete	34.37	100	99.94	NZ_JAFDPF010000002.1 : 39106 to 45947	Phage 2	Truncated, PHASTER and PhiSpy consistent
	2	19.9 kb	incomplete	31.17	100	99.93	NZ_JAFDPF010000001.1 : 47410 to 67351	Phage 1	Truncated, PHASTER and PhiSpy consistent
	3	56.2 kb	intact	33.59	76	99.97	NZ_JAFDPF010000003.1 : 592693 to 635207	Phage 3	PHASTER and PhiSpy consistent
					21	99.9	NZ_JAFDPF010000011.1 : 1 to 12340	Phage 3
	4	9.8 kb	incomplete	29.32	100	99.96	NZ_JAFDPF010000007.1 : 10127 to 19977	Phage 5	Extended
	P. fulva				MinION hit
	Short read	Size	Completeness	GC	Coverage %	ID	location	MinION Phage #	Notes
	1	6.1 kb	incomplete	56.85	100	99.98	2362050 to 2368243	7
	2	27.8 kb	incomplete	59.37	100	100	4331904 to 4359791	9
	3	15.6 kb	incomplete	55.76	100	99.99	1671621 to 1687307	2
	4	13.2 kb	incomplete	59.64	100	100	3852203 to 3865491	8b
	5	47.6 kb	intact	59.76	100	99.99	1831439 to 1879090	3	PHASTER and PhiSpy consistent
	6	37.4 kb	intact	60.85	100	99.98	3812514 to 3850002	8a	PHASTER and PhiSpy consistent
	7	11.2 kb	incomplete	61.08	100	99.97	1222570 to 1233790	Unk
					Short read hit
	MinION	Size	Completeness	GC	Coverage %	ID	location	Short read Phage #	Notes
	1	7.5 kb	incomplete	56.77	34	100	NZ_JAFDSD010000035.1 : 1 to 2605	Unk	Whole contig
					29	99.95	NZ_JAFDSD010000036.1 : 1 to 2216	Unk	Whole contig
					24	100	NZ_JAFDSD010000025.1 : 30277 to 32032	Unk
					16	100	NZ_JAFDSD010000039.1 : 19 to 1231	Unk	Whole contig
	2	15.6 kb	incomplete	55.76	100	99.99	NZ_JAFDSD010000014.1 : 54721 to 70396	3
	3	35.6 kb	intact	60.57	100	99.98	NZ_JAFDSD010000003.1 : 70770 to 106406	5a	PHASTER and PhiSpy consistent
	4	12.1 kb	incomplete	59.64	100	99.98	NZ_JAFDSD010000003.1 : 108491 to 120678	5b
	5	21.8 kb	incomplete	59.99	76	99.98	NZ_JAFDSD010000027.1 : 7894 to 24618	Unk	End of contig
					18	100	NZ_JAFDSD010000032.1 : 10919 to 14984	Unk	End of contig
					5	100	NZ_JAFDSD010000038.1 : 1 to 1235	Unk	Whole contig
	6	6.8 kb	incomplete	57.29	85	100	NZ_JAFDSD010000033.1 : 1 to 5836	Unk	Beginning of contig
					15	100	NZ_JAFDSD010000040.1 : 1 to 1073	Unk	Whole contig, PHASTER and PhiSpy consistent
	7	6.5 kb	questionable	56.89	100	99.8	NZ_JAFDSD010000010.1 : 12967 to 19478	1
	8	62.9 kb	intact	60.85	61	99.98	NZ_JAFDSD010000006.1 : 1 to 38803	6	Beginning of contig, PHASTER and PhiSpy consistent
					36	99.99	NZ_JAFDSD010000021.1 : 63301 to 86464	4	End of contig, PHASTER and PhiSpy consistent
	9	9.7 kb	incomplete	61.26	100	100	NZ_JAFDSD010000013.1 : 111426 to 121210	2

## Sheet: Prophage_fcn_anno
Species	Phage_ID	ORF_ID	Functional category	protein_id	product	ko_number	ko_product	database	E_values
A. pittii	NZ_JAFDRK010000002.1_210387-218186	ORF38_7474:7758	Virulence	WP_057095565.1	pyocin activator prtn family protein			refseq	1.38e-65
A. pittii	NZ_JAFDRK010000006.1_16202-60526	ORF648_8745:8443	Virulence	WP_002025618.1	marr family transcriptional regulator			refseq	9.62e-64
B. amyloliquifaciens	NZ_JABVDP010000018.1_11931-25559	ORF187_10177:9713	Virulence	WP_003155389.1	marr family transcriptional regulator			refseq	9.53e-73
B. amyloliquifaciens	NZ_JABVDP010000018.1_11931-25559	ORF188_9700:9011	Virulence			K15549	membrane fusion protein, multidrug efflux system	kofam	1.5e-73
B. amyloliquifaciens	NZ_JABVDP010000018.1_11931-25559	ORF224_8970:7375	Virulence			K08191	MFS transporter, ACS family, hexuronate transporter	kofam	1.1e-27
B. amyloliquifaciens	NZ_JABVDP010000018.1_11931-25559	ORF229_5193:4459	Virulence			K20344	ATP-binding cassette, subfamily C, bacteriocin exporter	kofam	1.2e-29
B. amyloliquifaciens	NZ_JABVDP010000018.1_11931-25559	ORF230_4458:3541	Virulence			K06158	ATP-binding cassette, subfamily F, member 3	kofam	3.1e-29
B. amyloliquifaciens	NZ_JABVDP010000003.1_32-27535	ORF285_6089:5646	Virulence			K15974	MarR family transcriptional regulator, negative regulator of the multidrug operon emrRAB	kofam	1.2e-22
B. amyloliquifaciens	NZ_JABVDP010000001.1_38423-50176	ORF42_8212:9204	Virulence			K15587	nickel transport system ATP-binding protein [EC:7.2.2.11]	kofam	3.6e-29
B. amyloliquifaciens	NZ_JABVDP010000001.1_38423-50176	ORF52_2009:3154	Virulence			K18430	N,N'-diacetyllegionaminate synthase [EC:2.5.1.101]	kofam	2.3e-52
B. amyloliquifaciens	NZ_JABVDP010000002.1_560398-592132	ORF536_4510:2888	Virulence	WP_174737428.1	pyocin knob domain-containing protein			refseq	0
B. amyloliquifaciens	NZ_JABVDP010000002.1_560398-592132	ORF539_1432:1169	Virulence	WP_003154815.1	hemolysin xhla family protein			refseq	5.14e-37
B. thuringiensis	NZ_JABVDN010000008.1_143154-151242	ORF1_0:1613	Virulence			K08194	MFS transporter, ACS family, D-galactonate transporter	kofam	3e-29
B. thuringiensis	NZ_JABVDN010000009.1_22306-29885	ORF104_902:0	AMR			K06158	ATP-binding cassette, subfamily F, member 3	kofam	3.4e-29
B. thuringiensis	NZ_JABVDN010000001.1_974-31329	ORF114_27799:29550	Virulence			K25182	drug efflux transport system ATP-binding protein	kofam	8.2e-28
B. thuringiensis	NZ_JABVDN010000001.1_974-31329	ORF12_6333:7709	Virulence			K20712	3-(hydroxyamino)phenol mutase [EC:5.4.4.3]	kofam	2.3e-103
B. thuringiensis	NZ_JABVDN010000006.1_971-55053	ORF573_33691:33467	Virulence	WP_074047916.1	helix-turn-helix domain-containing protein			refseq	7.2e-39
B. thuringiensis	NZ_JABVDN010000001.1_974-31329	ORF60_29517:30353	Virulence			K11004	ATP-binding cassette, subfamily B, bacterial HlyB/CyaB	kofam	1.9e-27
B. thuringiensis	NZ_JABVDN010000006.1_971-55053	ORF629_53505:51871	Virulence			K24819	ATP-binding cassette, subfamily B, beta-glucan exporter [EC:7.5.2.3]	kofam	1.3e-27
B. thuringiensis	NZ_JABVDN010000006.1_971-55053	ORF827_2099:1866	Virulence	WP_228546533.1	hemolysin xhla family protein			refseq	1.78e-40
B. thuringiensis	NZ_JABVDN010000009.1_22306-29885	ORF90_2403:1705	Virulence			K25290	ferric hydroxamate/heme transport system ATP-binding protein [EC:7.2.2.16]	kofam	8.5e-29
E. bugandensis	NZ_JABWOU010000005.1_155273-177956	ORF160_20364:20080	Virulence	WP_069733154.1	colicin e3-like toxin immunity protein			refseq	1.19e-27
E. bugandensis	NZ_JABWOU010000005.1_155273-177956	ORF234_22169:20628	Virulence	WP_069733152.1	colicin e3/pyocin s6 family cytotoxin			refseq	0
E. bugandensis	NZ_JABWOU010000005.1_155273-177956	ORF237_20021:19773	Virulence	WP_083264126.1	bacteriocin immunity protein			refseq	6.12e-34
E. bugandensis	NZ_JABWOU010000001.1_830462-877738	ORF307_7028:7270	Virulence	MSGA_SALTY	virulence protein msga			swissprot	6.31e-41
E. bugandensis	NZ_JABWOU010000004.1_906-8436	ORF50_704:2137	AMR	WP_069733410.1	multidrug transporter subunit MdtD			kofam	4.3e-23
K. quasipneumoniae	NZ_JABWPC010000010.1_17673-87041	ORF541_55205:56398	Virulence			K19586	membrane fusion protein, multidrug efflux system	kofam	2.9e-177
K. quasipneumoniae	NZ_JABWPC010000010.1_17673-87041	ORF792_55045:54536	Virulence	WP_049093592.1				kofam	3.6e-25
P. fulva	NZ_JAFDSD010000014.1_46175-74512	ORF294_12215:10965	Virulence	WP_206405848.1	aaa family atpase			refseq	1.68e-287
P. polymyxa	NZ_JABVDA010000007.1_21443-50975	ORF239_27033:26251	AMR	WP_107733534.1	dsba family oxidoreductase			refseq	1.74e-174
P. polymyxa	NZ_JABVDA010000001.1_1181603-1202838	ORF306_16436:15582	Virulence			K05593	aminoglycoside 6-adenylyltransferase [EC:2.7.7.-]	kofam	9.1e-108
S. epidermidis	NZ_JAFDPX010000006.1_100761-118590	ORF11_12681:13274	Virulence	WP_002454454.1	pathogenicity island protein			refseq	1.86e-128
S. epidermidis	NZ_JAFDPX010000003.1_119619-133737	ORF3_1146:1421	AMR	CVFC_STAHJ	conserved virulence factor c			swissprot	3.17e-23
S. epidermidis	NZ_JAFDPX010000003.1_119619-133737	ORF42_2122:3171	AMR	WP_002493610.1	abc transporter permease	K02004	putative ABC transport system permease protein	refseq	2.49e-232
S. epidermidis	NZ_JAFDPX010000003.1_119619-133737	ORF70_5123:5653	Virulence			K18590	dihydrofolate reductase (trimethoprim resistance protein) [EC:1.5.1.3]	kofam	7.1e-43
S. epidermidis	NZ_JAFDPX010000008.1_33416-52105	ORF74_9473:10117	Virulence	WP_002494098.1	pathogenicity island protein			refseq	1.03e-152
S. epidermidis	NZ_JAFDPX010000006.1_100761-118590	ORF8_9687:9992	Virulence	WP_241158846.1	pathogenicity island protein			refseq	1.19e-67
S. epidermidis	NZ_JAFDPX010000006.1_100761-118590	ORF82_9989:10633	Virulence	WP_049386317.1	pathogenicity island protein			refseq	9.86e-151
S. saprophyticus	NZ_JAFDPF010000001.1_35787-67351	ORF190_3596:4786	Virulence	WP_047505308.1	Purine ribonucleoside efflux pump NepI			kofam	4.5e-27
S. saprophyticus	NZ_JAFDPF010000003.1_309713-328512	ORF206_16262:15900	Virulence	WP_112368858.1	glyoxalase			refseq	3.25e-83
S. saprophyticus	NZ_JAFDPF010000001.1_35787-67351	ORF288_23383:21929	Virulence	WP_069795034.1	virulence-associated e family protein			refseq	0
S. saprophyticus	NZ_JAFDPF010000001.1_35787-67351	ORF321_130:2	Virulence	WP_069819360.1	mfs transporter	K03449	MFS transporter, CP family, cyanate transporter	refseq	2.2e-17
S. saprophyticus	NZ_JAFDPF010000001.1_35787-67351	ORF334_25326:25111	Virulence	WP_069795031.1	pathogenicity island protein			refseq	2.16e-40
S. saprophyticus	NZ_JAFDPF010000001.1_35787-67351	ORF339_21696:21301	Virulence	WP_069795035.1	pathogenicity island protein			refseq	1.26e-77
S. saprophyticus	NZ_JAFDPF010000001.1_35787-67351	ORF356_13887:13447	Virulence	WP_069795044.1	fosb/fosd family fosfomycin resistance bacillithiol transferase	K11210	metallothiol transferase [EC:2.5.1.-]	refseq	6.26e-89
S. saprophyticus	NZ_JAFDPF010000003.1_309713-328512	ORF85_14480:15313	Virulence	WP_041079981.1	23s rrna (adenine(2058)-n(6))-methyltransferase erm(44)v	K00561	23S rRNA (adenine-N6)-dimethyltransferase [EC:2.1.1.184]	refseq	1.85e-91
S. saprophyticus	NZ_JAFDPF010000003.1_309713-328512	ORF90_16553:16972	Virulence	WP_069794941.1	fosb/fosd family fosfomycin resistance bacillithiol transferase	K11210	metallothiol transferase [EC:2.5.1.-]	refseq	4.71e-89
S. saprophyticus	NZ_JAFDPF010000001.1_35787-67351	ORF93_1075:2553	Virulence	WP_011303909.1				kofam	1.9e-27
A. pittii	NZ_JAFDRK010000007.1_41124-46532	ORF19_3121:4032	Antimicrobial biosynthesis/Host immunity			K00973	glucose-1-phosphate thymidylyltransferase [EC:2.7.7.24]	kofam	1.7e-155
A. pittii	NZ_JAFDRK010000007.1_41124-46532	ORF2_1182:2249	Antimicrobial biosynthesis/Host immunity	WP_032025813.1	dTDP-glucose 4,6-dehydratase			kofam	4.4e-25
A. pittii	NZ_JAFDRK010000007.1_41124-46532	ORF28_2213:3145	Antimicrobial biosynthesis/Host immunity			K00067	dTDP-4-dehydrorhamnose reductase [EC:1.1.1.133]	kofam	1.6e-108
A. pittii	NZ_JAFDRK010000007.1_41124-46532	ORF32_4022:4576	Antimicrobial biosynthesis/Host immunity			K01790	dTDP-4-dehydrorhamnose 3,5-epimerase [EC:5.1.3.13]	kofam	1.6e-89
B. amyloliquifaciens	NZ_JABVDP010000003.1_32-27535	ORF109_13501:13959	Antimicrobial biosynthesis/Host immunity	YOBK_BACSU	immunity protein yobk			swissprot	5.3e-62
B. amyloliquifaciens	NZ_JABVDP010000001.1_452701-461201	ORF11_6348:6662	Antimicrobial biosynthesis/Host immunity	WP_174737148.1	barstar family protein			refseq	1.53e-36
B. amyloliquifaciens	NZ_JABVDP010000001.1_38423-50176	ORF33_4921:5658	Antimicrobial biosynthesis/Host immunity			K00973	glucose-1-phosphate thymidylyltransferase [EC:2.7.7.24]	kofam	1.8e-58
B. amyloliquifaciens	NZ_JABVDP010000003.1_32-27535	ORF42_11016:11582	Antimicrobial biosynthesis/Host immunity	WP_174737609.1	smi1/knr4 family protein			refseq	5.72e-115
B. amyloliquifaciens	NZ_JABVDP010000001.1_452701-461201	ORF60_6026:6319	Antimicrobial biosynthesis/Host immunity	WP_174737147.1	barstar family protein			refseq	3.32e-36
B. thuringiensis	NZ_JABVDN010000009.1_142627-152032	ORF127_8671:8114	Antimicrobial biosynthesis/Host immunity			K23987	dTDP-4-dehydrorhamnose 3,5-epimerase/reductase [EC:5.1.3.13 1.1.1.133]	kofam	1.5e-43
B. thuringiensis	NZ_JABVDN010000009.1_142627-152032	ORF128_8104:7127	Antimicrobial biosynthesis/Host immunity			K13306	dTDP-4-dehydro-6-deoxyglucose reductase [EC:1.1.1.266]	kofam	8.7e-18
B. thuringiensis	NZ_JABVDN010000009.1_142627-152032	ORF129_7114:6260	Antimicrobial biosynthesis/Host immunity			K15856	GDP-4-dehydro-6-deoxy-D-mannose reductase [EC:1.1.1.281]	kofam	1.8e-28
B. thuringiensis	NZ_JABVDN010000006.1_971-55053	ORF745_39878:39552	Antimicrobial biosynthesis/Host immunity	NP_852558.1	bacteriocin, heterocycloanthracin/sonorensin family			refseq	2.48e-36
B. thuringiensis	NZ_JABVDN010000006.1_971-55053	ORF763_31865:31587	Antimicrobial biosynthesis/Host immunity	WP_025709559.1	abrb/maze/spovt family dna-binding domain-containing protein	K06284	AbrB family transcriptional regulator, transcriptional pleiotropic regulator of transition state genes	refseq	9.56e-31
B. thuringiensis	NZ_JABVDN010000009.1_142627-152032	ORF81_9405:8668	Antimicrobial biosynthesis/Host immunity			K00973	glucose-1-phosphate thymidylyltransferase [EC:2.7.7.24]	kofam	4.7e-95
E. bugandensis	NZ_JABWOU010000001.1_830462-877738	ORF455_40391:39882	Antimicrobial biosynthesis/Host immunity	WP_069732472.1	superinfection exclusion b family protein			refseq	2.99e-111
K. quasipneumoniae	NZ_JABWPC010000010.1_17673-87041	ORF172_63384:64451	Antimicrobial biosynthesis/Host immunity	WP_065905293.1	Isopenicillin N synthase and related dioxygenases			kofam	1.2e-19
K. quasipneumoniae	NZ_JABWPC010000001.1_621281-680523	ORF51_18450:19259	Antimicrobial biosynthesis/Host immunity	WP_077255780.1	rlob family protein			refseq	3.93e-178
P. fulva	NZ_JAFDSD010000003.1_65049-112707	ORF615_6485:5721	Antimicrobial biosynthesis/Host immunity	PRTR_PSEAE	pyocin repressor protein			swissprot	1.35e-70
P. polymyxa	NZ_JABVDA010000002.1_923815-985042	ORF218_31003:32373	Antimicrobial biosynthesis/Host immunity	WP_174820916.1	n-6 dna methylase			refseq	6.61e-308
B. amyloliquifaciens	NZ_JABVDP010000004.1_241304-252129	ORF112_10825:9974	Cell division			K03497	ParB family transcriptional regulator, chromosome partitioning protein	kofam	3.6e-128
B. amyloliquifaciens	NZ_JABVDP010000004.1_241304-252129	ORF168_8921:8070	Cell division			K03497	ParB family transcriptional regulator, chromosome partitioning protein	kofam	1.3e-76
B. amyloliquifaciens	NZ_JABVDP010000004.1_241304-252129	ORF179_3110:2010	Cell division			K19788	obg-like ATPase 1	kofam	1.2e-155
B. thuringiensis	NZ_JABVDN010000006.1_971-55053	ORF577_31633:31235	Cell division	WP_174767035.1	cell division protein sepf			refseq	4.41e-84
E. bugandensis	NZ_JABWOU010000001.1_830462-877738	ORF277_41686:42702	Cell division	WP_069732474.1	chromosome partitioning protein parb			refseq	2.23e-234
K. quasipneumoniae	NZ_JABWPC010000001.1_621281-680523	ORF37_13791:14606	Cell division	WP_069734239.1	parb/repb/spo0j family partition protein	K03497	ParB family transcriptional regulator, chromosome partitioning protein	refseq	4.16e-181
S. epidermidis	NZ_JAFDPX010000007.1_72993-118974	ORF20_6714:8666	Cell division	WP_206420175.1	aaa family atpase			refseq	0
A. pittii	NZ_JAFDRK010000007.1_41124-46532	ORF1_0:1163	Cell wall biogenesis/degradation			K00012	UDPglucose 6-dehydrogenase [EC:1.1.1.22]	kofam	2.3e-118
A. pittii	NZ_JAFDRK010000006.1_16202-60526	ORF150_10546:11046	Cell wall biogenesis/degradation	WP_069730184.1	glycoside hydrolase family 108 protein			refseq	1.48e-117
A. pittii	NZ_JAFDRK010000017.1_55876-77697	ORF2_237:1046	Cell wall biogenesis/degradation			K19304	murein DD-endopeptidase [EC:3.4.24.-]	kofam	3.8e-41
A. pittii	NZ_JAFDRK010000015.1_57033-88420	ORF390_6618:5998	Cell wall biogenesis/degradation	WP_057094866.1	glycoside hydrolase	K03791	putative chitinase	refseq	1.71e-137
A. pittii	NZ_JAFDRK010000002.1_9314-63821	ORF828_6757:6164	Cell wall biogenesis/degradation			K22918	typhoid toxin secretion A	kofam	1.8e-53
A. pittii	NZ_JAFDRK010000002.1_210387-218186	ORF83_4012:3428	Cell wall biogenesis/degradation			K22918	typhoid toxin secretion A	kofam	9.2e-53
B. amyloliquifaciens	NZ_JABVDP010000018.1_11931-25559	ORF1_0:1079	Cell wall biogenesis/degradation			K20957	diguanylate cyclase [EC:2.7.7.65]	kofam	1.1e-27
B. amyloliquifaciens	NZ_JABVDP010000001.1_38423-50176	ORF1_0:1169	Cell wall biogenesis/degradation			K13010	perosamine synthetase [EC:2.6.1.102]	kofam	3e-79
B. amyloliquifaciens	NZ_JABVDP010000001.1_38423-50176	ORF13_5598:6608	Cell wall biogenesis/degradation			K13306	dTDP-4-dehydro-6-deoxyglucose reductase [EC:1.1.1.266]	kofam	7.2e-25
B. amyloliquifaciens	NZ_JABVDP010000001.1_38423-50176	ORF40_7426:7929	Cell wall biogenesis/degradation			K15857	CDP-3, 6-dideoxy-D-glycero-D-glycero-4-hexulose-5-epimerase [EC:5.1.-.-]	kofam	3.3e-09
B. amyloliquifaciens	NZ_JABVDP010000003.1_32-27535	ORF403_20784:20503	Cell wall biogenesis/degradation	WP_219984606.1	acyltransferase			refseq	9.29e-37
B. amyloliquifaciens	NZ_JABVDP010000002.1_560398-592132	ORF463_8879:8169	Cell wall biogenesis/degradation	WP_224224204.1	lysm peptidoglycan-binding domain-containing protein			refseq	8.15e-133
B. amyloliquifaciens	NZ_JABVDP010000002.1_560398-592132	ORF479_905:0	Cell wall biogenesis/degradation			K01447	N-acetylmuramoyl-L-alanine amidase [EC:3.5.1.28]	kofam	6.8e-32
B. amyloliquifaciens	NZ_JABVDP010000002.1_560398-592132	ORF482_30331:29378	Cell wall biogenesis/degradation			K11062	probable enterotoxin D	kofam	9.8e-21
B. amyloliquifaciens	NZ_JABVDP010000001.1_38423-50176	ORF59_6584:7477	Cell wall biogenesis/degradation			K15856	GDP-4-dehydro-6-deoxy-D-mannose reductase [EC:1.1.1.281]	kofam	2.9e-22
B. thuringiensis	NZ_JABVDN010000017.1_22241-53888	ORF187_31647:30826	Cell wall biogenesis/degradation			K03609	septum site-determining protein MinD	kofam	4.1e-20
B. thuringiensis	NZ_JABVDN010000001.1_974-31329	ORF19_12045:13034	Cell wall biogenesis/degradation	WP_167913535.1	lysozyme family protein			refseq	7.37e-251
B. thuringiensis	NZ_JABVDN010000017.1_22241-53888	ORF43_19326:20072	Cell wall biogenesis/degradation			K11062	probable enterotoxin D	kofam	9.6e-22
B. thuringiensis	NZ_JABVDN010000006.1_971-55053	ORF631_51141:50236	Cell wall biogenesis/degradation			K24819	ATP-binding cassette, subfamily B, beta-glucan exporter [EC:7.5.2.3]	kofam	6.9e-29
B. thuringiensis	NZ_JABVDN010000006.1_971-55053	ORF642_43023:42088	Cell wall biogenesis/degradation			K01921	D-alanine-D-alanine ligase [EC:6.3.2.4]	kofam	3.9e-115
B. thuringiensis	NZ_JABVDN010000006.1_971-55053	ORF717_1365:544	Cell wall biogenesis/degradation	WP_139894512.1	n-acetylmuramoyl-l-alanine amidase	K07273	lysozyme	refseq	2.36e-210
B. thuringiensis	NZ_JABVDN010000001.1_974-31329	ORF90_14269:15165	Cell wall biogenesis/degradation	WP_000405766.1	n-acetylmuramoyl-l-alanine amidase			refseq	1.83e-231
E. bugandensis	NZ_JABWOU010000001.1_1563855-1598673	ORF188_911:1363	Cell wall biogenesis/degradation	YBBJ_ECOLI	inner membrane protein ybbj			swissprot	7e-85
E. bugandensis	NZ_JABWOU010000002.1_172217-180962	ORF22_1747:2109	Cell wall biogenesis/degradation	WP_193035692.1	chap domain-containing protein			refseq	3.27e-85
E. bugandensis	NZ_JABWOU010000013.1_17773-26725	ORF27_1453:2319	Cell wall biogenesis/degradation	WP_032645009.1	inner membrane protein ypjd			refseq	4.3e-161
E. bugandensis	NZ_JABWOU010000003.1_244388-268445	ORF334_19144:18569	Cell wall biogenesis/degradation	WP_236298738.1	lysozyme			refseq	2.25e-117
E. bugandensis	NZ_JABWOU010000001.1_1563855-1598673	ORF44_19197:19772	Cell wall biogenesis/degradation	WP_069733253.1	multispecies: lysozyme	K01185	lysozyme [EC:3.2.1.17]	refseq	2.02e-134
E. bugandensis	NZ_JABWOU010000013.1_17773-26725	ORF56_7151:7495	Cell wall biogenesis/degradation	WP_028014132.1	outer membrane protein assembly factor bame	K06186	outer membrane protein assembly factor BamE	refseq	3.77e-71
E. bugandensis	NZ_JABWOU010000001.1_112466-169944	ORF650_13864:12893	Cell wall biogenesis/degradation			K12974	KDO2-lipid IV(A) palmitoleoyltransferase [EC:2.3.1.242]	kofam	2.2e-162
E. bugandensis	NZ_JABWOU010000001.1_830462-877738	ORF716_32943:32395	Cell wall biogenesis/degradation			K22918	typhoid toxin secretion A	kofam	7e-93
E. bugandensis	NZ_JABWOU010000001.1_830462-877738	ORF721_31365:29857	Cell wall biogenesis/degradation	WP_069732458.1	glycosyltransferase family 2 protein			refseq	0
E. bugandensis	NZ_JABWOU010000001.1_112466-169944	ORF962_23501:14919	Cell wall biogenesis/degradation			K00702	cellobiose phosphorylase [EC:2.4.1.20]	kofam	4.5e-281
E. bugandensis	NZ_JABWOU010000001.1_112466-169944	ORF97_27921:28463	Cell wall biogenesis/degradation	WP_049136392.1	multispecies: lysozyme	K01185	lysozyme [EC:3.2.1.17]	refseq	6.84e-68
K. quasipneumoniae	NZ_JABWPC010000010.1_17673-87041	ORF1030_26265:25756	Cell wall biogenesis/degradation	WP_069734310.1	lysozyme			refseq	7.01e-122
K. quasipneumoniae	NZ_JABWPC010000001.1_454342-492312	ORF171_19675:20220	Cell wall biogenesis/degradation	WP_160321907.1	lysozyme	K01185	lysozyme [EC:3.2.1.17]	refseq	2.27e-134
K. quasipneumoniae	NZ_JABWPC010000010.1_17673-87041	ORF183_1450:2319	Cell wall biogenesis/degradation	WP_002914153.1	inner membrane protein ypjd			refseq	7.62e-169
K. quasipneumoniae	NZ_JABWPC010000010.1_17673-87041	ORF378_7229:7576	Cell wall biogenesis/degradation	WP_004206850.1	outer membrane protein assembly factor bame	K06186	outer membrane protein assembly factor BamE	refseq	2.28e-70
K. quasipneumoniae	NZ_JABWPC010000001.1_621281-680523	ORF61_24111:24701	Cell wall biogenesis/degradation			K22918	typhoid toxin secretion A	kofam	1.7e-81
K. quasipneumoniae	NZ_JABWPC010000006.1_11833-19134	ORF7_1401:2390	Cell wall biogenesis/degradation	WP_069734346.1	glycosyltransferase			refseq	5.73e-237
P. fulva	NZ_JAFDSD010000006.1_265-39847	ORF131_7060:7575	Cell wall biogenesis/degradation	WP_206405734.1	acyloxyacyl hydrolase			refseq	1.16e-77
P. fulva	NZ_JAFDSD010000003.1_65049-112707	ORF140_13810:14352	Cell wall biogenesis/degradation	WP_132578465.1	acyloxyacyl hydrolase	K12976	lipid A 3-O-deacylase [EC:3.1.1.-]	refseq	2.45e-79
P. fulva	NZ_JAFDSD010000011.1_90157-97935	ORF17_6969:7778	Cell wall biogenesis/degradation			K10562	rhamnose transport system ATP-binding protein [EC:7.5.2.-]	kofam	2.2e-26
P. fulva	NZ_JAFDSD010000001.1_59474-68494	ORF19_6330:6899	Cell wall biogenesis/degradation	WP_023533140.1	outer membrane protein assembly factor bame	K06186	outer membrane protein assembly factor BamE	refseq	3.89e-88
P. fulva	NZ_JAFDSD010000014.1_46175-74512	ORF3_1854:2702	Cell wall biogenesis/degradation			K09997	arginine transport system substrate-binding protein	kofam	5.9e-27
P. fulva	NZ_JAFDSD010000015.1_4083-23705	ORF334_3810:3289	Cell wall biogenesis/degradation			K08640	zinc D-Ala-D-Ala carboxypeptidase [EC:3.4.17.14]	kofam	5.6e-75
P. fulva	NZ_JAFDSD010000003.1_65049-112707	ORF358_43691:44758	Cell wall biogenesis/degradation	WP_206405312.1	acyltransferase			refseq	3.57e-238
P. fulva	NZ_JAFDSD010000014.1_46175-74512	ORF443_14238:13885	Cell wall biogenesis/degradation			K03791	putative chitinase	kofam	3.3e-65
P. fulva	NZ_JAFDSD010000011.1_90157-97935	ORF59_5750:5211	Cell wall biogenesis/degradation			K03270	3-deoxy-D-manno-octulosonate 8-phosphate phosphatase (KDO 8-P phosphatase) [EC:3.1.3.45]	kofam	3.7e-129
P. fulva	NZ_JAFDSD010000011.1_90157-97935	ORF61_4643:4119	Cell wall biogenesis/degradation	WP_023533341.1	lipopolysaccharide transport periplasmic protein lpta	K09774	lipopolysaccharide export system protein LptA	refseq	4.32e-114
P. fulva	NZ_JAFDSD010000011.1_90157-97935	ORF62_4118:3393	Cell wall biogenesis/degradation			K09819	manganese/iron transport system permease protein	kofam	2.1e-28
P. fulva	NZ_JAFDSD010000011.1_90157-97935	ORF72_6805:5747	Cell wall biogenesis/degradation			K06041	arabinose-5-phosphate isomerase [EC:5.3.1.13]	kofam	2.6e-126
P. fulva	NZ_JAFDSD010000003.1_65049-112707	ORF93_44721:45308	Cell wall biogenesis/degradation	WP_206405311.1	glycoside hydrolase family 104 protein			refseq	1.43e-42
P. fulva	NZ_JAFDSD010000011.1_90157-97935	ORF93_5274:4630	Cell wall biogenesis/degradation	WP_027913744.1	lps export abc transporter periplasmic protein lptc	K11719	lipopolysaccharide export system protein LptC	refseq	7.91e-131
P. polymyxa	NZ_JABVDA010000002.1_923815-985042	ORF265_51244:51933	Cell wall biogenesis/degradation	WP_149093426.1	lysm peptidoglycan-binding domain-containing protein			refseq	1.05e-157
P. polymyxa	NZ_JABVDA010000001.1_1181603-1202838	ORF271_9444:8794	Cell wall biogenesis/degradation	WP_025364227.1	multispecies: lysm peptidoglycan-binding domain-containing protein			refseq	5.97e-150
P. polymyxa	NZ_JABVDA010000001.1_1181603-1202838	ORF337_986:0	Cell wall biogenesis/degradation			K07273	lysozyme	kofam	6.4e-77
P. polymyxa	NZ_JABVDA010000007.1_21443-50975	ORF502_6808:5957	Cell wall biogenesis/degradation			K01567	peptidoglycan-N-acetylmuramic acid deacetylase [EC:3.5.1.-]	kofam	1.4e-54
P. polymyxa	NZ_JABVDA010000001.1_979989-1033318	ORF712_11961:11008	Cell wall biogenesis/degradation			K07273	lysozyme	kofam	2.8e-80
S. epidermidis	NZ_JAFDPX010000007.1_72993-118974	ORF159_42001:43551	Cell wall biogenesis/degradation	LYTO_STAA8	probable autolysin lyto			swissprot	1.79e-98
S. epidermidis	NZ_JAFDPX010000006.1_100761-118590	ORF17_16023:17666	Cell wall biogenesis/degradation			K06409	stage V sporulation protein B	kofam	3.2e-94
S. epidermidis	NZ_JAFDPX010000003.1_119619-133737	ORF43_3178:3849	Cell wall biogenesis/degradation	WP_002493611.1				kofam	2.2e-27
S. epidermidis	NZ_JAFDPX010000003.1_119619-133737	ORF79_10955:12049	Cell wall biogenesis/degradation	MURG_STAES	undecaprenyl-pp-murnac-pentapeptide-udpglcnac glcnac transferase			swissprot	8.33e-254
S. saprophyticus	NZ_JAFDPF010000003.1_592884-635152	ORF54_26238:31712	Cell wall biogenesis/degradation	WP_241158930.1				kofam	1.4e-25
S. saprophyticus	NZ_JAFDPF010000002.1_38922-47212	ORF7_4164:5597	Cell wall biogenesis/degradation	LYTO_STAA8	probable autolysin lyto			swissprot	1.52e-218
S. saprophyticus	NZ_JAFDPF010000003.1_592884-635152	ORF74_39198:40928	Cell wall biogenesis/degradation	WP_206379980.1	peptidoglycan recognition protein family protein			refseq	0
A. pittii	NZ_JAFDRK010000017.1_55876-77697	ORF136_16013:16792	DNA recombinase/integrase/transposase			K07492	putative transposase	kofam	1.4e-56
A. pittii	NZ_JAFDRK010000002.1_9314-63821	ORF328_191:1387	DNA recombinase/integrase/transposase	WP_031968612.1	multispecies: tyrosine-type recombinase/integrase			refseq	3.09e-285
A. pittii	NZ_JAFDRK010000002.1_210387-218186	ORF39_35:1642	DNA recombinase/integrase/transposase	WP_057095714.1	tyrosine-type recombinase/integrase			refseq	0
A. pittii	NZ_JAFDRK010000024.1_34153-46451	ORF51_179:391	DNA recombinase/integrase/transposase	WP_162540428.1	dde-type integrase/transposase/recombinase, partial	K07497	putative transposase	refseq	8.55e-25
A. pittii	NZ_JAFDRK010000006.1_16202-60526	ORF532_7546:5792	DNA recombinase/integrase/transposase	WP_069730187.1				kofam	0.003
A. pittii	NZ_JAFDRK010000024.1_34153-46451	ORF66_5732:5965	DNA recombinase/integrase/transposase	WP_180191463.1	transposase, partial			refseq	1.2e-24
A. pittii	NZ_JAFDRK010000024.1_34153-46451	ORF8_5550:5741	DNA recombinase/integrase/transposase	WP_139112312.1	transposase			refseq	2.53e-42
A. pittii	NZ_JAFDRK010000017.1_55876-77697	ORF84_12721:14010	DNA recombinase/integrase/transposase	WP_002121611.1	site-specific integrase			refseq	2.88e-292
B. amyloliquifaciens	NZ_JABVDP010000003.1_32-27535	ORF358_9490:7823	DNA recombinase/integrase/transposase	WP_174737611.1	recombinase family protein			refseq	0
B. thuringiensis	NZ_JABVDN010000017.1_22241-53888	ORF1_0:575	DNA recombinase/integrase/transposase			K24250	dTDP-3-amino-3,6-dideoxy-alpha-D-glucopyranose transaminase [EC:2.6.1.89]	kofam	0.00014
B. thuringiensis	NZ_JABVDN010000001.1_974-31329	ORF151_18344:19000	DNA recombinase/integrase/transposase	WP_000991472.1	recombinase family protein			refseq	1.5e-95
B. thuringiensis	NZ_JABVDN010000017.1_067-19063	ORF99_12836:13471	DNA recombinase/integrase/transposase			K03700	recombination protein U	kofam	1.4e-66
E. bugandensis	NZ_JABWOU010000005.1_155273-177956	ORF134_15362:15700	DNA recombinase/integrase/transposase	INSN_SHIDY	transposase insn for insertion sequence element is911			swissprot	8.5e-63
E. bugandensis	NZ_JABWOU010000003.1_244388-268445	ORF262_6417:6217	DNA recombinase/integrase/transposase	WP_045631357.1	ogr/delta-like zinc finger family protein			refseq	1.14e-29
E. bugandensis	NZ_JABWOU010000001.1_830462-877738	ORF291_1121:1435	DNA recombinase/integrase/transposase	WP_042863371.1	site-specific integrase	K21039	enterobacteria phage integrase [EC:2.7.7.- 3.1.-.-]	refseq	5.53e-47
E. bugandensis	NZ_JABWOU010000001.1_1563855-1598673	ORF457_2879:1857	DNA recombinase/integrase/transposase	WP_069733242.1	multispecies: tyrosine-type recombinase/integrase			refseq	5.68e-114
E. bugandensis	NZ_JABWOU010000001.1_112466-169944	ORF668_5266:4181	DNA recombinase/integrase/transposase	WP_049138228.1	recombinase rect			refseq	1.57e-257
E. bugandensis	NZ_JABWOU010000001.1_1563855-1598673	ORF79_33027:33308	DNA recombinase/integrase/transposase	WP_045346406.1	ogr/delta-like zinc finger family protein			refseq	1.49e-53
E. bugandensis	NZ_JABWOU010000001.1_112466-169944	ORF846_3630:2383	DNA recombinase/integrase/transposase	WP_049138231.1	site-specific integrase	K14059	integrase	refseq	9.95e-210
E. bugandensis	NZ_JABWOU010000005.1_155273-177956	ORF90_15646:16566	DNA recombinase/integrase/transposase	WP_102863629.1				kofam	0.00012
K. quasipneumoniae	NZ_JABWPC010000001.1_621281-680523	ORF11_5109:6377	DNA recombinase/integrase/transposase	WP_224052168.1	site-specific integrase			refseq	7.07e-147
K. quasipneumoniae	NZ_JABWPC010000010.1_17673-87041	ORF116_41742:42767	DNA recombinase/integrase/transposase	WP_069734297.1	site-specific integrase			refseq	7.89e-129
K. quasipneumoniae	NZ_JABWPC010000001.1_454342-492312	ORF319_37559:37873	DNA recombinase/integrase/transposase	WP_004213128.1	ogr/delta-like zinc finger family protein			refseq	3.56e-55
K. quasipneumoniae	NZ_JABWPC010000001.1_454342-492312	ORF425_2261:1278	DNA recombinase/integrase/transposase	WP_040229545.1	multispecies: tyrosine-type recombinase/integrase			refseq	1.2e-188
K. quasipneumoniae	NZ_JABWPC010000001.1_621281-680523	ORF619_7993:6878	DNA recombinase/integrase/transposase	WP_069734240.1	recombinase rect			refseq	7.59e-265
K. quasipneumoniae	NZ_JABWPC010000010.1_17673-87041	ORF804_50596:50351	DNA recombinase/integrase/transposase	WP_062913713.1	ogr/delta-like zinc finger family protein			refseq	1.24e-53
K. quasipneumoniae	NZ_JABWPC010000010.1_17673-87041	ORF893_10246:10004	DNA recombinase/integrase/transposase	WP_187726354.1	ogr/delta-like zinc finger family protein			refseq	4.09e-29
P. fulva	NZ_JAFDSD010000006.1_265-39847	ORF14_4617:5915	DNA recombinase/integrase/transposase	WP_206405730.1	site-specific integrase			refseq	3.41e-313
P. fulva	NZ_JAFDSD010000015.1_4083-23705	ORF154_14168:15103	DNA recombinase/integrase/transposase	WP_206406043.1	recombinase family protein			refseq	6.14e-157
P. fulva	NZ_JAFDSD010000015.1_4083-23705	ORF285_19068:17461	DNA recombinase/integrase/transposase	WP_206406040.1	recombinase family protein			refseq	0
P. fulva	NZ_JAFDSD010000014.1_46175-74512	ORF350_18706:18428	DNA recombinase/integrase/transposase	WP_028694363.1	site-specific integrase			refseq	2.28e-31
P. fulva	NZ_JAFDSD010000014.1_46175-74512	ORF351_18373:17777	DNA recombinase/integrase/transposase	WP_028694363.1	site-specific integrase			refseq	1.71e-129
P. fulva	NZ_JAFDSD010000003.1_65049-112707	ORF369_47658:46477	DNA recombinase/integrase/transposase	WP_201870916.1	tyrosine-type recombinase/integrase			refseq	5.93e-81
P. polymyxa	NZ_JABVDA010000001.1_901410-910363	ORF101_1915:1286	DNA recombinase/integrase/transposase	WP_174820736.1	erf family protein			refseq	2.52e-146
P. polymyxa	NZ_JABVDA010000001.1_1521170-1537596	ORF148_16426:15581	DNA recombinase/integrase/transposase	WP_107735104.1	multispecies: tyrosine-type recombinase/integrase			refseq	3.73e-202
P. polymyxa	NZ_JABVDA010000001.1_1521170-1537596	ORF168_5998:4328	DNA recombinase/integrase/transposase	WP_107735115.1	multispecies: recombinase family protein	K06400	site-specific DNA recombinase	refseq	0
P. polymyxa	NZ_JABVDA010000001.1_979989-1033318	ORF334_50083:51279	DNA recombinase/integrase/transposase	WP_019686449.1	site-specific integrase			refseq	3.45e-282
P. polymyxa	NZ_JABVDA010000002.1_923815-985042	ORF374_36878:37279	DNA recombinase/integrase/transposase	WP_174820922.1	phbc6a51 family helix-turn-helix protein			refseq	7.93e-88
P. polymyxa	NZ_JABVDA010000007.1_21443-50975	ORF378_17324:16215	DNA recombinase/integrase/transposase	WP_017427738.1	tyrosine recombinase xers			refseq	3.05e-256
P. polymyxa	NZ_JABVDA010000002.1_923815-985042	ORF427_61227:60196	DNA recombinase/integrase/transposase	WP_174820949.1	tyrosine-type recombinase/integrase			refseq	1.32e-249
P. polymyxa	NZ_JABVDA010000001.1_901410-910363	ORF81_7280:8953	DNA recombinase/integrase/transposase	WP_174820723.1	recombinase family protein			refseq	0
S. epidermidis	NZ_JAFDPX010000007.1_72993-118974	ORF104_8668:9603	DNA recombinase/integrase/transposase	WP_206420176.1	recombinase rect			refseq	3.97e-203
S. epidermidis	NZ_JAFDPX010000006.1_100761-118590	ORF129_4575:3319	DNA recombinase/integrase/transposase	WP_049397046.1	site-specific integrase			refseq	1.54e-93
S. epidermidis	NZ_JAFDPX010000008.1_33416-52105	ORF142_3203:2028	DNA recombinase/integrase/transposase	WP_206420212.1	site-specific integrase			refseq	1.41e-282
S. epidermidis	NZ_JAFDPX010000007.1_72993-118974	ORF188_14147:14647	DNA recombinase/integrase/transposase			K03700	recombination protein U	kofam	2.4e-42
S. epidermidis	NZ_JAFDPX010000007.1_72993-118974	ORF630_1234:170	DNA recombinase/integrase/transposase	WP_126721077.1	site-specific integrase			refseq	1.55e-249
S. saprophyticus	NZ_JAFDPF010000004.1_76848-95569	ORF149_15512:16681	DNA recombinase/integrase/transposase	WP_048787037.1	site-specific integrase			refseq	1.4e-281
S. saprophyticus	NZ_JAFDPF010000001.1_35787-67351	ORF171_27250:28440	DNA recombinase/integrase/transposase	WP_069795027.1	site-specific integrase	K14059	integrase	refseq	6.8e-279
S. saprophyticus	NZ_JAFDPF010000007.1_10127-16376	ORF18_4752:5381	DNA recombinase/integrase/transposase	BIN3_STAAU	putative transposon tn552 dna-invertase bin3			swissprot	8.38e-115
S. saprophyticus	NZ_JAFDPF010000003.1_309713-328512	ORF187_5355:4243	DNA recombinase/integrase/transposase	WP_174605039.1	site-specific integrase			refseq	4.12e-273
S. saprophyticus	NZ_JAFDPF010000003.1_592884-635152	ORF210_42268:41444	DNA recombinase/integrase/transposase	WP_141747073.1	site-specific integrase			refseq	1.51e-193
S. saprophyticus	NZ_JAFDPF010000003.1_592884-635152	ORF325_1120:65	DNA recombinase/integrase/transposase	WP_206380013.1	site-specific integrase			refseq	2.69e-250
S. saprophyticus	NZ_JAFDPF010000007.1_10127-16376	ORF60_6249:5707	DNA recombinase/integrase/transposase	WP_002458491.1	recombinase family protein			refseq	1.39e-122
S. saprophyticus	NZ_JAFDPF010000007.1_10127-16376	ORF70_4592:3114	DNA recombinase/integrase/transposase	TRA3_STAAU	orf 480			swissprot	1.71e-149
S. saprophyticus	NZ_JAFDPF010000002.1_38922-47212	ORF78_999:184	DNA recombinase/integrase/transposase	WP_081324918.1	site-specific integrase			refseq	1.36e-187
S. saprophyticus	NZ_JAFDPF010000007.1_10127-16376	ORF83_2275:1715	DNA recombinase/integrase/transposase	WP_002458495.1	recombinase family protein			refseq	1.24e-125
A. pittii	NZ_JAFDRK010000015.1_57033-88420	ORF10_4179:5618	DNA repair/replication			K03502	DNA polymerase V	kofam	9.8e-144
A. pittii	NZ_JAFDRK010000017.1_55876-77697	ORF212_21028:19970	DNA repair/replication	WP_002121625.1	is1595 family transposase	K07488	transposase	refseq	1.21e-256
A. pittii	NZ_JAFDRK010000006.1_16202-60526	ORF263_15119:15889	DNA repair/replication			K06223	DNA adenine methylase [EC:2.1.1.72]	kofam	9e-70
A. pittii	NZ_JAFDRK010000017.1_55876-77697	ORF28_14172:14666	DNA repair/replication	WP_001289330.1	translesion error-prone dna polymerase v autoproteolytic subunit	K03503	DNA polymerase V [EC:3.4.21.-]	refseq	1.43e-27
A. pittii	NZ_JAFDRK010000017.1_55876-77697	ORF29_14670:15968	DNA repair/replication			K03502	DNA polymerase V	kofam	3.1e-157
A. pittii	NZ_JAFDRK010000024.1_34153-46451	ORF33_5776:5961	DNA repair/replication	WP_237815945.1	is5 family transposase			refseq	4.35e-28
A. pittii	NZ_JAFDRK010000002.1_9314-63821	ORF336_3659:4957	DNA repair/replication			K03502	DNA polymerase V	kofam	1.4e-154
A. pittii	NZ_JAFDRK010000024.1_34153-46451	ORF34_5962:6108	DNA repair/replication	WP_237815596.1	is5 family transposase			refseq	1.91e-20
A. pittii	NZ_JAFDRK010000006.1_16202-60526	ORF402_9140:8934	DNA repair/replication	WP_032054122.1	dna-binding protein			refseq	9.43e-41
A. pittii	NZ_JAFDRK010000026.1_1002-8443	ORF51_7441:6509	DNA repair/replication	WP_000743263.1	is5 family transposase			refseq	5.24e-228
A. pittii	NZ_JAFDRK010000002.1_9314-63821	ORF513_45696:43912	DNA repair/replication	WP_031968548.1	dna cytosine methyltransferase	K00558	DNA (cytosine-5)-methyltransferase 1 [EC:2.1.1.37]	refseq	0
A. pittii	NZ_JAFDRK010000006.1_16202-60526	ORF540_2479:2207	DNA repair/replication	DBH_HAEIN	dna-binding protein hu			swissprot	7.09e-29
A. pittii	NZ_JAFDRK010000002.1_9314-63821	ORF6_3162:3662	DNA repair/replication	WP_031968609.1	translesion error-prone dna polymerase v autoproteolytic subunit	K03503	DNA polymerase V [EC:3.4.21.-]	refseq	3.7e-27
A. pittii	NZ_JAFDRK010000002.1_210387-218186	ORF8_1755:3131	DNA repair/replication			K03502	DNA polymerase V	kofam	1.8e-144
B. amyloliquifaciens	NZ_JABVDP010000004.1_241304-252129	ORF181_1583:1053	DNA repair/replication			K03111	single-strand DNA-binding protein	kofam	3e-156
B. amyloliquifaciens	NZ_JABVDP010000004.1_241304-252129	ORF183_833:0	DNA repair/replication			K18991	AraC family transcriptional regulator, activator of mtrCDE	kofam	3.3e-29
B. amyloliquifaciens	NZ_JABVDP010000019.1_19925-24788	ORF66_2120:1605	DNA repair/replication			K03574	8-oxo-dGTP diphosphatase [EC:3.6.1.55]	kofam	5.8e-15
B. amyloliquifaciens	NZ_JABVDP010000002.1_560398-592132	ORF97_27447:28109	DNA repair/replication	WP_038457725.1	imma/irre family metallo-endopeptidase			refseq	2.55e-104
B. thuringiensis	NZ_JABVDN010000009.1_142627-152032	ORF1_0:2066	DNA repair/replication			K03657	ATP-dependent DNA helicase UvrD/PcrA [EC:5.6.2.4]	kofam	7.7e-150
B. thuringiensis	NZ_JABVDN010000017.1_22241-53888	ORF294_20468:20127	DNA repair/replication	WP_070179340.1	yold-like family protein			refseq	9.61e-75
B. thuringiensis	NZ_JABVDN010000017.1_22241-53888	ORF375_21736:20465	DNA repair/replication	WP_070179341.1	y-family dna polymerase	K03502	DNA polymerase V	refseq	4.97e-133
B. thuringiensis	NZ_JABVDN010000006.1_971-55053	ORF762_32933:31869	DNA repair/replication	WP_174767036.1	dnad domain protein			refseq	3.8e-247
B. thuringiensis	NZ_JABVDN010000001.1_974-31329	ORF82_10399:11304	DNA repair/replication			K25325	Norovirus 3C-like protease [EC:3.4.22.66]	kofam	0.016
E. bugandensis	NZ_JABWOU010000001.1_1563855-1598673	ORF100_4570:5556	DNA repair/replication			K06223	DNA adenine methylase [EC:2.1.1.72]	kofam	2.6e-64
E. bugandensis	NZ_JABWOU010000001.1_1563855-1598673	ORF111_8308:9453	DNA repair/replication	WP_058678866.1				kofam	2.8e-25
E. bugandensis	NZ_JABWOU010000005.1_155273-177956	ORF130_5975:8875	DNA repair/replication			K03580	ATP-dependent helicase HepA [EC:5.6.2.-]	kofam	1.1e-81
E. bugandensis	NZ_JABWOU010000005.1_155273-177956	ORF132_10772:12391	DNA repair/replication			K07316	adenine-specific DNA-methyltransferase [EC:2.1.1.72]	kofam	2.2e-128
E. bugandensis	NZ_JABWOU010000005.1_155273-177956	ORF133_12395:15148	DNA repair/replication			K01156	type III restriction enzyme [EC:3.1.21.5]	kofam	1.1e-121
E. bugandensis	NZ_JABWOU010000001.1_830462-877738	ORF2_384:1067	DNA repair/replication	YEDK_ECOLI	abasic site processing protein yedk			swissprot	5.09e-139
E. bugandensis	NZ_JABWOU010000001.1_112466-169944	ORF241_24142:24381	DNA repair/replication	WP_038419647.1	dini family protein	K12149	DNA-damage-inducible protein I	refseq	4.67e-45
E. bugandensis	NZ_JABWOU010000001.1_112466-169944	ORF247_25495:25941	DNA repair/replication	WP_180216706.1	crossover junction endodeoxyribonuclease rusa			refseq	1.24e-66
E. bugandensis	NZ_JABWOU010000003.1_244388-268445	ORF310_6023:5427	DNA repair/replication			K03649	double-stranded uracil-DNA glycosylase [EC:3.2.2.28]	kofam	1.8e-70
E. bugandensis	NZ_JABWOU010000001.1_112466-169944	ORF327_54631:55914	DNA repair/replication			K03502	DNA polymerase V	kofam	8.2e-184
E. bugandensis	NZ_JABWOU010000003.1_244388-268445	ORF332_20140:19658	DNA repair/replication	WP_180216780.1	dini family protein			refseq	4.81e-75
E. bugandensis	NZ_JABWOU010000003.1_244388-268445	ORF4_1572:3326	DNA repair/replication	WP_028014472.1				kofam	1.2e-06
E. bugandensis	NZ_JABWOU010000001.1_112466-169944	ORF487_54215:54643	DNA repair/replication	WP_049136372.1	translesion error-prone dna polymerase v autoproteolytic subunit	K03503	DNA polymerase V [EC:3.4.21.-]	refseq	5.2e-82
E. bugandensis	NZ_JABWOU010000013.1_17773-26725	ORF55_5354:7018	DNA repair/replication			K03631	DNA repair protein RecN (Recombination protein N)	kofam	1.9e-208
E. bugandensis	NZ_JABWOU010000001.1_830462-877738	ORF594_36373:35957	DNA repair/replication	WP_069732466.1	rusa family crossover junction endodeoxyribonuclease	K01160	crossover junction endodeoxyribonuclease RusA [EC:3.1.22.4]	refseq	3.48e-20
E. bugandensis	NZ_JABWOU010000001.1_112466-169944	ORF667_8488:5276	DNA repair/replication			K10906	exodeoxyribonuclease VIII [EC:3.1.11.-]	kofam	0
E. bugandensis	NZ_JABWOU010000005.1_155273-177956	ORF74_2689:3411	DNA repair/replication	WP_069733166.1	topoisomerase ii			refseq	9.71e-164
E. bugandensis	NZ_JABWOU010000002.1_172217-180962	ORF78_5640:3808	DNA repair/replication			K03703	excinuclease ABC subunit C	kofam	8.8e-224
E. bugandensis	NZ_JABWOU010000001.1_112466-169944	ORF852_57395:56700	DNA repair/replication	YEDK_ECOLI	abasic site processing protein yedk			swissprot	3.52e-147
K. quasipneumoniae	NZ_JABWPC010000010.1_17673-87041	ORF11_5064:7088	DNA repair/replication			K03631	DNA repair protein RecN (Recombination protein N)	kofam	1.3e-209
K. quasipneumoniae	NZ_JABWPC010000006.1_11833-19134	ORF134_4533:3970	DNA repair/replication	WP_069734342.1	dna repair protein radc	K03630	DNA repair protein RadC	refseq	4.23e-62
K. quasipneumoniae	NZ_JABWPC010000001.1_621281-680523	ORF144_55104:56429	DNA repair/replication			K03502	DNA polymerase V	kofam	2.5e-180
K. quasipneumoniae	NZ_JABWPC010000001.1_454342-492312	ORF17_5076:6041	DNA repair/replication			K06223	DNA adenine methylase [EC:2.1.1.72]	kofam	2.7e-74
K. quasipneumoniae	NZ_JABWPC010000001.1_621281-680523	ORF196_15499:16263	DNA repair/replication			K10762	putative replication protein	kofam	1.3e-129
K. quasipneumoniae	NZ_JABWPC010000001.1_621281-680523	ORF203_19783:20049	DNA repair/replication	WP_069734222.1	dini-like family protein	K12149	DNA-damage-inducible protein I	refseq	1.46e-23
K. quasipneumoniae	NZ_JABWPC010000001.1_621281-680523	ORF210_21256:21564	DNA repair/replication	YBCO_ECOLI	putative nuclease ybco			swissprot	3.29e-36
K. quasipneumoniae	NZ_JABWPC010000001.1_454342-492312	ORF234_6059:8110	DNA repair/replication	WP_227503211.1	replication endonuclease			refseq	3.62e-138
K. quasipneumoniae	NZ_JABWPC010000010.1_17673-87041	ORF344_62524:63387	DNA repair/replication	WP_065905291.1	tim barrel protein			refseq	7.55e-205
K. quasipneumoniae	NZ_JABWPC010000001.1_621281-680523	ORF453_54677:55162	DNA repair/replication	WP_004179627.1	translesion error-prone dna polymerase v autoproteolytic subunit	K03503	DNA polymerase V [EC:3.4.21.-]	refseq	5.99e-70
K. quasipneumoniae	NZ_JABWPC010000001.1_621281-680523	ORF465_59050:58820	DNA repair/replication	YEDK_ECOLI	abasic site processing protein yedk			swissprot	9.13e-25
K. quasipneumoniae	NZ_JABWPC010000001.1_454342-492312	ORF496_11233:8933	DNA repair/replication	WP_040181442.1	uvrd-helicase domain-containing protein			refseq	0
K. quasipneumoniae	NZ_JABWPC010000001.1_621281-680523	ORF618_11215:8000	DNA repair/replication			K10906	exodeoxyribonuclease VIII [EC:3.1.11.-]	kofam	0
K. quasipneumoniae	NZ_JABWPC010000010.1_17673-87041	ORF834_38314:35909	DNA repair/replication	ENDPH_SALPA	probable replication endonuclease from prophage-like region			swissprot	0
K. quasipneumoniae	NZ_JABWPC010000010.1_17673-87041	ORF836_35578:35300	DNA repair/replication	WP_069734301.1	dini family protein			refseq	1.05e-35
K. quasipneumoniae	NZ_JABWPC010000010.1_17673-87041	ORF971_48183:45526	DNA repair/replication	WP_064776605.1	dead/deah box helicase			refseq	0
K. quasipneumoniae	NZ_JABWPC010000010.1_17673-87041	ORF997_39282:38311	DNA repair/replication			K06223	DNA adenine methylase [EC:2.1.1.72]	kofam	4.4e-74
P. fulva	NZ_JAFDSD010000006.1_265-39847	ORF121_4129:4620	DNA repair/replication	WP_206405729.1	vrr-nuc domain-containing protein			refseq	6.09e-95
P. fulva	NZ_JAFDSD010000021.1_72274-85562	ORF141_7216:6440	DNA repair/replication	WP_241195009.1	dna cytosine methyltransferase			refseq	7.75e-179
P. fulva	NZ_JAFDSD010000006.1_265-39847	ORF237_3896:4195	DNA repair/replication	YBCO_ECOLI	putative nuclease ybco			swissprot	9.76e-35
P. fulva	NZ_JAFDSD010000003.1_65049-112707	ORF29_8130:9812	DNA repair/replication			K18947	DNA replication helicase [EC:5.6.2.3]	kofam	8.6e-20
P. fulva	NZ_JAFDSD010000014.1_46175-74512	ORF447_13206:12379	DNA repair/replication	WP_206405849.1	dna adenine methylase			refseq	6.09e-200
P. fulva	NZ_JAFDSD010000001.1_59474-68494	ORF52_4094:5767	DNA repair/replication			K03529	chromosome segregation protein	kofam	1.4e-19
P. fulva	NZ_JAFDSD010000013.1_111351-121210	ORF83_8131:7241	DNA repair/replication	WP_181074045.1	toprim domain-containing protein			refseq	2.21e-222
P. polymyxa	NZ_JABVDA010000001.1_1181603-1202838	ORF181_17777:18217	DNA repair/replication	WP_174820636.1	imma/irre family metallo-endopeptidase			refseq	6.96e-103
P. polymyxa	NZ_JABVDA010000002.1_923815-985042	ORF194_19771:20388	DNA repair/replication	WP_174820901.1				kofam	5.9e-26
P. polymyxa	NZ_JABVDA010000002.1_923815-985042	ORF301_5747:6562	DNA repair/replication	WP_174820888.1				kofam	2.9e-06
P. polymyxa	NZ_JABVDA010000002.1_923815-985042	ORF304_8882:9859	DNA repair/replication	WP_174820891.1	toprim domain-containing protein			refseq	2.45e-245
P. polymyxa	NZ_JABVDA010000002.1_923815-985042	ORF355_29378:30763	DNA repair/replication	WP_174820914.1	dna cytosine methyltransferase			refseq	0
P. polymyxa	NZ_JABVDA010000002.1_923815-985042	ORF41_15210:18065	DNA repair/replication	WP_174820897.1				kofam	2.9e-08
P. polymyxa	NZ_JABVDA010000001.1_979989-1033318	ORF635_45324:44881	DNA repair/replication	SSBA_BACSU	single-stranded dna-binding protein a			swissprot	5.41e-53
P. polymyxa	NZ_JABVDA010000001.1_1181603-1202838	ORF64_17286:17780	DNA repair/replication	WP_013369769.1	multispecies: xre family transcriptional regulator	K22299	HTH-type transcriptional regulator, competence development regulator	refseq	4.04e-108
P. polymyxa	NZ_JABVDA010000002.1_923815-985042	ORF7_2379:2903	DNA repair/replication	WP_174820882.1	slog family protein			refseq	1.64e-127
P. polymyxa	NZ_JABVDA010000001.1_979989-1033318	ORF848_5234:4875	DNA repair/replication	WP_174820715.1	yold-like family protein			refseq	7.51e-71
S. epidermidis	NZ_JAFDPX010000007.1_72993-118974	ORF106_10912:11382	DNA repair/replication	SSB_STAAR	single-stranded dna-binding protein			swissprot	1.61e-81
S. epidermidis	NZ_JAFDPX010000007.1_72993-118974	ORF184_12338:12508	DNA repair/replication	YP_010083002.1	rusa family crossover junction endodeoxyribonuclease			refseq	8.25e-26
S. epidermidis	NZ_JAFDPX010000007.1_72993-118974	ORF23_11412:12299	DNA repair/replication	WP_206420180.1	dnad domain protein			refseq	2.14e-183
S. epidermidis	NZ_JAFDPX010000007.1_72993-118974	ORF506_3512:2988	DNA repair/replication	WP_206420169.1	imma/irre family metallo-endopeptidase			refseq	5.28e-108
S. epidermidis	NZ_JAFDPX010000008.1_33416-52105	ORF65_6041:6913	DNA repair/replication	WP_002494095.1	primase alpha helix c-terminal domain-containing protein			refseq	2.37e-214
S. saprophyticus	NZ_JAFDPF010000003.1_309713-328512	ORF1_0:2390	DNA repair/replication			K12573	ribonuclease R [EC:3.1.13.1]	kofam	1.8e-289
S. saprophyticus	NZ_JAFDPF010000004.1_76848-95569	ORF228_13478:12558	DNA repair/replication	WP_048787043.1	primase alpha helix c-terminal domain-containing protein			refseq	1.46e-218
S. saprophyticus	NZ_JAFDPF010000004.1_76848-95569	ORF239_4379:3969	DNA repair/replication	WP_048787476.1	yold-like family protein			refseq	4.73e-95
S. saprophyticus	NZ_JAFDPF010000003.1_592884-635152	ORF25_8058:8885	DNA repair/replication	WP_069827807.1				kofam	0.021
S. saprophyticus	NZ_JAFDPF010000001.1_35787-67351	ORF287_24298:23399	DNA repair/replication	WP_069795033.1	primase alpha helix c-terminal domain-containing protein			refseq	1.48e-217
S. saprophyticus	NZ_JAFDPF010000002.1_38922-47212	ORF29_5801:6211	DNA repair/replication	WP_069794625.1	yold-like family protein			refseq	2.85e-96
S. saprophyticus	NZ_JAFDPF010000003.1_592884-635152	ORF324_2557:2060	DNA repair/replication	WP_145438022.1	imma/irre family metallo-endopeptidase			refseq	1.97e-114
S. saprophyticus	NZ_JAFDPF010000003.1_309713-328512	ORF87_15428:15838	DNA repair/replication	WP_069794939.1	yold-like family protein			refseq	9.54e-95
S. saprophyticus	NZ_JAFDPF010000003.1_592884-635152	ORF87_6214:6675	DNA repair/replication	SSB_STAAR	single-stranded dna-binding protein			swissprot	4.65e-64
S. saprophyticus	NZ_JAFDPF010000003.1_592884-635152	ORF88_6703:7377	DNA repair/replication	WP_206380006.1	putative hnhc nuclease			refseq	1.15e-163
A. pittii	NZ_JAFDRK010000017.1_55876-77697	ORF247_8281:7115	Metabolism-Amino acid			K02502	ATP phosphoribosyltransferase regulatory subunit	kofam	3.9e-94
A. pittii	NZ_JAFDRK010000024.1_34153-46451	ORF28_1834:3090	Metabolism-Amino acid			K08688	creatinase [EC:3.5.3.3]	kofam	7.1e-212
A. pittii	NZ_JAFDRK010000002.1_9314-63821	ORF327_53923:54507	Metabolism-Amino acid			K01658	anthranilate synthase component II [EC:4.1.3.27]	kofam	1.4e-101
B. amyloliquifaciens	NZ_JABVDP010000003.1_32-27535	ORF152_1898:3166	Metabolism-Amino acid			K21148	[CysO sulfur-carrier protein]-thiocarboxylate-dependent cysteine synthase [EC:2.5.1.113]	kofam	1.6e-21
B. thuringiensis	NZ_JABVDN010000006.1_971-55053	ORF638_45654:44545	Metabolism-Amino acid			K12524	bifunctional aspartokinase / homoserine dehydrogenase 1 [EC:2.7.2.4 1.1.1.3]	kofam	1.2e-34
E. bugandensis	NZ_JABWOU010000005.1_155273-177956	ORF284_1262:258	Metabolism-Amino acid			K00611	ornithine carbamoyltransferase [EC:2.1.3.3]	kofam	8.9e-151
E. bugandensis	NZ_JABWOU010000001.1_830462-877738	ORF439_46058:44772	Metabolism-Amino acid			K10978	methanogen homoisocitrate dehydrogenase [EC:1.1.1.87 1.1.1.-]	kofam	1.8e-66
K. quasipneumoniae	NZ_JABWPC010000010.1_17673-87041	ORF167_61422:62513	Metabolism-Amino acid			K12255	guanidinobutyrase [EC:3.5.3.7]	kofam	3.2e-149
K. quasipneumoniae	NZ_JABWPC010000001.1_621281-680523	ORF322_755:2290	Metabolism-Amino acid			K01745	histidine ammonia-lyase [EC:4.3.1.3]	kofam	9.5e-190
K. quasipneumoniae	NZ_JABWPC010000001.1_621281-680523	ORF417_36143:36526	Metabolism-Amino acid	WP_069734214.1	glutamate 5-kinase			refseq	2.23e-82
P. fulva	NZ_JAFDSD010000014.1_46175-74512	ORF6_4074:5576	Metabolism-Amino acid			K01857	3-carboxy-cis,cis-muconate cycloisomerase [EC:5.5.1.2]	kofam	8.3e-22
A. pittii	NZ_JAFDRK010000017.1_55876-77697	ORF112_3248:4342	Metabolism-Carbohydrate			K00064	D-threo-aldose 1-dehydrogenase [EC:1.1.1.122]	kofam	5.7e-26
A. pittii	NZ_JAFDRK010000015.1_57033-88420	ORF150_26272:28116	Metabolism-Carbohydrate			K01596	phosphoenolpyruvate carboxykinase (GTP) [EC:4.1.1.32]	kofam	0
A. pittii	NZ_JAFDRK010000015.1_57033-88420	ORF415_29675:28158	Metabolism-Carbohydrate			K21054	D-erythritol 1-phosphate dehydrogenase [EC:1.1.1.402]	kofam	1.3e-206
B. thuringiensis	NZ_JABVDN010000008.1_143154-151242	ORF11_6465:7406	Metabolism-Carbohydrate			K17202	erythritol transport system substrate-binding protein	kofam	1.2e-58
B. thuringiensis	NZ_JABVDN010000001.1_974-31329	ORF162_24737:26779	Metabolism-Carbohydrate			K00615	transketolase [EC:2.2.1.1]	kofam	2.2e-228
B. thuringiensis	NZ_JABVDN010000008.1_143154-151242	ORF27_7399:8088	Metabolism-Carbohydrate	WP_000667670.1	fructose-6-phosphate aldolase	K00616	transaldolase [EC:2.2.1.2]	refseq	4.19e-146
B. thuringiensis	NZ_JABVDN010000008.1_143154-151242	ORF3_2709:3632	Metabolism-Carbohydrate			K00852	ribokinase [EC:2.7.1.15]	kofam	1.8e-106
B. thuringiensis	NZ_JABVDN010000008.1_143154-151242	ORF33_3629:4024	Metabolism-Carbohydrate	WP_000716151.1	d-ribose pyranase	K06726	D-ribose pyranase [EC:5.4.99.62]	refseq	3.22e-85
E. bugandensis	NZ_JABWOU010000001.1_830462-877738	ORF542_5807:5643	Metabolism-Carbohydrate	WP_241776409.1	isocitrate/isopropylmalate family dehydrogenase, partial			refseq	5.57e-27
E. bugandensis	NZ_JABWOU010000001.1_830462-877738	ORF810_171:4	Metabolism-Carbohydrate	WP_241776409.1	isocitrate/isopropylmalate family dehydrogenase, partial			refseq	5.33e-23
E. bugandensis	NZ_JABWOU010000004.1_906-8436	ORF86_4085:3099	Metabolism-Carbohydrate			K00852	ribokinase [EC:2.7.1.15]	kofam	7.4e-117
K. quasipneumoniae	NZ_JABWPC010000010.1_17673-87041	ORF177_67560:68492	Metabolism-Carbohydrate	WP_064178270.1				kofam	1.6e-21
K. quasipneumoniae	NZ_JABWPC010000010.1_17673-87041	ORF353_66826:67554	Metabolism-Carbohydrate	WP_004899997.1	class ii aldolase/adducin family protein			refseq	1.12e-61
P. fulva	NZ_JAFDSD010000014.1_46175-74512	ORF134_20083:21057	Metabolism-Carbohydrate			K00616	transaldolase [EC:2.2.1.2]	kofam	1.7e-90
P. fulva	NZ_JAFDSD010000014.1_46175-74512	ORF146_25120:26487	Metabolism-Carbohydrate			K18347	D-specific alpha-keto acid dehydrogenase [EC:1.1.1.-]	kofam	3.8e-27
P. fulva	NZ_JAFDSD010000014.1_46175-74512	ORF147_26506:27300	Metabolism-Carbohydrate	WP_206405861.1	class ii aldolase/adducin family protein			refseq	2.16e-75
P. polymyxa	NZ_JABVDA010000007.1_21443-50975	ORF232_29081:29521	Metabolism-Carbohydrate	WP_017427747.1	d-ribose pyranase	K06726	D-ribose pyranase [EC:5.4.99.62]	refseq	4.76e-52
P. polymyxa	NZ_JABVDA010000007.1_21443-50975	ORF81_28086:29087	Metabolism-Carbohydrate			K00852	ribokinase [EC:2.7.1.15]	kofam	5.9e-106
S. epidermidis	NZ_JAFDPX010000007.1_72993-118974	ORF69_37032:38912	Metabolism-Carbohydrate	WP_206420203.1	n-acetylglucosaminidase			refseq	0
A. pittii	NZ_JAFDRK010000017.1_55876-77697	ORF292_9612:8593	Metabolism-Cofactors			K03472	D-erythrose 4-phosphate dehydrogenase [EC:1.2.1.72]	kofam	5.6e-119
B. thuringiensis	NZ_JABVDN010000006.1_971-55053	ORF643_41781:41092	Metabolism-Cofactors			K03707	thiaminase (transcriptional activator TenA) [EC:3.5.99.2]	kofam	8.4e-82
E. bugandensis	NZ_JABWOU010000013.1_17773-26725	ORF34_4273:5271	Metabolism-Cofactors	WP_008502500.1	nad(+) kinase	K00858	NAD+ kinase [EC:2.7.1.23]	refseq	6.22e-209
K. quasipneumoniae	NZ_JABWPC010000010.1_17673-87041	ORF189_4453:5340	Metabolism-Cofactors	YP_005228355.1	inorganic polyphosphate/atp-nad kinase	K00858	NAD+ kinase [EC:2.7.1.23]	refseq	7.9e-216
K. quasipneumoniae	NZ_JABWPC010000010.1_17673-87041	ORF335_56395:59574	Metabolism-Cofactors			K18142	multidrug efflux pump	kofam	1.8e-289
P. polymyxa	NZ_JABVDA010000007.1_21443-50975	ORF117_15655:16206	Metabolism-Cofactors			K03753	molybdopterin-guanine dinucleotide biosynthesis adapter protein	kofam	3.5e-44
P. polymyxa	NZ_JABVDA010000007.1_21443-50975	ORF162_7001:8089	Metabolism-Cofactors			K00354	NADPH2 dehydrogenase [EC:1.6.99.1]	kofam	4.4e-103
P. polymyxa	NZ_JABVDA010000007.1_21443-50975	ORF180_14357:15658	Metabolism-Cofactors			K03750	molybdopterin molybdotransferase [EC:2.10.1.1]	kofam	8.4e-127
S. epidermidis	NZ_JAFDPX010000003.1_119619-133737	ORF160_704:0	Metabolism-Cofactors	WP_001831106.1	queuosine precursor transporter	K09125	uncharacterized protein	refseq	1.04e-63
A. pittii	NZ_JAFDRK010000015.1_57033-88420	ORF1_0:1142	Metabolism-Lipids/Fatty acids	WP_002119000.1	glycerophosphodiester phosphodiesterase	K01126	glycerophosphoryl diester phosphodiesterase [EC:3.1.4.46]	refseq	4.68e-280
A. pittii	NZ_JAFDRK010000024.1_34153-46451	ORF12_6738:7733	Metabolism-Lipids/Fatty acids	WP_001038516.1				kofam	4.9e-28
A. pittii	NZ_JAFDRK010000015.1_57033-88420	ORF165_2225:2632	Metabolism-Lipids/Fatty acids	WP_057062936.1	diacylglycerol kinase			refseq	1.87e-56
A. pittii	NZ_JAFDRK010000024.1_34153-46451	ORF20_9798:10565	Metabolism-Lipids/Fatty acids	WP_001059480.1				kofam	4.1e-28
A. pittii	NZ_JAFDRK010000006.1_16202-60526	ORF213_40981:42264	Metabolism-Lipids/Fatty acids	WP_032034931.1				kofam	3.3e-18
A. pittii	NZ_JAFDRK010000006.1_16202-60526	ORF290_39737:41035	Metabolism-Lipids/Fatty acids	WP_078210404.1				kofam	1.5e-19
A. pittii	NZ_JAFDRK010000015.1_57033-88420	ORF315_31368:29830	Metabolism-Lipids/Fatty acids			K00864	glycerol kinase [EC:2.7.1.30]	kofam	1.4e-244
A. pittii	NZ_JAFDRK010000024.1_34153-46451	ORF42_7669:8739	Metabolism-Lipids/Fatty acids	WP_000009381.1				kofam	6.2e-27
A. pittii	NZ_JAFDRK010000015.1_57033-88420	ORF423_25925:24954	Metabolism-Lipids/Fatty acids			K07029	diacylglycerol kinase (ATP) [EC:2.7.1.107]	kofam	1.7e-47
A. pittii	NZ_JAFDRK010000006.1_16202-60526	ORF550_43623:42391	Metabolism-Lipids/Fatty acids			K00496	alkane 1-monooxygenase [EC:1.14.15.3]	kofam	1.5e-171
B. thuringiensis	NZ_JABVDN010000009.1_142627-152032	ORF130_6166:5381	Metabolism-Lipids/Fatty acids			K03793	pteridine reductase [EC:1.5.1.33]	kofam	1.8e-27
B. thuringiensis	NZ_JABVDN010000006.1_971-55053	ORF637_46899:45658	Metabolism-Lipids/Fatty acids	WP_000517070.1	lipase	K01046	triacylglycerol lipase [EC:3.1.1.3]	refseq	3.04e-113
E. bugandensis	NZ_JABWOU010000002.1_172217-180962	ORF132_3766:3203	Metabolism-Lipids/Fatty acids			K08744	cardiolipin synthase (CMP-forming) [EC:2.7.8.41]	kofam	9.4e-46
P. fulva	NZ_JAFDSD010000014.1_46175-74512	ORF228_24386:25546	Metabolism-Lipids/Fatty acids			K16173	glutaryl-CoA dehydrogenase (non-decarboxylating) [EC:1.3.99.32]	kofam	1.5e-20
P. polymyxa	NZ_JABVDA010000007.1_21443-50975	ORF133_25372:26160	Metabolism-Lipids/Fatty acids	WP_016820742.1				kofam	1.8e-25
A. pittii	NZ_JAFDRK010000017.1_55876-77697	ORF248_7054:5732	Metabolism-Nucleotide			K01939	adenylosuccinate synthase [EC:6.3.4.4]	kofam	5.7e-176
B. amyloliquifaciens	NZ_JABVDP010000014.1_15762-24117	ORF100_7023:6268	Metabolism-Nucleotide			K01923	phosphoribosylaminoimidazole-succinocarboxamide synthase [EC:6.3.2.6]	kofam	8.6e-71
B. amyloliquifaciens	NZ_JABVDP010000014.1_15762-24117	ORF123_6017:5334	Metabolism-Nucleotide			K05520	protease I [EC:3.5.1.124]	kofam	2.6e-10
B. amyloliquifaciens	NZ_JABVDP010000014.1_15762-24117	ORF128_3164:1716	Metabolism-Nucleotide			K00764	amidophosphoribosyltransferase [EC:2.4.2.14]	kofam	1.1e-90
B. amyloliquifaciens	NZ_JABVDP010000014.1_15762-24117	ORF130_587:0	Metabolism-Nucleotide			K11175	phosphoribosylglycinamide formyltransferase 1 [EC:2.1.2.2]	kofam	4.9e-39
B. amyloliquifaciens	NZ_JABVDP010000014.1_15762-24117	ORF134_6271:6014	Metabolism-Nucleotide			K23264	phosphoribosylformylglycinamidine synthase subunit PurS [EC:6.3.5.3]	kofam	2.4e-157
B. amyloliquifaciens	NZ_JABVDP010000014.1_15762-24117	ORF138_5365:3122	Metabolism-Nucleotide			K21532	EBV major tegument protein	kofam	9.9e-09
B. amyloliquifaciens	NZ_JABVDP010000014.1_15762-24117	ORF144_1633:584	Metabolism-Nucleotide			K01933	phosphoribosylformylglycinamidine cyclo-ligase [EC:6.3.3.1]	kofam	3.2e-149
B. amyloliquifaciens	NZ_JABVDP010000014.1_15762-24117	ORF99_8355:7063	Metabolism-Nucleotide			K01756	adenylosuccinate lyase [EC:4.3.2.2]	kofam	3e-97
B. thuringiensis	NZ_JABVDN010000007.1_2498-12433	ORF1_0:1307	Metabolism-Nucleotide	WP_000625682.1	adenylosuccinate lyase	K01756	adenylosuccinate lyase [EC:4.3.2.2]	refseq	5.12e-264
B. thuringiensis	NZ_JABVDN010000007.1_2498-12433	ORF13_7788:8375	Metabolism-Nucleotide			K11787	phosphoribosylamine--glycine ligase / phosphoribosylglycinamide formyltransferase / phosphoribosylformylglycinamidine cyclo-ligase [EC:6.3.4.13 2.1.2.2 6.3.3.1]	kofam	5.1e-55
B. thuringiensis	NZ_JABVDN010000007.1_2498-12433	ORF14_8400:9935	Metabolism-Nucleotide			K00602	phosphoribosylaminoimidazolecarboxamide formyltransferase / IMP cyclohydrolase [EC:2.1.2.3 3.5.4.10]	kofam	7.8e-248
B. thuringiensis	NZ_JABVDN010000007.1_2498-12433	ORF18_1339:2115	Metabolism-Nucleotide	WP_098976955.1	phosphoribosylaminoimidazolesuccinocarboxamide synthase	K01923	phosphoribosylaminoimidazole-succinocarboxamide synthase [EC:6.3.2.6]	refseq	2.53e-167
B. thuringiensis	NZ_JABVDN010000007.1_2498-12433	ORF19_2359:3042	Metabolism-Nucleotide			K05520	protease I [EC:3.5.1.124]	kofam	7.9e-15
B. thuringiensis	NZ_JABVDN010000001.1_974-31329	ORF204_20911:19325	Metabolism-Nucleotide			K01119	2',3'-cyclic-nucleotide 2'-phosphodiesterase / 3'-nucleotidase [EC:3.1.4.16 3.1.3.6]	kofam	1.1e-175
B. thuringiensis	NZ_JABVDN010000007.1_2498-12433	ORF22_5212:6645	Metabolism-Nucleotide			K00764	amidophosphoribosyltransferase [EC:2.4.2.14]	kofam	3.3e-223
B. thuringiensis	NZ_JABVDN010000007.1_2498-12433	ORF23_6745:7791	Metabolism-Nucleotide			K11787	phosphoribosylamine--glycine ligase / phosphoribosylglycinamide formyltransferase / phosphoribosylformylglycinamidine cyclo-ligase [EC:6.3.4.13 2.1.2.2 6.3.3.1]	kofam	8.6e-137
B. thuringiensis	NZ_JABVDN010000007.1_2498-12433	ORF33_2108:2362	Metabolism-Nucleotide			K23264	phosphoribosylformylglycinamidine synthase subunit PurS [EC:6.3.5.3]	kofam	5.9e-31
B. thuringiensis	NZ_JABVDN010000007.1_2498-12433	ORF35_3026:5245	Metabolism-Nucleotide			K00946	thiamine-monophosphate kinase [EC:2.7.4.16]	kofam	7.3e-21
B. thuringiensis	NZ_JABVDN010000006.1_971-55053	ORF594_23860:22889	Metabolism-Nucleotide			K01239	purine nucleosidase [EC:3.2.2.1]	kofam	6.1e-94
B. thuringiensis	NZ_JABVDN010000009.1_22306-29885	ORF71_7579:7220	Metabolism-Nucleotide	NRDIB_BACSU	spbeta prophage-derived protein nrdi			swissprot	1.03e-36
B. thuringiensis	NZ_JABVDN010000009.1_22306-29885	ORF83_7257:6466	Metabolism-Nucleotide	WP_098299607.1	class 1b ribonucleoside-diphosphate reductase subunit alpha	K00525	ribonucleoside-diphosphate reductase alpha chain [EC:1.17.4.1]	refseq	2.15e-91
B. thuringiensis	NZ_JABVDN010000009.1_22306-29885	ORF97_5369:4047	Metabolism-Nucleotide			K12970	Murid betaherpesvirus 1 ribonucleoside-diphosphate reductase [EC:1.17.4.1]	kofam	0.0043
B. thuringiensis	NZ_JABVDN010000009.1_22306-29885	ORF98_3965:2997	Metabolism-Nucleotide			K00526	ribonucleoside-diphosphate reductase beta chain [EC:1.17.4.1]	kofam	3.6e-88
E. bugandensis	NZ_JABWOU010000013.1_74336-80675	ORF1_0:254	Metabolism-Nucleotide	NRDH_SALTY	glutaredoxin-like protein nrdh			swissprot	1.17e-42
E. bugandensis	NZ_JABWOU010000013.1_74336-80675	ORF13_631:2778	Metabolism-Nucleotide			K00525	ribonucleoside-diphosphate reductase alpha chain [EC:1.17.4.1]	kofam	1.5e-157
E. bugandensis	NZ_JABWOU010000013.1_74336-80675	ORF14_2788:3747	Metabolism-Nucleotide	WP_069732789.1	class 1b ribonucleoside-diphosphate reductase subunit beta	K00526	ribonucleoside-diphosphate reductase beta chain [EC:1.17.4.1]	refseq	2.26e-205
E. bugandensis	NZ_JABWOU010000013.1_74336-80675	ORF21_251:661	Metabolism-Nucleotide			K03647	protein involved in ribonucleotide reduction	kofam	3.5e-67
P. fulva	NZ_JAFDSD010000015.1_4083-23705	ORF134_6716:8113	Metabolism-Nucleotide			K01129	dGTPase [EC:3.1.5.1]	kofam	2.3e-185
P. fulva	NZ_JAFDSD010000009.1_6089-17312	ORF154_8155:6875	Metabolism-Nucleotide			K00526	ribonucleoside-diphosphate reductase beta chain [EC:1.17.4.1]	kofam	2.7e-33
P. fulva	NZ_JAFDSD010000015.1_4083-23705	ORF221_4106:3843	Metabolism-Nucleotide	WP_027916554.1	glutaredoxin family protein			refseq	4.74e-50
P. fulva	NZ_JAFDSD010000009.1_6089-17312	ORF91_11223:8344	Metabolism-Nucleotide			K00525	ribonucleoside-diphosphate reductase alpha chain [EC:1.17.4.1]	kofam	5.2e-63
P. polymyxa	NZ_JABVDA010000001.1_1181603-1202838	ORF125_18412:20319	Metabolism-Nucleotide			K11751	5'-nucleotidase / UDP-sugar diphosphatase [EC:3.1.3.5 3.6.1.45]	kofam	3.1e-184
P. polymyxa	NZ_JABVDA010000002.1_923815-985042	ORF207_25219:26013	Metabolism-Nucleotide			K03465	thymidylate synthase (FAD) [EC:2.1.1.148]	kofam	5.3e-64
P. polymyxa	NZ_JABVDA010000002.1_923815-985042	ORF341_24452:25015	Metabolism-Nucleotide	WP_174820906.1	deoxyuridine 5'-triphosphate nucleotidohydrolase			refseq	1.96e-130
P. polymyxa	NZ_JABVDA010000002.1_923815-985042	ORF354_28769:29329	Metabolism-Nucleotide	WP_174820912.1				kofam	1.5e-11
P. polymyxa	NZ_JABVDA010000002.1_923815-985042	ORF47_20781:23060	Metabolism-Nucleotide			K00524	ribonucleotide reductase, class II [EC:1.17.4.2]	kofam	2.5e-92
S. epidermidis	NZ_JAFDPX010000006.1_100761-118590	ORF1_0:1466	Metabolism-Nucleotide			K00088	IMP dehydrogenase [EC:1.1.1.205]	kofam	2.2e-228
S. epidermidis	NZ_JAFDPX010000003.1_119619-133737	ORF12_4170:5126	Metabolism-Nucleotide			K00560	thymidylate synthase [EC:2.1.1.45]	kofam	5.5e-129
S. epidermidis	NZ_JAFDPX010000007.1_72993-118974	ORF186_13124:13651	Metabolism-Nucleotide	WP_206420183.1	dutp pyrophosphatase			refseq	8.75e-119
S. epidermidis	NZ_JAFDPX010000006.1_100761-118590	ORF25_1627:3174	Metabolism-Nucleotide	WP_002473319.1				kofam	7.5e-27
S. saprophyticus	NZ_JAFDPF010000001.1_35787-67351	ORF277_31564:30098	Metabolism-Nucleotide			K00088	IMP dehydrogenase [EC:1.1.1.205]	kofam	6.6e-227
S. saprophyticus	NZ_JAFDPF010000001.1_35787-67351	ORF326_30147:28534	Metabolism-Nucleotide			K01951	GMP synthase (glutamine-hydrolysing) [EC:6.3.5.2]	kofam	2.8e-206
S. saprophyticus	NZ_JAFDPF010000003.1_592884-635152	ORF34_15051:15563	Metabolism-Nucleotide	WP_145445833.1	dutp pyrophosphatase	K01520	dUTP pyrophosphatase [EC:3.6.1.23]	refseq	3.33e-116
A. pittii	NZ_JAFDRK010000006.1_16202-60526	ORF219_43741:44322	Metabolism-Other	ALKR_ACIAD	hth-type transcriptional regulator alkr			swissprot	3.8e-65
A. pittii	NZ_JAFDRK010000024.1_34153-46451	ORF22_11595:11942	Metabolism-Other	WP_000155817.1	antibiotic biosynthesis monooxygenase			refseq	8.1e-57
A. pittii	NZ_JAFDRK010000017.1_55876-77697	ORF257_1486:1043	Metabolism-Other	WP_002121619.1	gnat family n-acetyltransferase			refseq	5.05e-99
A. pittii	NZ_JAFDRK010000017.1_55876-77697	ORF272_18099:16930	Metabolism-Other	WP_002045824.1				kofam	0.21
A. pittii	NZ_JAFDRK010000024.1_34153-46451	ORF49_10639:11637	Metabolism-Other	WP_002120211.1				kofam	5.4e-23
B. amyloliquifaciens	NZ_JABVDP010000001.1_452701-461201	ORF13_6774:7571	Metabolism-Other			K19958	naphthyl-2-hydroxymethylsuccinyl-CoA dehydrogenase BnsD subunit [EC:1.1.-.-]	kofam	9e-22
B. amyloliquifaciens	NZ_JABVDP010000004.1_241304-252129	ORF178_5240:3237	Metabolism-Other			K08352	thiosulfate reductase / polysulfide reductase chain A [EC:1.8.5.5]	kofam	2.5e-87
B. amyloliquifaciens	NZ_JABVDP010000018.1_11931-25559	ORF225_7350:6817	Metabolism-Other			K23528	p-benzoquinone reductase (NADPH) [EC:1.6.5.6]	kofam	6.1e-29
B. thuringiensis	NZ_JABVDN010000017.1_22241-53888	ORF122_27076:27594	Metabolism-Other			K03825	L-phenylalanine/L-methionine N-acetyltransferase [EC:2.3.1.53 2.3.1.-]	kofam	2.4e-13
B. thuringiensis	NZ_JABVDN010000006.1_971-55053	ORF538_51856:51266	Metabolism-Other			K03817	ribosomal-protein-serine acetyltransferase [EC:2.3.1.-]	kofam	1.7e-16
B. thuringiensis	NZ_JABVDN010000001.1_974-31329	ORF9_4485:5762	Metabolism-Other	WP_071731666.1	aminotransferase class i/ii-fold pyridoxal phosphate-dependent enzyme			refseq	5.22e-238
E. bugandensis	NZ_JABWOU010000001.1_830462-877738	ORF148_46803:47276	Metabolism-Other			K12152	phosphatase NudJ [EC:3.6.1.-]	kofam	5.9e-74
K. quasipneumoniae	NZ_JABWPC010000010.1_17673-87041	ORF178_68502:69347	Metabolism-Other	WP_065905295.1				kofam	1.9e-28
K. quasipneumoniae	NZ_JABWPC010000010.1_17673-87041	ORF538_54341:54532	Metabolism-Other	WP_171902885.1	flavin reductase family protein			refseq	1.35e-26
P. fulva	NZ_JAFDSD010000009.1_6089-17312	ORF32_1369:3393	Metabolism-Other			K15758	toluene methyl-monooxygenase electron transfer component [EC:1.18.1.3]	kofam	2.5e-24
P. polymyxa	NZ_JABVDA010000007.1_21443-50975	ORF122_17236:17934	Metabolism-Other	WP_019687398.1	gnat family n-acetyltransferase			refseq	2.27e-123
P. polymyxa	NZ_JABVDA010000007.1_21443-50975	ORF131_24283:25212	Metabolism-Other	WP_107733533.1	multispecies: copper amine oxidase n-terminal domain-containing protein			refseq	1.27e-192
P. polymyxa	NZ_JABVDA010000001.1_1521170-1537596	ORF234_13877:12900	Metabolism-Other	WP_107735116.1	multispecies: copper amine oxidase n-terminal domain-containing protein			refseq	3.23e-201
S. epidermidis	NZ_JAFDPX010000003.1_119619-133737	ORF24_10410:10958	Metabolism-Other	WP_002446437.1	gnat family n-acetyltransferase			refseq	1.52e-119
S. epidermidis	NZ_JAFDPX010000008.1_33416-52105	ORF40_8950:9468	Metabolism-Other	WP_002494097.1	gnat family n-acetyltransferase			refseq	2.53e-121
S. saprophyticus	NZ_JAFDPF010000001.1_35787-67351	ORF357_13437:12988	Metabolism-Other	WP_069795045.1	gnat family n-acetyltransferase			refseq	6.51e-99
S. saprophyticus	NZ_JAFDPF010000003.1_309713-328512	ORF91_16982:17431	Metabolism-Other	WP_069794942.1	gnat family n-acetyltransferase			refseq	1.54e-97
A. pittii	NZ_JAFDRK010000007.1_41124-46532	ORF9_4536:5408	Metabolism-Polysaccharides			K17250	GalNAc5-diNAcBac-PP-undecaprenol beta-1,3-glucosyltransferase [EC:2.4.1.293]	kofam	1.6e-48
B. amyloliquifaciens	NZ_JABVDP010000003.1_32-27535	ORF440_7800:7210	Metabolism-Polysaccharides	WP_032873336.1	polysaccharide biosynthesis protein			refseq	3.03e-40
E. bugandensis	NZ_JABWOU010000001.1_830462-877738	ORF551_2894:1593	Metabolism-Polysaccharides	WP_252051334.1	polysaccharide biosynthesis protein			refseq	6.13e-280
P. fulva	NZ_JAFDSD010000021.1_72274-85562	ORF167_12345:12076	Metabolism-Polysaccharides			K03563	carbon storage regulator	kofam	3.3e-122
P. polymyxa	NZ_JABVDA010000007.1_21443-50975	ORF126_19783:22863	Metabolism-Polysaccharides			K18578	xyloglucan-specific exo-beta-1,4-glucanase [EC:3.2.1.155]	kofam	0
P. polymyxa	NZ_JABVDA010000001.1_901410-910363	ORF77_5711:6376	Metabolism-Polysaccharides	WP_174822153.1				kofam	0.27
P. polymyxa	NZ_JABVDA010000001.1_979989-1033318	ORF860_974:246	Metabolism-Polysaccharides	WP_107734013.1	collagen-like protein			refseq	1.35e-111
S. saprophyticus	NZ_JAFDPF010000003.1_592884-635152	ORF134_34420:36138	Metabolism-Polysaccharides	WP_206379986.1	phosphodiester glycosidase family protein			refseq	0
S. saprophyticus	NZ_JAFDPF010000002.1_38922-47212	ORF20_6328:8127	Metabolism-Polysaccharides			K22709	poly(ribitol-phosphate) beta-glucosyltransferase [EC:2.4.1.53]	kofam	3.2e-42
A. pittii	NZ_JAFDRK010000006.1_16202-60526	ORF107_35292:36830	Phage structure/lytic/replication	WP_017398442.1	tail protein			refseq	0
A. pittii	NZ_JAFDRK010000026.1_1002-8443	ORF13_5103:5813	Phage structure/lytic/replication	WP_002120143.1	bro family protein			refseq	3.21e-155
A. pittii	NZ_JAFDRK010000040.1_73-16202	ORF157_14572:13259	Phage structure/lytic/replication	WP_005802767.1	terminase family protein	K06909	phage terminase large subunit	refseq	0
A. pittii	NZ_JAFDRK010000015.1_57033-88420	ORF166_2984:4195	Phage structure/lytic/replication	WP_057094865.1	integrase arm-type dna-binding domain-containing protein			refseq	3.97e-295
A. pittii	NZ_JAFDRK010000006.1_16202-60526	ORF170_18928:19404	Phage structure/lytic/replication	WP_069730178.1	phage virion morphogenesis protein			refseq	8.69e-113
A. pittii	NZ_JAFDRK010000006.1_16202-60526	ORF197_33349:33711	Phage structure/lytic/replication	WP_069730176.1	phage gp46 family protein			refseq	4.11e-77
A. pittii	NZ_JAFDRK010000006.1_16202-60526	ORF200_34756:35295	Phage structure/lytic/replication	WP_017398443.1	duf2313 domain-containing protein			refseq	7.74e-124
A. pittii	NZ_JAFDRK010000040.1_73-16202	ORF213_6363:5446	Phage structure/lytic/replication	WP_002121543.1	phage tail tube protein			refseq	1.6e-215
A. pittii	NZ_JAFDRK010000040.1_73-16202	ORF232_8642:8166	Phage structure/lytic/replication	WP_002121567.1	phage tail terminator-like protein			refseq	6.87e-93
A. pittii	NZ_JAFDRK010000040.1_73-16202	ORF241_4355:3855	Phage structure/lytic/replication	YO14_BPHC1	orf14			swissprot	6.4e-36
A. pittii	NZ_JAFDRK010000040.1_73-16202	ORF244_2702:1449	Phage structure/lytic/replication	WP_171259267.1	tape measure protein, partial			refseq	8.51e-270
A. pittii	NZ_JAFDRK010000040.1_73-16202	ORF246_332:0	Phage structure/lytic/replication	WP_228132922.1	duf1833 domain-containing protein, partial			refseq	1.03e-72
A. pittii	NZ_JAFDRK010000026.1_1002-8443	ORF25_1648:2187	Phage structure/lytic/replication	WP_110982486.1	terminase			refseq	1.85e-120
A. pittii	NZ_JAFDRK010000006.1_16202-60526	ORF266_17636:18931	Phage structure/lytic/replication	WP_032005483.1	phage minor head protein			refseq	6.14e-308
A. pittii	NZ_JAFDRK010000006.1_16202-60526	ORF273_22919:23269	Phage structure/lytic/replication	WP_032005471.1	phage tail sheath-like protein			refseq	2.42e-65
A. pittii	NZ_JAFDRK010000006.1_16202-60526	ORF278_30653:31825	Phage structure/lytic/replication	WP_017398447.1	dna circularization n-terminal domain-containing protein			refseq	2.31e-276
A. pittii	NZ_JAFDRK010000006.1_16202-60526	ORF279_32780:33346	Phage structure/lytic/replication	WP_017398445.1	phage baseplate assembly protein			refseq	9.4e-107
A. pittii	NZ_JAFDRK010000006.1_16202-60526	ORF281_33704:34759	Phage structure/lytic/replication	WP_017398444.1	baseplate j/gp47 family protein			refseq	7.92e-243
A. pittii	NZ_JAFDRK010000015.1_57033-88420	ORF296_9559:7070	Phage structure/lytic/replication	WP_057094862.1	phage tail protein			refseq	0
A. pittii	NZ_JAFDRK010000002.1_9314-63821	ORF324_52516:52923	Phage structure/lytic/replication	WP_031968539.1	phage protein			refseq	3.84e-71
A. pittii	NZ_JAFDRK010000002.1_9314-63821	ORF534_32073:31117	Phage structure/lytic/replication	WP_031968577.1	major capsid protein			refseq	9.37e-226
A. pittii	NZ_JAFDRK010000002.1_9314-63821	ORF539_27969:27040	Phage structure/lytic/replication	WP_031968587.1	phage tail tube protein			refseq	3.93e-218
A. pittii	NZ_JAFDRK010000002.1_9314-63821	ORF549_20109:19768	Phage structure/lytic/replication	WP_032046671.1	phage tail protein			refseq	2.17e-80
A. pittii	NZ_JAFDRK010000002.1_9314-63821	ORF557_17907:17233	Phage structure/lytic/replication	WP_068549423.1	tail assembly protein			refseq	6.89e-151
A. pittii	NZ_JAFDRK010000006.1_16202-60526	ORF57_16059:17672	Phage structure/lytic/replication	WP_032005486.1	duf935 family protein			refseq	5.43e-135
A. pittii	NZ_JAFDRK010000006.1_16202-60526	ORF66_20961:21878	Phage structure/lytic/replication	WP_045126571.1	mu-like prophage major head subunit gpt family protein			refseq	6.07e-217
A. pittii	NZ_JAFDRK010000002.1_9314-63821	ORF660_42116:41709	Phage structure/lytic/replication	WP_031968554.1	duf1064 domain-containing protein			refseq	6.74e-90
A. pittii	NZ_JAFDRK010000006.1_16202-60526	ORF662_4410:4192	Phage structure/lytic/replication	WP_069730189.1	trar/dksa family transcriptional regulator			refseq	1.98e-46
A. pittii	NZ_JAFDRK010000002.1_9314-63821	ORF668_38027:36600	Phage structure/lytic/replication	WP_031968568.1	phage terminase large subunit			refseq	0
A. pittii	NZ_JAFDRK010000002.1_9314-63821	ORF674_35150:34047	Phage structure/lytic/replication	WP_031968571.1	minor capsid protein			refseq	8.51e-265
A. pittii	NZ_JAFDRK010000002.1_9314-63821	ORF677_33305:32988	Phage structure/lytic/replication	WP_032024209.1	gp49 family protein			refseq	8.74e-70
A. pittii	NZ_JAFDRK010000002.1_9314-63821	ORF703_24701:20565	Phage structure/lytic/replication	WP_069730151.1	tape measure protein			refseq	0
A. pittii	NZ_JAFDRK010000002.1_9314-63821	ORF719_7328:6978	Phage structure/lytic/replication	WP_031968604.1	lysis protein			refseq	9.85e-56
A. pittii	NZ_JAFDRK010000002.1_9314-63821	ORF820_19345:18647	Phage structure/lytic/replication	WP_057077661.1				kofam	0.28
A. pittii	NZ_JAFDRK010000002.1_9314-63821	ORF821_18640:17885	Phage structure/lytic/replication	WP_069730150.1	c40 family peptidase			refseq	6.21e-195
A. pittii	NZ_JAFDRK010000002.1_9314-63821	ORF824_17224:7871	Phage structure/lytic/replication	WP_125525649.1	phage tail protein			refseq	0
A. pittii	NZ_JAFDRK010000006.1_16202-60526	ORF94_28461:30581	Phage structure/lytic/replication	WP_017398448.1	phage tail tape measure protein			refseq	0
B. amyloliquifaciens	NZ_JABVDP010000003.1_32-27535	ORF143_27259:27393	Phage structure/lytic/replication	WP_040221610.1	multispecies: tyrosine-type recombinase/integrase			refseq	2.32e-18
B. amyloliquifaciens	NZ_JABVDP010000002.1_560398-592132	ORF316_27026:27370	Phage structure/lytic/replication	XRE_BACSU	putative pbsx repressor			swissprot	3.6e-67
B. amyloliquifaciens	NZ_JABVDP010000002.1_560398-592132	ORF354_24549:24346	Phage structure/lytic/replication	XTRA_BACSU	phage-like element pbsx protein xtra			swissprot	7.8e-32
B. amyloliquifaciens	NZ_JABVDP010000002.1_560398-592132	ORF358_23607:22810	Phage structure/lytic/replication	XTMA_BACSU	pbsx phage terminase small subunit			swissprot	1.11e-139
B. amyloliquifaciens	NZ_JABVDP010000002.1_560398-592132	ORF371_20055:19210	Phage structure/lytic/replication	XKDF_BACSU	phage-like element pbsx protein xkdf			swissprot	2.88e-118
B. amyloliquifaciens	NZ_JABVDP010000002.1_560398-592132	ORF375_18240:17848	Phage structure/lytic/replication	WP_007407273.1	duf3199 family protein			refseq	7.45e-58
B. amyloliquifaciens	NZ_JABVDP010000002.1_560398-592132	ORF378_16998:16552	Phage structure/lytic/replication	WP_174737431.1	phage portal protein			refseq	6.03e-75
B. amyloliquifaciens	NZ_JABVDP010000002.1_560398-592132	ORF382_13803:8821	Phage structure/lytic/replication	WP_174737430.1	transglycosylase slt domain-containing protein			refseq	0
B. amyloliquifaciens	NZ_JABVDP010000002.1_560398-592132	ORF391_6396:5344	Phage structure/lytic/replication	WP_174737473.1	baseplate j/gp47 family protein			refseq	2.72e-212
B. amyloliquifaciens	NZ_JABVDP010000002.1_560398-592132	ORF399_2499:2302	Phage structure/lytic/replication	WP_007610833.1	xkdx family protein			refseq	4.44e-40
B. amyloliquifaciens	NZ_JABVDP010000002.1_560398-592132	ORF405_1212:892	Phage structure/lytic/replication			K24593	Orthoreovirus FAST protein	kofam	0.0051
B. amyloliquifaciens	NZ_JABVDP010000002.1_560398-592132	ORF427_26672:25845	Phage structure/lytic/replication	WP_174737438.1	phage portal protein			refseq	2.78e-115
B. amyloliquifaciens	NZ_JABVDP010000002.1_560398-592132	ORF449_17498:16995	Phage structure/lytic/replication	WP_174737432.1	hk97 gp10 family phage protein			refseq	1.41e-72
B. amyloliquifaciens	NZ_JABVDP010000002.1_560398-592132	ORF451_16373:14949	Phage structure/lytic/replication	WP_007610810.1	phage tail sheath family protein			refseq	2.56e-285
B. amyloliquifaciens	NZ_JABVDP010000002.1_560398-592132	ORF466_7184:6912	Phage structure/lytic/replication	XKDR_BACSU	phage-like element pbsx protein xkdr			swissprot	1.1e-43
B. amyloliquifaciens	NZ_JABVDP010000002.1_560398-592132	ORF470_5360:4782	Phage structure/lytic/replication	WP_007407262.1	ymfq family protein			refseq	1.17e-112
B. amyloliquifaciens	NZ_JABVDP010000002.1_560398-592132	ORF494_25999:25145	Phage structure/lytic/replication	XKDC_BACSU	phage-like element pbsx protein xkdc			swissprot	3.43e-146
B. amyloliquifaciens	NZ_JABVDP010000002.1_560398-592132	ORF496_24880:24539	Phage structure/lytic/replication	XKDD_BACSU	phage-like element pbsx protein xkdd			swissprot	8.64e-34
B. amyloliquifaciens	NZ_JABVDP010000002.1_560398-592132	ORF500_22813:21515	Phage structure/lytic/replication			K06909	phage terminase large subunit	kofam	2.6e-33
B. amyloliquifaciens	NZ_JABVDP010000002.1_560398-592132	ORF501_21511:20075	Phage structure/lytic/replication	WP_047475421.1	phage portal protein			refseq	3.03e-299
B. amyloliquifaciens	NZ_JABVDP010000002.1_560398-592132	ORF502_19234:18248	Phage structure/lytic/replication	WP_007407274.1	phage major capsid protein			refseq	1.55e-201
B. amyloliquifaciens	NZ_JABVDP010000002.1_560398-592132	ORF503_17905:17495	Phage structure/lytic/replication	XKDH_BACSU	phage-like element pbsx protein xkdh			swissprot	6.76e-56
B. amyloliquifaciens	NZ_JABVDP010000002.1_560398-592132	ORF511_14947:14504	Phage structure/lytic/replication	WP_003154837.1	phage tail tube protein			refseq	3.88e-96
B. amyloliquifaciens	NZ_JABVDP010000002.1_560398-592132	ORF512_14488:13982	Phage structure/lytic/replication	WP_032874591.1	phage portal protein			refseq	3.15e-94
B. amyloliquifaciens	NZ_JABVDP010000002.1_560398-592132	ORF530_8155:7178	Phage structure/lytic/replication	WP_095061397.1	phage portal protein			refseq	4.45e-199
B. amyloliquifaciens	NZ_JABVDP010000002.1_560398-592132	ORF532_6808:6383	Phage structure/lytic/replication	WP_174737429.1	duf2634 domain-containing protein			refseq	3.17e-74
B. amyloliquifaciens	NZ_JABVDP010000002.1_560398-592132	ORF538_2266:1484	Phage structure/lytic/replication	WP_174737426.1	phage portal protein			refseq	9.93e-105
B. amyloliquifaciens	NZ_JABVDP010000019.1_19925-24788	ORF65_2633:2217	Phage structure/lytic/replication	WP_014418699.1	holin family protein			refseq	5.86e-70
B. thuringiensis	NZ_JABVDN010000017.1_067-19063	ORF10_2673:3878	Phage structure/lytic/replication	WP_174767265.1	aimr family lysis-lysogeny pheromone receptor			refseq	1.73e-281
B. thuringiensis	NZ_JABVDN010000017.1_067-19063	ORF101_13610:13996	Phage structure/lytic/replication	WP_174767238.1	arpu family transcriptional regulator			refseq	5.67e-81
B. thuringiensis	NZ_JABVDN010000017.1_22241-53888	ORF104_18931:19329	Phage structure/lytic/replication	WP_070179338.1	phage holin family protein			refseq	3.29e-36
B. thuringiensis	NZ_JABVDN010000017.1_22241-53888	ORF116_23746:24357	Phage structure/lytic/replication	WP_070179344.1	replication-relaxation family protein			refseq	1.31e-147
B. thuringiensis	NZ_JABVDN010000017.1_22241-53888	ORF12_4680:5606	Phage structure/lytic/replication	WP_249274982.1	phage head morphogenesis protein			refseq	2.32e-205
B. thuringiensis	NZ_JABVDN010000017.1_22241-53888	ORF138_2099:3328	Phage structure/lytic/replication			K06909	phage terminase large subunit	kofam	7.9e-34
B. thuringiensis	NZ_JABVDN010000017.1_22241-53888	ORF139_3341:4765	Phage structure/lytic/replication	WP_174767240.1	phage portal protein			refseq	0
B. thuringiensis	NZ_JABVDN010000017.1_22241-53888	ORF144_8045:8452	Phage structure/lytic/replication	WP_070179329.1	hk97 gp10 family phage protein			refseq	3.75e-87
B. thuringiensis	NZ_JABVDN010000001.1_974-31329	ORF146_15203:15457	Phage structure/lytic/replication	WP_000392444.1	bhla/uvib family holin-like peptide			refseq	1.69e-42
B. thuringiensis	NZ_JABVDN010000017.1_22241-53888	ORF152_14630:18511	Phage structure/lytic/replication			K25334	Ebolavirus polymerase cofactor VP35	kofam	8.5
B. thuringiensis	NZ_JABVDN010000001.1_974-31329	ORF152_19046:19285	Phage structure/lytic/replication	WP_000607015.1	duf896 domain-containing protein			refseq	2.76e-46
B. thuringiensis	NZ_JABVDN010000017.1_22241-53888	ORF27_10215:13154	Phage structure/lytic/replication	WP_174767243.1	phage tail tape measure protein			refseq	0
B. thuringiensis	NZ_JABVDN010000017.1_22241-53888	ORF28_13167:14639	Phage structure/lytic/replication	WP_174767244.1	phage tail family protein			refseq	0
B. thuringiensis	NZ_JABVDN010000017.1_22241-53888	ORF4_1344:2102	Phage structure/lytic/replication	WP_086385237.1	phage terminase small subunit			refseq	4.08e-65
B. thuringiensis	NZ_JABVDN010000001.1_974-31329	ORF451_1169:204	Phage structure/lytic/replication	WP_174766946.1	site-specific integrase			refseq	2.42e-234
B. thuringiensis	NZ_JABVDN010000006.1_971-55053	ORF474_36416:37525	Phage structure/lytic/replication			K07358	type 1 fimbriae regulatory protein FimE	kofam	3.1e-20
B. thuringiensis	NZ_JABVDN010000006.1_971-55053	ORF570_35869:34718	Phage structure/lytic/replication	WP_025709561.1	aimr family lysis-lysogeny pheromone receptor			refseq	1.43e-271
B. thuringiensis	NZ_JABVDN010000006.1_971-55053	ORF592_25078:24596	Phage structure/lytic/replication	WP_025709550.1	arpu family transcriptional regulator			refseq	5.86e-112
B. thuringiensis	NZ_JABVDN010000006.1_971-55053	ORF602_19999:19496	Phage structure/lytic/replication	WP_016081472.1	phage terminase small subunit p27 family			refseq	1.47e-113
B. thuringiensis	NZ_JABVDN010000006.1_971-55053	ORF605_17620:16358	Phage structure/lytic/replication	WP_174767029.1	phage portal protein			refseq	1.36e-303
B. thuringiensis	NZ_JABVDN010000006.1_971-55053	ORF611_13840:13406	Phage structure/lytic/replication	WP_174767026.1	hk97 gp10 family phage protein			refseq	3.8e-98
B. thuringiensis	NZ_JABVDN010000006.1_971-55053	ORF617_11857:10541	Phage structure/lytic/replication			K03529	chromosome segregation protein	kofam	4.7e-11
B. thuringiensis	NZ_JABVDN010000006.1_971-55053	ORF619_10360:7742	Phage structure/lytic/replication			K03529	chromosome segregation protein	kofam	3.1e-09
B. thuringiensis	NZ_JABVDN010000017.1_067-19063	ORF62_12388:12804	Phage structure/lytic/replication	WP_174767236.1	yopx family protein			refseq	3.29e-93
B. thuringiensis	NZ_JABVDN010000006.1_971-55053	ORF693_19506:17800	Phage structure/lytic/replication	WP_174767030.1	terminase large subunit			refseq	0
B. thuringiensis	NZ_JABVDN010000006.1_971-55053	ORF698_14439:14143	Phage structure/lytic/replication	WP_103653117.1	head-tail connector protein			refseq	8.74e-59
B. thuringiensis	NZ_JABVDN010000006.1_971-55053	ORF714_6255:2218	Phage structure/lytic/replication	WP_174767022.1	tail fiber domain-containing protein			refseq	0
B. thuringiensis	NZ_JABVDN010000006.1_971-55053	ORF781_24599:24054	Phage structure/lytic/replication			K07358	type 1 fimbriae regulatory protein FimE	kofam	3.6e-20
B. thuringiensis	NZ_JABVDN010000006.1_971-55053	ORF789_20507:20130	Phage structure/lytic/replication	WP_086423951.1	hnh endonuclease			refseq	7.52e-89
B. thuringiensis	NZ_JABVDN010000006.1_971-55053	ORF801_15656:14451	Phage structure/lytic/replication	WP_174767028.1	phage major capsid protein			refseq	3.08e-277
B. thuringiensis	NZ_JABVDN010000006.1_971-55053	ORF802_14174:13833	Phage structure/lytic/replication	WP_206703465.1	phage head closure protein			refseq	5.18e-72
B. thuringiensis	NZ_JABVDN010000006.1_971-55053	ORF803_13409:13050	Phage structure/lytic/replication	WP_174767025.1	duf3168 domain-containing protein			refseq	1.97e-79
B. thuringiensis	NZ_JABVDN010000006.1_971-55053	ORF804_13049:12444	Phage structure/lytic/replication	WP_103653121.1	phage tail protein			refseq	1.35e-137
B. thuringiensis	NZ_JABVDN010000001.1_974-31329	ORF81_9295:10077	Phage structure/lytic/replication	WP_074555584.1	orf6c domain-containing protein			refseq	1.52e-175
B. thuringiensis	NZ_JABVDN010000006.1_971-55053	ORF811_7748:6246	Phage structure/lytic/replication	WP_174767023.1	phage tail family protein			refseq	0
B. thuringiensis	NZ_JABVDN010000006.1_971-55053	ORF828_1790:1365	Phage structure/lytic/replication	WP_139894511.1	phage holin family protein			refseq	6.04e-39
B. thuringiensis	NZ_JABVDN010000009.1_22306-29885	ORF84_6267:5464	Phage structure/lytic/replication	WP_000995587.1	group i intron giy-yig endonuclease			refseq	3.47e-158
B. thuringiensis	NZ_JABVDN010000017.1_22241-53888	ORF84_7726:8070	Phage structure/lytic/replication	WP_070179328.1	head-tail adaptor protein			refseq	1.36e-79
E. bugandensis	NZ_JABWOU010000001.1_112466-169944	ORF105_30993:31994	Phage structure/lytic/replication	WP_069732873.1	terminase small subunit	K07474	phage terminase small subunit	refseq	4.26e-225
E. bugandensis	NZ_JABWOU010000005.1_155273-177956	ORF126_3764:5065	Phage structure/lytic/replication	WP_069733165.1	integrase arm-type dna-binding domain-containing protein			refseq	1.05e-226
E. bugandensis	NZ_JABWOU010000001.1_112466-169944	ORF127_41154:44066	Phage structure/lytic/replication	WP_049136379.1	phage tail tape measure protein			refseq	0
E. bugandensis	NZ_JABWOU010000005.1_155273-177956	ORF128_5360:5680	Phage structure/lytic/replication	WP_157037524.1	integrase core domain-containing protein	K07497	putative transposase	refseq	3.54e-52
E. bugandensis	NZ_JABWOU010000001.1_112466-169944	ORF129_44295:44750	Phage structure/lytic/replication	WP_180216708.1	phage tail protein			refseq	3.31e-82
E. bugandensis	NZ_JABWOU010000001.1_112466-169944	ORF135_45504:46217	Phage structure/lytic/replication	WP_049136376.1	c40 family peptidase			refseq	3.44e-165
E. bugandensis	NZ_JABWOU010000001.1_1563855-1598673	ORF136_16147:17223	Phage structure/lytic/replication	CAPSD_BPSK2	major head protein			swissprot	4.9e-224
E. bugandensis	NZ_JABWOU010000001.1_1563855-1598673	ORF138_18211:18750	Phage structure/lytic/replication	WP_069733252.1	head completion/stabilization protein			refseq	8.51e-120
E. bugandensis	NZ_JABWOU010000001.1_112466-169944	ORF139_47253:51062	Phage structure/lytic/replication	WP_049136374.1	host specificity protein j			refseq	0
E. bugandensis	NZ_JABWOU010000003.1_244388-268445	ORF148_23377:24057	Phage structure/lytic/replication	WP_069732674.1	phage repressor protein ci			refseq	1.1e-84
E. bugandensis	NZ_JABWOU010000001.1_1563855-1598673	ORF149_22093:22461	Phage structure/lytic/replication	WP_021312601.1	gpw/gp25 family protein	K06903	uncharacterized protein	refseq	2.4e-23
E. bugandensis	NZ_JABWOU010000001.1_1563855-1598673	ORF15_5739:8180	Phage structure/lytic/replication	VPA_BP186	gpa			swissprot	1.64e-147
E. bugandensis	NZ_JABWOU010000001.1_1563855-1598673	ORF154_23920:24927	Phage structure/lytic/replication	WP_180216700.1	phage tail protein			refseq	2.09e-242
E. bugandensis	NZ_JABWOU010000001.1_1563855-1598673	ORF17_9450:11687	Phage structure/lytic/replication	WP_069733247.1	s8 family peptidase			refseq	0
E. bugandensis	NZ_JABWOU010000001.1_112466-169944	ORF196_10594:11544	Phage structure/lytic/replication	WP_069732868.1	replication protein			refseq	9.43e-142
E. bugandensis	NZ_JABWOU010000001.1_1563855-1598673	ORF202_7358:7561	Phage structure/lytic/replication	WP_006808686.1	bacteriophage replication protein a			refseq	3.19e-38
E. bugandensis	NZ_JABWOU010000003.1_244388-268445	ORF218_22638:22399	Phage structure/lytic/replication	WP_041908022.1	trar/dksa family transcriptional regulator			refseq	5.41e-32
E. bugandensis	NZ_JABWOU010000001.1_1563855-1598673	ORF223_15275:16150	Phage structure/lytic/replication	WP_069733249.1	gpo family capsid scaffolding protein			refseq	3.33e-191
E. bugandensis	NZ_JABWOU010000001.1_1563855-1598673	ORF229_17264:18127	Phage structure/lytic/replication	WP_069733251.1	phage terminase small subunit			refseq	1.6e-185
E. bugandensis	NZ_JABWOU010000003.1_244388-268445	ORF231_18141:17584	Phage structure/lytic/replication	VPR_BPP2	gpr			swissprot	4.31e-51
E. bugandensis	NZ_JABWOU010000003.1_244388-268445	ORF233_16842:16492	Phage structure/lytic/replication	WP_041908038.1	gpw/gp25 family protein	K06903	uncharacterized protein	refseq	4.73e-41
E. bugandensis	NZ_JABWOU010000003.1_244388-268445	ORF237_15585:15055	Phage structure/lytic/replication	BPI_BPP2	gene i protein			swissprot	2.27e-109
E. bugandensis	NZ_JABWOU010000001.1_1563855-1598673	ORF238_20411:20887	Phage structure/lytic/replication	WP_061357502.1	phage tail protein			refseq	5.71e-113
E. bugandensis	NZ_JABWOU010000001.1_1563855-1598673	ORF240_21515:22096	Phage structure/lytic/replication	SPIKE_BPP2	gene v protein			swissprot	2.25e-50
E. bugandensis	NZ_JABWOU010000001.1_1563855-1598673	ORF242_22439:23344	Phage structure/lytic/replication	WP_069733256.1	baseplate j/gp47 family protein			refseq	8.61e-100
E. bugandensis	NZ_JABWOU010000005.1_155273-177956	ORF243_18347:17274	Phage structure/lytic/replication	WP_069733157.1	hnh endonuclease			refseq	1.42e-253
E. bugandensis	NZ_JABWOU010000001.1_112466-169944	ORF245_25120:25371	Phage structure/lytic/replication	WP_174259619.1	duf1367 family protein			refseq	1.41e-47
E. bugandensis	NZ_JABWOU010000003.1_244388-268445	ORF251_11406:10888	Phage structure/lytic/replication	WP_023309235.1	phage major tail tube protein	K06908	uncharacterized protein	refseq	2.22e-82
E. bugandensis	NZ_JABWOU010000003.1_244388-268445	ORF261_7632:6484	Phage structure/lytic/replication	WP_041908058.1	phage late control d family protein	K06905	uncharacterized protein	refseq	6.4e-132
E. bugandensis	NZ_JABWOU010000001.1_112466-169944	ORF269_31972:33279	Phage structure/lytic/replication	WP_045344288.1	terminase family protein	K06909	phage terminase large subunit	refseq	0
E. bugandensis	NZ_JABWOU010000001.1_830462-877738	ORF280_43279:43527	Phage structure/lytic/replication	VXIS_BPP21	excisionase			swissprot	5.27e-38
E. bugandensis	NZ_JABWOU010000003.1_244388-268445	ORF281_22421:20208	Phage structure/lytic/replication	VPA_BP186	gpa			swissprot	0
E. bugandensis	NZ_JABWOU010000001.1_1563855-1598673	ORF281_29697:29506	Phage structure/lytic/replication	WP_032424037.1	gpe family phage tail protein			refseq	1.63e-28
E. bugandensis	NZ_JABWOU010000001.1_112466-169944	ORF284_39319:39729	Phage structure/lytic/replication	WP_049136382.1	duf4128 domain-containing protein			refseq	2.63e-92
E. bugandensis	NZ_JABWOU010000001.1_112466-169944	ORF285_39796:40470	Phage structure/lytic/replication	WP_049136381.1	phage tail protein			refseq	1.29e-153
E. bugandensis	NZ_JABWOU010000003.1_244388-268445	ORF286_19295:19062	Phage structure/lytic/replication	WP_020689436.1	hp1 family phage holin			refseq	2.14e-47
E. bugandensis	NZ_JABWOU010000003.1_244388-268445	ORF287_18686:18147	Phage structure/lytic/replication	SPAN1_BPP2	protein lysb			swissprot	1.2e-30
E. bugandensis	NZ_JABWOU010000003.1_244388-268445	ORF289_17708:16839	Phage structure/lytic/replication	WP_069732681.1	phage baseplate assembly protein v			refseq	1.22e-145
E. bugandensis	NZ_JABWOU010000001.1_1563855-1598673	ORF289_26169:25678	Phage structure/lytic/replication	WP_069733260.1	phage tail protein	K06906	uncharacterized protein	refseq	2.48e-112
E. bugandensis	NZ_JABWOU010000003.1_244388-268445	ORF297_13391:12759	Phage structure/lytic/replication	WP_248035459.1	tail fiber assembly protein			refseq	1.12e-144
E. bugandensis	NZ_JABWOU010000003.1_244388-268445	ORF298_12758:11418	Phage structure/lytic/replication	WP_048958915.1	phage tail sheath protein	K06907	uncharacterized protein	refseq	4.96e-233
E. bugandensis	NZ_JABWOU010000003.1_244388-268445	ORF302_10592:10377	Phage structure/lytic/replication	WP_242013232.1	gpe family phage tail protein, partial			refseq	3.81e-26
E. bugandensis	NZ_JABWOU010000001.1_112466-169944	ORF303_46948:47562	Phage structure/lytic/replication	TIPI_BPN15	gene product 20			swissprot	4.31e-69
E. bugandensis	NZ_JABWOU010000003.1_244388-268445	ORF305_8126:7629	Phage structure/lytic/replication	WP_041908056.1	phage tail protein	K06906	uncharacterized protein	refseq	2.57e-106
E. bugandensis	NZ_JABWOU010000003.1_244388-268445	ORF324_23272:22916	Phage structure/lytic/replication	YR7C_ECOL6	uncharacterized protein orfc-like in prophage region			swissprot	2.91e-42
E. bugandensis	NZ_JABWOU010000003.1_244388-268445	ORF339_16645:15578	Phage structure/lytic/replication	WP_069732682.1	baseplate assembly protein			refseq	1.75e-161
E. bugandensis	NZ_JABWOU010000003.1_244388-268445	ORF342_15058:13367	Phage structure/lytic/replication	WP_248040602.1	phage tail protein			refseq	0
E. bugandensis	NZ_JABWOU010000003.1_244388-268445	ORF354_10846:10529	Phage structure/lytic/replication	WP_041908050.1	phage tail assembly protein			refseq	9.16e-36
E. bugandensis	NZ_JABWOU010000003.1_244388-268445	ORF355_10384:8105	Phage structure/lytic/replication	TMP_BPP2	gene product t			swissprot	9.28e-179
E. bugandensis	NZ_JABWOU010000001.1_1563855-1598673	ORF381_31775:30549	Phage structure/lytic/replication	YP_009879846.1	tail sheath family protein			refseq	1.13e-209
E. bugandensis	NZ_JABWOU010000001.1_1563855-1598673	ORF382_30548:30033	Phage structure/lytic/replication	WP_006117904.1	phage major tail tube protein	K06908	uncharacterized protein	refseq	5.1e-76
E. bugandensis	NZ_JABWOU010000001.1_1563855-1598673	ORF383_30020:29667	Phage structure/lytic/replication	WP_069733262.1	phage tail assembly protein			refseq	2.82e-62
E. bugandensis	NZ_JABWOU010000001.1_1563855-1598673	ORF385_29555:26181	Phage structure/lytic/replication	WP_223562635.1	phage tail tape measure protein			refseq	0
E. bugandensis	NZ_JABWOU010000001.1_112466-169944	ORF40_11541:12227	Phage structure/lytic/replication	VG14_BPPH8	replication protein 14			swissprot	4.52e-100
E. bugandensis	NZ_JABWOU010000001.1_112466-169944	ORF415_24770:25153	Phage structure/lytic/replication	WP_096927337.1	duf1367 family protein			refseq	2.12e-80
E. bugandensis	NZ_JABWOU010000001.1_1563855-1598673	ORF42_18681:18950	Phage structure/lytic/replication	WP_006117890.1	tail protein x			refseq	6.14e-40
E. bugandensis	NZ_JABWOU010000001.1_112466-169944	ORF422_27728:27991	Phage structure/lytic/replication	WP_049136393.1	class ii holin family protein			refseq	7.63e-44
E. bugandensis	NZ_JABWOU010000001.1_1563855-1598673	ORF423_13427:12366	Phage structure/lytic/replication	PORTL_BPP2	gpq			swissprot	3.74e-112
E. bugandensis	NZ_JABWOU010000001.1_112466-169944	ORF423_28442:28921	Phage structure/lytic/replication	WP_049136391.1	lysis protein	K14744	prophage endopeptidase [EC:3.4.-.-]	refseq	6.68e-53
E. bugandensis	NZ_JABWOU010000001.1_830462-877738	ORF428_43511:44650	Phage structure/lytic/replication			K21039	enterobacteria phage integrase [EC:2.7.7.- 3.1.-.-]	kofam	1.1e-67
E. bugandensis	NZ_JABWOU010000001.1_1563855-1598673	ORF456_3254:2949	Phage structure/lytic/replication	RPC_BPP2	repressor protein c			swissprot	7.22e-24
E. bugandensis	NZ_JABWOU010000001.1_112466-169944	ORF457_40535:40846	Phage structure/lytic/replication	WP_025913015.1	phage tail assembly chaperone			refseq	1.67e-68
E. bugandensis	NZ_JABWOU010000001.1_112466-169944	ORF466_44696:45502	Phage structure/lytic/replication	TIPL_BPN15	gene product 18			swissprot	3.74e-147
E. bugandensis	NZ_JABWOU010000001.1_830462-877738	ORF470_35960:34971	Phage structure/lytic/replication	WP_069732465.1	duf968 domain-containing protein			refseq	4.88e-125
E. bugandensis	NZ_JABWOU010000001.1_830462-877738	ORF474_33602:33207	Phage structure/lytic/replication	WP_069732462.1	phage holin family protein			refseq	7.37e-83
E. bugandensis	NZ_JABWOU010000001.1_112466-169944	ORF485_52400:54004	Phage structure/lytic/replication	WP_049136373.1	tail fiber domain-containing protein			refseq	0
E. bugandensis	NZ_JABWOU010000001.1_1563855-1598673	ORF49_20871:21518	Phage structure/lytic/replication	WP_069733254.1	phage virion morphogenesis protein			refseq	1.7e-144
E. bugandensis	NZ_JABWOU010000001.1_830462-877738	ORF499_25460:24153	Phage structure/lytic/replication	WP_069732453.1	phage portal protein			refseq	1.52e-315
E. bugandensis	NZ_JABWOU010000001.1_830462-877738	ORF503_21377:20907	Phage structure/lytic/replication	WP_069732449.1	hk97 gp10 family phage protein			refseq	4.27e-97
E. bugandensis	NZ_JABWOU010000001.1_1563855-1598673	ORF523_15172:13424	Phage structure/lytic/replication	VPP_BPP2	gpp			swissprot	5.88e-159
E. bugandensis	NZ_JABWOU010000001.1_830462-877738	ORF531_9956:8769	Phage structure/lytic/replication	WP_083264145.1	tail fiber domain-containing protein			refseq	1.2e-277
E. bugandensis	NZ_JABWOU010000001.1_1563855-1598673	ORF57_23334:23951	Phage structure/lytic/replication	BPI_BPP2	gene i protein			swissprot	4.1e-66
E. bugandensis	NZ_JABWOU010000001.1_1563855-1598673	ORF59_24924:25523	Phage structure/lytic/replication	WP_069733259.1	tail fiber assembly protein			refseq	1.88e-80
E. bugandensis	NZ_JABWOU010000001.1_830462-877738	ORF590_37846:37667	Phage structure/lytic/replication	WP_083264141.1	duf4222 domain-containing protein			refseq	6.93e-39
E. bugandensis	NZ_JABWOU010000001.1_830462-877738	ORF598_35002:34379	Phage structure/lytic/replication	WP_069732464.1	duf1133 family protein			refseq	2.43e-135
E. bugandensis	NZ_JABWOU010000001.1_830462-877738	ORF601_33274:32915	Phage structure/lytic/replication	WP_069732461.1	phage holin family protein			refseq	4.85e-65
E. bugandensis	NZ_JABWOU010000001.1_830462-877738	ORF612_28180:27824	Phage structure/lytic/replication	WP_083264143.1	hnh endonuclease	K07451	5-methylcytosine-specific restriction enzyme A [EC:3.1.21.-]	refseq	1.11e-84
E. bugandensis	NZ_JABWOU010000001.1_830462-877738	ORF614_27193:25457	Phage structure/lytic/replication	WP_069732454.1	terminase large subunit			refseq	0
E. bugandensis	NZ_JABWOU010000001.1_830462-877738	ORF622_23281:22070	Phage structure/lytic/replication	WP_069732451.1	phage major capsid protein			refseq	9.92e-71
E. bugandensis	NZ_JABWOU010000001.1_830462-877738	ORF623_22066:21701	Phage structure/lytic/replication	WP_046091696.1	head-tail connector protein			refseq	2.29e-74
E. bugandensis	NZ_JABWOU010000001.1_830462-877738	ORF624_21691:21353	Phage structure/lytic/replication	WP_069732450.1	phage head closure protein			refseq	5.17e-74
E. bugandensis	NZ_JABWOU010000001.1_830462-877738	ORF630_19105:15821	Phage structure/lytic/replication	WP_069732445.1	phage tail tape measure protein			refseq	0
E. bugandensis	NZ_JABWOU010000001.1_112466-169944	ORF671_3835:3623	Phage structure/lytic/replication	WP_073397255.1	excisionase family protein			refseq	1.08e-28
E. bugandensis	NZ_JABWOU010000001.1_1563855-1598673	ORF7_2172:2354	Phage structure/lytic/replication	WP_074147369.1	replication endonuclease			refseq	8.62e-22
E. bugandensis	NZ_JABWOU010000001.1_830462-877738	ORF704_37677:36772	Phage structure/lytic/replication	WP_069732468.1	conserved phage c-terminal domain-containing protein			refseq	1.21e-192
E. bugandensis	NZ_JABWOU010000001.1_830462-877738	ORF729_27669:27193	Phage structure/lytic/replication	WP_069732455.1	phage terminase small subunit p27 family			refseq	3.42e-112
E. bugandensis	NZ_JABWOU010000001.1_830462-877738	ORF752_20919:20563	Phage structure/lytic/replication	WP_069732448.1	duf3168 domain-containing protein			refseq	2.54e-74
E. bugandensis	NZ_JABWOU010000001.1_830462-877738	ORF754_20052:19684	Phage structure/lytic/replication	WP_069732447.1	phage tail protein			refseq	7.62e-83
E. bugandensis	NZ_JABWOU010000001.1_830462-877738	ORF778_13704:10945	Phage structure/lytic/replication	WP_069732440.1	duf1983 domain-containing protein			refseq	0
E. bugandensis	NZ_JABWOU010000001.1_1563855-1598673	ORF78_31782:33020	Phage structure/lytic/replication			K06905	uncharacterized protein	kofam	1.8e-134
E. bugandensis	NZ_JABWOU010000001.1_112466-169944	ORF92_25905:26771	Phage structure/lytic/replication	WP_049136395.1	antitermination protein			refseq	1.95e-198
E. bugandensis	NZ_JABWOU010000001.1_112466-169944	ORF99_28680:28868	Phage structure/lytic/replication	WP_223825265.1	rz1 family lipoprotein			refseq	1.28e-31
K. quasipneumoniae	NZ_JABWPC010000010.1_17673-87041	ORF1025_28947:27883	Phage structure/lytic/replication	CAPSD_BPP2	major head protein			swissprot	9.26e-146
K. quasipneumoniae	NZ_JABWPC010000010.1_17673-87041	ORF1026_27879:27229	Phage structure/lytic/replication	VPM_BPP2	gpm			swissprot	1.4e-52
K. quasipneumoniae	NZ_JABWPC010000010.1_17673-87041	ORF1027_27222:26668	Phage structure/lytic/replication	WP_019704961.1	head completion/stabilization protein			refseq	4.06e-108
K. quasipneumoniae	NZ_JABWPC010000010.1_17673-87041	ORF1032_25371:24943	Phage structure/lytic/replication	WP_069734312.1	rz-like lysis system protein lysb			refseq	3.97e-90
K. quasipneumoniae	NZ_JABWPC010000010.1_17673-87041	ORF1035_24423:23980	Phage structure/lytic/replication	WP_065523365.1	phage virion morphogenesis protein			refseq	1.53e-94
K. quasipneumoniae	NZ_JABWPC010000010.1_17673-87041	ORF1044_21417:20761	Phage structure/lytic/replication	BPI_BPP2	gene i protein			swissprot	5.03e-63
K. quasipneumoniae	NZ_JABWPC010000010.1_17673-87041	ORF1048_17889:16807	Phage structure/lytic/replication	WP_083565472.1	phage tail protein			refseq	3.14e-252
K. quasipneumoniae	NZ_JABWPC010000010.1_17673-87041	ORF1049_16668:15496	Phage structure/lytic/replication	WP_069734318.1	phage tail sheath protein			refseq	2.15e-189
K. quasipneumoniae	NZ_JABWPC010000010.1_17673-87041	ORF1050_15486:14971	Phage structure/lytic/replication	YP_009882637.1	major tail tube protein			refseq	1.04e-61
K. quasipneumoniae	NZ_JABWPC010000010.1_17673-87041	ORF1056_11868:11383	Phage structure/lytic/replication	WP_065877985.1	phage tail protein	K06906	uncharacterized protein	refseq	1e-99
K. quasipneumoniae	NZ_JABWPC010000001.1_621281-680523	ORF112_44139:44639	Phage structure/lytic/replication	WP_069734208.1	duf1833 family protein			refseq	7.49e-112
K. quasipneumoniae	NZ_JABWPC010000006.1_11833-19134	ORF132_5178:4693	Phage structure/lytic/replication	WP_069734341.1	antirestriction protein			refseq	5.75e-80
K. quasipneumoniae	NZ_JABWPC010000001.1_621281-680523	ORF141_53928:54479	Phage structure/lytic/replication			K21528	serine recombinase [EC:3.1.22.- 6.5.1.-]	kofam	3.1e-88
K. quasipneumoniae	NZ_JABWPC010000001.1_454342-492312	ORF164_16633:17667	Phage structure/lytic/replication	CAPSD_BPSK2	major head protein			swissprot	3.75e-157
K. quasipneumoniae	NZ_JABWPC010000001.1_454342-492312	ORF168_18688:19203	Phage structure/lytic/replication	WP_040229563.1	head completion/stabilization protein			refseq	4.36e-117
K. quasipneumoniae	NZ_JABWPC010000001.1_454342-492312	ORF173_20743:21210	Phage structure/lytic/replication	WP_040229562.1	phage tail protein			refseq	1.99e-112
K. quasipneumoniae	NZ_JABWPC010000001.1_454342-492312	ORF178_22423:22773	Phage structure/lytic/replication	WP_040229558.1	gpw/gp25 family protein	K06903	uncharacterized protein	refseq	7.23e-21
K. quasipneumoniae	NZ_JABWPC010000001.1_621281-680523	ORF190_13132:13683	Phage structure/lytic/replication	RPC2_BPPH8	regulatory protein cii			swissprot	7.4e-49
K. quasipneumoniae	NZ_JABWPC010000001.1_454342-492312	ORF190_26920:28020	Phage structure/lytic/replication	WP_040229554.1	phage tail protein			refseq	7.46e-256
K. quasipneumoniae	NZ_JABWPC010000001.1_621281-680523	ORF219_23854:24165	Phage structure/lytic/replication	WP_123260042.1	phage holin family protein			refseq	1.12e-63
K. quasipneumoniae	NZ_JABWPC010000001.1_454342-492312	ORF219_36283:37578	Phage structure/lytic/replication	WP_040229322.1	phage late control d family protein	K06905	uncharacterized protein	refseq	1.4e-129
K. quasipneumoniae	NZ_JABWPC010000001.1_454342-492312	ORF228_2783:3076	Phage structure/lytic/replication	WP_020316881.1	regulatory phage cox family protein			refseq	1.13e-52
K. quasipneumoniae	NZ_JABWPC010000001.1_621281-680523	ORF257_37426:38664	Phage structure/lytic/replication	WP_228741621.1	phage tail tube protein, partial			refseq	2.1e-281
K. quasipneumoniae	NZ_JABWPC010000001.1_454342-492312	ORF267_17681:18583	Phage structure/lytic/replication	WP_040229565.1	phage terminase small subunit			refseq	1.4e-190
K. quasipneumoniae	NZ_JABWPC010000010.1_17673-87041	ORF267_29887:31701	Phage structure/lytic/replication	VPP_BPP2	gpp			swissprot	3.43e-265
K. quasipneumoniae	NZ_JABWPC010000001.1_454342-492312	ORF279_21839:22426	Phage structure/lytic/replication	SPIKE_BPP2	gene v protein			swissprot	2.38e-42
K. quasipneumoniae	NZ_JABWPC010000001.1_454342-492312	ORF280_22775:23698	Phage structure/lytic/replication	WP_020324110.1	baseplate j/gp47 family protein			refseq	1.76e-204
K. quasipneumoniae	NZ_JABWPC010000010.1_17673-87041	ORF298_41062:41742	Phage structure/lytic/replication	WP_175936604.1	phage repressor protein ci			refseq	1.01e-145
K. quasipneumoniae	NZ_JABWPC010000001.1_454342-492312	ORF325_36710:35112	Phage structure/lytic/replication	YP_009882555.1	tail sheath family protein			refseq	1.95e-199
K. quasipneumoniae	NZ_JABWPC010000001.1_454342-492312	ORF393_15629:13899	Phage structure/lytic/replication	VPP_BPP2	gpp			swissprot	8.72e-157
K. quasipneumoniae	NZ_JABWPC010000001.1_621281-680523	ORF403_28817:29809	Phage structure/lytic/replication	WP_069734217.1	terminase small subunit	K07474	phage terminase small subunit	refseq	1.7e-234
K. quasipneumoniae	NZ_JABWPC010000001.1_621281-680523	ORF420_37076:37468	Phage structure/lytic/replication	WP_004146196.1	phage tail terminator-like protein			refseq	4.46e-88
K. quasipneumoniae	NZ_JABWPC010000001.1_621281-680523	ORF429_40085:42964	Phage structure/lytic/replication	WP_069734210.1	phage tail length tape measure family protein			refseq	0
K. quasipneumoniae	NZ_JABWPC010000001.1_621281-680523	ORF436_45002:48094	Phage structure/lytic/replication	WP_069734207.1	host specificity factor tipj family phage tail protein			refseq	0
K. quasipneumoniae	NZ_JABWPC010000001.1_454342-492312	ORF441_31105:30620	Phage structure/lytic/replication	WP_040229328.1	phage tail protein	K06906	uncharacterized protein	refseq	7.73e-108
K. quasipneumoniae	NZ_JABWPC010000010.1_17673-87041	ORF506_44321:45517	Phage structure/lytic/replication	WP_069734295.1	integrase domain-containing protein			refseq	1.74e-168
K. quasipneumoniae	NZ_JABWPC010000001.1_621281-680523	ORF53_20418:21059	Phage structure/lytic/replication	WP_057775122.1	duf1367 family protein			refseq	3.57e-140
K. quasipneumoniae	NZ_JABWPC010000001.1_454342-492312	ORF532_35115:34597	Phage structure/lytic/replication	YP_009882554.1	major tail tube protein			refseq	2.03e-66
K. quasipneumoniae	NZ_JABWPC010000001.1_454342-492312	ORF533_34587:34234	Phage structure/lytic/replication	YP_009882553.1	tail protein			refseq	5.07e-65
K. quasipneumoniae	NZ_JABWPC010000001.1_454342-492312	ORF534_34101:31114	Phage structure/lytic/replication	WP_069734230.1	phage tail tape measure protein			refseq	0
K. quasipneumoniae	NZ_JABWPC010000001.1_621281-680523	ORF55_21534:22376	Phage structure/lytic/replication	WP_048987722.1	antitermination protein			refseq	2.03e-201
K. quasipneumoniae	NZ_JABWPC010000001.1_454342-492312	ORF56_15783:16622	Phage structure/lytic/replication	WP_040229567.1				kofam	0.91
K. quasipneumoniae	NZ_JABWPC010000001.1_454342-492312	ORF579_13905:12844	Phage structure/lytic/replication	PORTL_BPP2	gpq			swissprot	5.22e-107
K. quasipneumoniae	NZ_JABWPC010000001.1_454342-492312	ORF610_2706:2377	Phage structure/lytic/replication	RPC_BPP2	repressor protein c			swissprot	4.89e-45
K. quasipneumoniae	NZ_JABWPC010000001.1_454342-492312	ORF63_19134:19403	Phage structure/lytic/replication	WP_142475602.1	tail protein x			refseq	3.04e-40
K. quasipneumoniae	NZ_JABWPC010000010.1_17673-87041	ORF640_50378:49767	Phage structure/lytic/replication	VPSU_BPP4	amber mutation-suppressing protein			swissprot	1.54e-73
K. quasipneumoniae	NZ_JABWPC010000010.1_17673-87041	ORF666_40715:40206	Phage structure/lytic/replication	WP_020806226.1	phage regulatory cii family protein			refseq	4.23e-97
K. quasipneumoniae	NZ_JABWPC010000010.1_17673-87041	ORF667_40034:39693	Phage structure/lytic/replication	YR7C_ECOL6	uncharacterized protein orfc-like in prophage region			swissprot	1.92e-64
K. quasipneumoniae	NZ_JABWPC010000010.1_17673-87041	ORF669_39395:39165	Phage structure/lytic/replication	WP_020324003.1	trar/dksa family transcriptional regulator			refseq	4.78e-32
K. quasipneumoniae	NZ_JABWPC010000001.1_454342-492312	ORF68_21207:21842	Phage structure/lytic/replication	WP_069734231.1	phage virion morphogenesis protein			refseq	8.08e-144
K. quasipneumoniae	NZ_JABWPC010000010.1_17673-87041	ORF703_25751:25368	Phage structure/lytic/replication	WP_069734311.1	dnz54_00345 family protein			refseq	3.05e-80
K. quasipneumoniae	NZ_JABWPC010000010.1_17673-87041	ORF705_25100:24810	Phage structure/lytic/replication	WP_212753054.1	rz1-like lysis system protein lysc			refseq	1.49e-61
K. quasipneumoniae	NZ_JABWPC010000010.1_17673-87041	ORF714_22616:22251	Phage structure/lytic/replication	WP_004174325.1	gpw/gp25 family protein	K06903	uncharacterized protein	refseq	9.82e-35
K. quasipneumoniae	NZ_JABWPC010000010.1_17673-87041	ORF731_14918:14619	Phage structure/lytic/replication	WP_141438027.1	phage tail assembly protein			refseq	1.71e-57
K. quasipneumoniae	NZ_JABWPC010000010.1_17673-87041	ORF732_14492:11865	Phage structure/lytic/replication	WP_069734319.1	phage tail tape measure protein			refseq	0
K. quasipneumoniae	NZ_JABWPC010000001.1_454342-492312	ORF77_23688:26714	Phage structure/lytic/replication	WP_040229556.1	phage tail protein i			refseq	0
K. quasipneumoniae	NZ_JABWPC010000001.1_621281-680523	ORF82_29787:31094	Phage structure/lytic/replication	WP_004190663.1	terminase family protein	K06909	phage terminase large subunit	refseq	0
K. quasipneumoniae	NZ_JABWPC010000010.1_17673-87041	ORF830_40204:39998	Phage structure/lytic/replication	VFIL_BP186	protein fil			swissprot	3.42e-23
K. quasipneumoniae	NZ_JABWPC010000010.1_17673-87041	ORF851_29797:28964	Phage structure/lytic/replication	WP_069734308.1	gpo family capsid scaffolding protein			refseq	2.73e-61
K. quasipneumoniae	NZ_JABWPC010000010.1_17673-87041	ORF856_26722:26465	Phage structure/lytic/replication	BPX_BPP2	gene x protein			swissprot	1.15e-24
K. quasipneumoniae	NZ_JABWPC010000010.1_17673-87041	ORF857_26461:26246	Phage structure/lytic/replication	YP_009882717.1	holin			refseq	2.96e-43
K. quasipneumoniae	NZ_JABWPC010000010.1_17673-87041	ORF862_24847:24416	Phage structure/lytic/replication	VPR_BPP2	gpr			swissprot	1.17e-37
K. quasipneumoniae	NZ_JABWPC010000010.1_17673-87041	ORF863_23263:22610	Phage structure/lytic/replication	SPIKE_BPP2	gene v protein			swissprot	2.6e-50
K. quasipneumoniae	NZ_JABWPC010000010.1_17673-87041	ORF864_22504:21356	Phage structure/lytic/replication	WP_117034079.1	baseplate assembly protein			refseq	8.98e-123
K. quasipneumoniae	NZ_JABWPC010000010.1_17673-87041	ORF87_31698:32726	Phage structure/lytic/replication	WP_069734306.1	phage portal protein			refseq	1.17e-194
K. quasipneumoniae	NZ_JABWPC010000001.1_621281-680523	ORF88_32466:33590	Phage structure/lytic/replication	WP_069734215.1	phage minor head protein			refseq	2.44e-262
K. quasipneumoniae	NZ_JABWPC010000010.1_17673-87041	ORF892_11410:10289	Phage structure/lytic/replication	WP_064149134.1	phage late control d family protein	K06905	uncharacterized protein	refseq	1.8e-142
K. quasipneumoniae	NZ_JABWPC010000010.1_17673-87041	ORF966_51453:50593	Phage structure/lytic/replication	VSID_BPP4	capsid size determination protein			swissprot	4.2e-90
P. fulva	NZ_JAFDSD010000006.1_265-39847	ORF10_2034:3005	Phage structure/lytic/replication	WP_206405726.1	phage replication protein			refseq	1.24e-228
P. fulva	NZ_JAFDSD010000003.1_65049-112707	ORF124_7372:8475	Phage structure/lytic/replication	WP_206405372.1	replication protein			refseq	2.17e-235
P. fulva	NZ_JAFDSD010000015.1_4083-23705	ORF15_5988:6362	Phage structure/lytic/replication	WP_023533670.1	phage holin family protein			refseq	2.74e-77
P. fulva	NZ_JAFDSD010000013.1_111351-121210	ORF152_2999:2220	Phage structure/lytic/replication	TIPI_BPN15	gene product 20			swissprot	3.15e-34
P. fulva	NZ_JAFDSD010000006.1_265-39847	ORF154_14875:16068	Phage structure/lytic/replication	WP_206405745.1	phage major capsid protein			refseq	2.6e-82
P. fulva	NZ_JAFDSD010000006.1_265-39847	ORF160_17494:17994	Phage structure/lytic/replication	WP_058604107.1	hk97 gp10 family phage protein			refseq	3.91e-113
P. fulva	NZ_JAFDSD010000003.1_65049-112707	ORF161_22186:23163	Phage structure/lytic/replication	WP_132578447.1	major capsid protein			refseq	8.11e-235
P. fulva	NZ_JAFDSD010000003.1_65049-112707	ORF167_25375:26091	Phage structure/lytic/replication	WP_059183913.1	phage tail protein			refseq	2.02e-146
P. fulva	NZ_JAFDSD010000003.1_65049-112707	ORF168_26101:26484	Phage structure/lytic/replication	WP_206405324.1	phage tail assembly chaperone			refseq	1.7e-86
P. fulva	NZ_JAFDSD010000006.1_265-39847	ORF171_22801:23247	Phage structure/lytic/replication	WP_058604113.1	phage tail protein			refseq	4.9e-77
P. fulva	NZ_JAFDSD010000006.1_265-39847	ORF176_24136:24750	Phage structure/lytic/replication	WP_058604115.1	c40 family peptidase			refseq	3.17e-114
P. fulva	NZ_JAFDSD010000006.1_265-39847	ORF177_25177:25782	Phage structure/lytic/replication	WP_206405752.1	tail assembly protein			refseq	1.85e-135
P. fulva	NZ_JAFDSD010000003.1_65049-112707	ORF188_32170:33198	Phage structure/lytic/replication	WP_219859772.1	c40 family peptidase			refseq	1.83e-74
P. fulva	NZ_JAFDSD010000003.1_65049-112707	ORF190_33676:34266	Phage structure/lytic/replication	TIPI_BPN15	gene product 20			swissprot	4.22e-36
P. fulva	NZ_JAFDSD010000006.1_265-39847	ORF227_1196:2032	Phage structure/lytic/replication	WP_206405795.1	phage antirepressor kilac domain-containing protein			refseq	1.71e-155
P. fulva	NZ_JAFDSD010000021.1_72274-85562	ORF229_1811:612	Phage structure/lytic/replication			K21039	enterobacteria phage integrase [EC:2.7.7.- 3.1.-.-]	kofam	1.4e-45
P. fulva	NZ_JAFDSD010000006.1_265-39847	ORF258_10877:12565	Phage structure/lytic/replication	WP_206405742.1	terminase large subunit			refseq	0
P. fulva	NZ_JAFDSD010000006.1_265-39847	ORF259_12716:14017	Phage structure/lytic/replication	WP_206405743.1	phage portal protein			refseq	0
P. fulva	NZ_JAFDSD010000006.1_265-39847	ORF266_16961:17296	Phage structure/lytic/replication	WP_206405747.1	head-tail adaptor protein			refseq	1.41e-70
P. fulva	NZ_JAFDSD010000006.1_265-39847	ORF269_17987:18373	Phage structure/lytic/replication	WP_206405749.1	duf3168 domain-containing protein			refseq	4.15e-83
P. fulva	NZ_JAFDSD010000006.1_265-39847	ORF273_19574:22909	Phage structure/lytic/replication	WP_206405750.1	phage tail tape measure protein			refseq	0
P. fulva	NZ_JAFDSD010000003.1_65049-112707	ORF293_17333:18823	Phage structure/lytic/replication			K06909	phage terminase large subunit	kofam	9e-15
P. fulva	NZ_JAFDSD010000003.1_65049-112707	ORF298_20168:21295	Phage structure/lytic/replication	WP_241194882.1	phage head morphogenesis protein			refseq	1.83e-249
P. fulva	NZ_JAFDSD010000006.1_265-39847	ORF303_34343:34852	Phage structure/lytic/replication	WP_128610883.1	structural protein p5			refseq	2.87e-105
P. fulva	NZ_JAFDSD010000003.1_65049-112707	ORF309_24965:25393	Phage structure/lytic/replication	WP_206405325.1	phage tail terminator-like protein			refseq	1.28e-95
P. fulva	NZ_JAFDSD010000006.1_265-39847	ORF31_9804:10178	Phage structure/lytic/replication	WP_206405741.1	hnh endonuclease			refseq	2.33e-80
P. fulva	NZ_JAFDSD010000006.1_265-39847	ORF32_10335:10880	Phage structure/lytic/replication	WP_196127659.1	terminase small subunit			refseq	9.32e-117
P. fulva	NZ_JAFDSD010000003.1_65049-112707	ORF324_31295:31681	Phage structure/lytic/replication	WP_206405321.1	phage tail protein			refseq	3.91e-80
P. fulva	NZ_JAFDSD010000003.1_65049-112707	ORF325_31691:32440	Phage structure/lytic/replication	TIPL_BPN15	gene product 18			swissprot	4.78e-91
P. fulva	NZ_JAFDSD010000015.1_4083-23705	ORF33_11340:11642	Phage structure/lytic/replication	WP_003296424.1	site-specific integrase			refseq	1.75e-21
P. fulva	NZ_JAFDSD010000014.1_46175-74512	ORF349_18841:18707	Phage structure/lytic/replication	WP_145257077.1	site-specific integrase			refseq	1.07e-17
P. fulva	NZ_JAFDSD010000014.1_46175-74512	ORF358_15958:15578	Phage structure/lytic/replication	WP_206405851.1	holin			refseq	3.68e-76
P. fulva	NZ_JAFDSD010000003.1_65049-112707	ORF36_12225:12890	Phage structure/lytic/replication	WP_206405335.1	recombination protein ning			refseq	1.3e-135
P. fulva	NZ_JAFDSD010000003.1_65049-112707	ORF362_46061:46492	Phage structure/lytic/replication	WP_206405308.1	s24 family peptidase			refseq	2.53e-87
P. fulva	NZ_JAFDSD010000014.1_46175-74512	ORF364_13888:13436	Phage structure/lytic/replication	WP_232097764.1	lysis protein			refseq	1.39e-82
P. fulva	NZ_JAFDSD010000003.1_65049-112707	ORF495_1638:1	Phage structure/lytic/replication	WP_206405351.1	yqaj viral recombinase family protein			refseq	2e-314
P. fulva	NZ_JAFDSD010000006.1_265-39847	ORF54_16632:16973	Phage structure/lytic/replication	WP_104926155.1	head-tail connector protein			refseq	7.91e-74
P. fulva	NZ_JAFDSD010000003.1_65049-112707	ORF629_2387:1503	Phage structure/lytic/replication	WP_241197767.1	phage recombination protein bet			refseq	5.02e-195
P. fulva	NZ_JAFDSD010000003.1_65049-112707	ORF76_27888:31343	Phage structure/lytic/replication	WP_206405322.1	phage tail tape measure protein			refseq	0
P. fulva	NZ_JAFDSD010000006.1_265-39847	ORF79_23235:23993	Phage structure/lytic/replication	TIPL_BPN15	gene product 18			swissprot	1.88e-91
P. fulva	NZ_JAFDSD010000003.1_65049-112707	ORF84_34110:41357	Phage structure/lytic/replication			K25334	Ebolavirus polymerase cofactor VP35	kofam	0.49
P. fulva	NZ_JAFDSD010000006.1_265-39847	ORF85_25713:33530	Phage structure/lytic/replication	WP_206405753.1	duf1983 domain-containing protein			refseq	0
P. polymyxa	NZ_JABVDA010000001.1_1521170-1537596	ORF1_0:3152	Phage structure/lytic/replication	WP_233901758.1	contractile injection system protein, vgrg/pvc8 family			refseq	0
P. polymyxa	NZ_JABVDA010000007.1_21443-50975	ORF100_8176:8844	Phage structure/lytic/replication			K03969	phage shock protein A	kofam	4e-64
P. polymyxa	NZ_JABVDA010000002.1_923815-985042	ORF112_47079:48125	Phage structure/lytic/replication	WP_174820934.1	phage tail sheath subtilisin-like domain-containing protein			refseq	4.06e-242
P. polymyxa	NZ_JABVDA010000002.1_923815-985042	ORF125_53517:53951	Phage structure/lytic/replication	WP_174820939.1	duf2634 domain-containing protein			refseq	3.52e-26
P. polymyxa	NZ_JABVDA010000001.1_901410-910363	ORF126_3876:3079	Phage structure/lytic/replication	WP_174820730.1	phage antirepressor kilac domain-containing protein			refseq	4.67e-188
P. polymyxa	NZ_JABVDA010000002.1_923815-985042	ORF126_53952:55028	Phage structure/lytic/replication	WP_174820940.1	baseplate j/gp47 family protein			refseq	1.03e-240
P. polymyxa	NZ_JABVDA010000002.1_923815-985042	ORF134_57684:58724	Phage structure/lytic/replication	WP_174820945.1	m15 family metallopeptidase			refseq	3.03e-183
P. polymyxa	NZ_JABVDA010000001.1_901410-910363	ORF155_437:0	Phage structure/lytic/replication	WP_174820738.1	yopx family protein			refseq	2.91e-111
P. polymyxa	NZ_JABVDA010000001.1_1521170-1537596	ORF157_11881:10541	Phage structure/lytic/replication	WP_107735107.1	phage portal protein			refseq	6.72e-313
P. polymyxa	NZ_JABVDA010000001.1_1521170-1537596	ORF189_15465:13855	Phage structure/lytic/replication	WP_240664075.1	phage terminase large subunit			refseq	0
P. polymyxa	NZ_JABVDA010000001.1_1181603-1202838	ORF192_20456:21235	Phage structure/lytic/replication			K18969	Bacillus virus DNA polymerase III epsilon subunit	kofam	1.9e-06
P. polymyxa	NZ_JABVDA010000001.1_1521170-1537596	ORF202_7977:7666	Phage structure/lytic/replication	WP_107735112.1				kofam	0.16
P. polymyxa	NZ_JABVDA010000001.1_1181603-1202838	ORF229_8797:7820	Phage structure/lytic/replication	WP_102998618.1	phage portal protein			refseq	6.57e-225
P. polymyxa	NZ_JABVDA010000001.1_1181603-1202838	ORF238_1597:1118	Phage structure/lytic/replication	WP_016821295.1	phage holin family protein			refseq	1.49e-31
P. polymyxa	NZ_JABVDA010000002.1_923815-985042	ORF241_41956:42771	Phage structure/lytic/replication	WP_174820925.1	minor capsid protein			refseq	2.22e-189
P. polymyxa	NZ_JABVDA010000001.1_1521170-1537596	ORF243_9761:9147	Phage structure/lytic/replication	WP_107735109.1	duf4355 domain-containing protein			refseq	4.88e-137
P. polymyxa	NZ_JABVDA010000001.1_1521170-1537596	ORF244_9122:8286	Phage structure/lytic/replication	WP_107735110.1	p22 coat protein - protein 5 domain protein			refseq	1.71e-196
P. polymyxa	NZ_JABVDA010000002.1_923815-985042	ORF253_46129:46602	Phage structure/lytic/replication	WP_174820932.1	hk97 gp10 family phage protein			refseq	9.05e-110
P. polymyxa	NZ_JABVDA010000002.1_923815-985042	ORF259_48142:48582	Phage structure/lytic/replication	WP_045245306.1	phage tail tube protein			refseq	1.6e-100
P. polymyxa	NZ_JABVDA010000001.1_1181603-1202838	ORF265_12489:12040	Phage structure/lytic/replication	WP_016821317.1	phage tail tube protein			refseq	2.61e-93
P. polymyxa	NZ_JABVDA010000001.1_1181603-1202838	ORF275_6963:5812	Phage structure/lytic/replication	WP_117288557.1	baseplate j/gp47 family protein			refseq	1.41e-262
P. polymyxa	NZ_JABVDA010000001.1_1181603-1202838	ORF310_14063:12570	Phage structure/lytic/replication	WP_031463044.1	phage tail sheath family protein			refseq	0
P. polymyxa	NZ_JABVDA010000001.1_1181603-1202838	ORF321_7433:6963	Phage structure/lytic/replication	WP_117288556.1	duf2634 domain-containing protein			refseq	1.76e-111
P. polymyxa	NZ_JABVDA010000001.1_1181603-1202838	ORF326_5819:5145	Phage structure/lytic/replication	WP_102998616.1	ymfq family protein			refseq	2.14e-159
P. polymyxa	NZ_JABVDA010000002.1_923815-985042	ORF379_38228:39991	Phage structure/lytic/replication	WP_174820969.1	phage terminase large subunit			refseq	0
P. polymyxa	NZ_JABVDA010000002.1_923815-985042	ORF380_40163:41956	Phage structure/lytic/replication	WP_242211056.1	phage portal protein			refseq	0
P. polymyxa	NZ_JABVDA010000002.1_923815-985042	ORF403_49193:51247	Phage structure/lytic/replication	WP_174820936.1	phage tail tape measure protein			refseq	0
P. polymyxa	NZ_JABVDA010000002.1_923815-985042	ORF413_55025:55597	Phage structure/lytic/replication	WP_174820941.1	ymfq family protein			refseq	1.41e-120
P. polymyxa	NZ_JABVDA010000002.1_923815-985042	ORF417_57629:57937	Phage structure/lytic/replication	WP_174820944.1	bhla/uvib family holin-like peptide			refseq	9.67e-45
P. polymyxa	NZ_JABVDA010000001.1_979989-1033318	ORF547_34579:34121	Phage structure/lytic/replication	WP_029514899.1	hnh endonuclease			refseq	6.71e-89
P. polymyxa	NZ_JABVDA010000001.1_979989-1033318	ORF559_30517:29267	Phage structure/lytic/replication	WP_174820685.1	phage portal protein			refseq	8.93e-310
P. polymyxa	NZ_JABVDA010000001.1_979989-1033318	ORF573_22975:22220	Phage structure/lytic/replication	WP_174820695.1	phage tail tape measure protein			refseq	1.04e-168
P. polymyxa	NZ_JABVDA010000001.1_979989-1033318	ORF580_18088:17720	Phage structure/lytic/replication	WP_174820701.1	duf2634 domain-containing protein			refseq	1.22e-79
P. polymyxa	NZ_JABVDA010000001.1_979989-1033318	ORF591_11035:10433	Phage structure/lytic/replication	WP_174820707.1	phage holin, llh family			refseq	1e-118
P. polymyxa	NZ_JABVDA010000001.1_979989-1033318	ORF643_42210:41815	Phage structure/lytic/replication	WP_174820661.1	yopx family protein			refseq	9.47e-92
P. polymyxa	NZ_JABVDA010000001.1_979989-1033318	ORF647_41034:40624	Phage structure/lytic/replication	WP_174820663.1	duf1064 domain-containing protein			refseq	1.04e-81
P. polymyxa	NZ_JABVDA010000001.1_979989-1033318	ORF667_33144:32449	Phage structure/lytic/replication	WP_174820683.1	p27 family phage terminase small subunit			refseq	8.71e-141
P. polymyxa	NZ_JABVDA010000001.1_979989-1033318	ORF677_28518:27133	Phage structure/lytic/replication	WP_174820687.1	phage major capsid protein			refseq	5.13e-302
P. polymyxa	NZ_JABVDA010000001.1_979989-1033318	ORF698_17730:16543	Phage structure/lytic/replication	WP_019686511.1	baseplate j/gp47 family protein			refseq	6.6e-274
P. polymyxa	NZ_JABVDA010000001.1_979989-1033318	ORF711_12435:11971	Phage structure/lytic/replication	WP_174820705.1	phage holin family protein			refseq	2.95e-35
P. polymyxa	NZ_JABVDA010000001.1_979989-1033318	ORF731_153:1	Phage structure/lytic/replication	WP_228552556.1	phage terminase small subunit-related protein			refseq	7.86e-26
P. polymyxa	NZ_JABVDA010000001.1_979989-1033318	ORF751_48437:47709	Phage structure/lytic/replication	WP_174820650.1	rha family transcriptional regulator			refseq	5.48e-160
P. polymyxa	NZ_JABVDA010000001.1_979989-1033318	ORF789_32522:30693	Phage structure/lytic/replication	WP_174820684.1	terminase large subunit			refseq	0
P. polymyxa	NZ_JABVDA010000001.1_979989-1033318	ORF808_23912:23514	Phage structure/lytic/replication	WP_019686501.1	duf3277 family protein			refseq	2.47e-86
S. epidermidis	NZ_JAFDPX010000007.1_72993-118974	ORF113_16513:16956	Phage structure/lytic/replication	WP_151516555.1	pbsx family phage terminase large subunit	K06909	phage terminase large subunit	refseq	8.51e-85
S. epidermidis	NZ_JAFDPX010000007.1_72993-118974	ORF115_17725:18681	Phage structure/lytic/replication			K06909	phage terminase large subunit	kofam	1.3e-72
S. epidermidis	NZ_JAFDPX010000007.1_72993-118974	ORF116_18694:20226	Phage structure/lytic/replication	WP_206420190.1	phage portal protein			refseq	0
S. epidermidis	NZ_JAFDPX010000007.1_72993-118974	ORF117_20233:21183	Phage structure/lytic/replication	WP_206420191.1	minor capsid protein			refseq	8.02e-226
S. epidermidis	NZ_JAFDPX010000007.1_72993-118974	ORF120_22765:23691	Phage structure/lytic/replication	WP_194086569.1	phage major capsid protein			refseq	7.05e-118
S. epidermidis	NZ_JAFDPX010000007.1_72993-118974	ORF124_26014:26382	Phage structure/lytic/replication	WP_206420197.1	tail assembly chaperone			refseq	2.41e-74
S. epidermidis	NZ_JAFDPX010000007.1_72993-118974	ORF135_30622:31602	Phage structure/lytic/replication	WP_206420200.1	phage tail family protein			refseq	1.66e-237
S. epidermidis	NZ_JAFDPX010000007.1_72993-118974	ORF155_38941:40623	Phage structure/lytic/replication	WP_206420204.1	bppu family phage baseplate upper protein			refseq	0
S. epidermidis	NZ_JAFDPX010000007.1_72993-118974	ORF157_40966:41112	Phage structure/lytic/replication	WP_002493359.1	xkdx family protein			refseq	1.61e-28
S. epidermidis	NZ_JAFDPX010000007.1_72993-118974	ORF174_4976:5740	Phage structure/lytic/replication	WP_206420173.1	phage antirepressor kilac domain-containing protein			refseq	3.14e-176
S. epidermidis	NZ_JAFDPX010000007.1_72993-118974	ORF175_5744:5956	Phage structure/lytic/replication	WP_070840807.1	duf771 domain-containing protein			refseq	3.59e-48
S. epidermidis	NZ_JAFDPX010000007.1_72993-118974	ORF185_12923:13123	Phage structure/lytic/replication	WP_206420182.1	lar family restriction alleviation protein			refseq	1.38e-41
S. epidermidis	NZ_JAFDPX010000007.1_72993-118974	ORF210_23984:24313	Phage structure/lytic/replication	WP_206420194.1	phage head-tail connector protein			refseq	4.49e-69
S. epidermidis	NZ_JAFDPX010000007.1_72993-118974	ORF213_25373:25960	Phage structure/lytic/replication	WP_206420196.1	phage major tail protein, tp901-1 family			refseq	2.36e-35
S. epidermidis	NZ_JAFDPX010000007.1_72993-118974	ORF217_26765:30634	Phage structure/lytic/replication	WP_151516549.1	phage tail protein			refseq	0
S. epidermidis	NZ_JAFDPX010000007.1_72993-118974	ORF223_34973:36163	Phage structure/lytic/replication	WP_206420202.1	bppu family phage baseplate upper protein			refseq	3.53e-244
S. epidermidis	NZ_JAFDPX010000007.1_72993-118974	ORF32_16095:16535	Phage structure/lytic/replication	TERS_BPRH5	g1p			swissprot	5.47e-32
S. epidermidis	NZ_JAFDPX010000007.1_72993-118974	ORF43_24609:24974	Phage structure/lytic/replication	WP_206420195.1	hk97 gp10 family phage protein			refseq	9.35e-81
S. epidermidis	NZ_JAFDPX010000008.1_33416-52105	ORF44_13057:13674	Phage structure/lytic/replication	WP_002494105.1	terminase small subunit	K07474	phage terminase small subunit	refseq	5.28e-129
S. epidermidis	NZ_JAFDPX010000006.1_100761-118590	ORF51_13528:14097	Phage structure/lytic/replication	WP_002502291.1	terminase small subunit	K07474	phage terminase small subunit	refseq	2.66e-129
S. epidermidis	NZ_JAFDPX010000007.1_72993-118974	ORF56_31614:33074	Phage structure/lytic/replication	WP_002493367.1	phage tail protein			refseq	0
S. epidermidis	NZ_JAFDPX010000007.1_72993-118974	ORF73_41634:42113	Phage structure/lytic/replication	WP_206420207.1	phage holin			refseq	8.45e-86
S. epidermidis	NZ_JAFDPX010000006.1_100761-118590	ORF81_8900:9736	Phage structure/lytic/replication	WP_049386318.1	bifunctional dna primase/polymerase			refseq	1.94e-199
S. saprophyticus	NZ_JAFDPF010000003.1_592884-635152	ORF106_17095:17475	Phage structure/lytic/replication	WP_206379993.1	hnh endonuclease			refseq	2.28e-83
S. saprophyticus	NZ_JAFDPF010000003.1_592884-635152	ORF119_23377:23715	Phage structure/lytic/replication	YP_008853731.1	head-tail connector protein			refseq	7.34e-74
S. saprophyticus	NZ_JAFDPF010000003.1_592884-635152	ORF138_37843:37989	Phage structure/lytic/replication	WP_206379983.1	xkdx family protein			refseq	3.08e-26
S. saprophyticus	NZ_JAFDPF010000003.1_592884-635152	ORF158_3377:4156	Phage structure/lytic/replication	WP_145438024.1	phage antirepressor kilac domain-containing protein	K07741	anti-repressor protein	refseq	4.38e-171
S. saprophyticus	NZ_JAFDPF010000003.1_592884-635152	ORF172_10898:11326	Phage structure/lytic/replication	WP_206380000.1	duf1064 domain-containing protein			refseq	1.1e-85
S. saprophyticus	NZ_JAFDPF010000004.1_76848-95569	ORF179_5689:4682	Phage structure/lytic/replication	WP_239682672.1	abi family protein			refseq	1.79e-240
S. saprophyticus	NZ_JAFDPF010000003.1_592884-635152	ORF187_17609:18094	Phage structure/lytic/replication	WP_145456464.1	phage terminase small subunit p27 family			refseq	4.03e-107
S. saprophyticus	NZ_JAFDPF010000003.1_592884-635152	ORF190_20021:21268	Phage structure/lytic/replication	WP_191962607.1	phage portal protein			refseq	6.17e-298
S. saprophyticus	NZ_JAFDPF010000003.1_592884-635152	ORF191_21857:23194	Phage structure/lytic/replication	WP_206379990.1	phage major capsid protein			refseq	1.7e-283
S. saprophyticus	NZ_JAFDPF010000003.1_592884-635152	ORF202_31703:32539	Phage structure/lytic/replication	WP_145445806.1	phage tail family protein			refseq	2.65e-202
S. saprophyticus	NZ_JAFDPF010000003.1_592884-635152	ORF203_32540:34135	Phage structure/lytic/replication	WP_145445872.1	prophage endopeptidase tail family protein			refseq	0
S. saprophyticus	NZ_JAFDPF010000002.1_38922-47212	ORF23_998:2170	Phage structure/lytic/replication	WP_069794611.1	bppu family phage baseplate upper protein			refseq	1.74e-271
S. saprophyticus	NZ_JAFDPF010000004.1_76848-95569	ORF234_7523:7050	Phage structure/lytic/replication	WP_048787048.1	phage terminase small subunit p27 family			refseq	1.1e-101
S. saprophyticus	NZ_JAFDPF010000002.1_38922-47212	ORF26_3710:4183	Phage structure/lytic/replication	WP_069794620.1	phage holin			refseq	6.09e-99
S. saprophyticus	NZ_JAFDPF010000001.1_35787-67351	ORF348_18066:17557	Phage structure/lytic/replication	WP_064205800.1	phage terminase small subunit p27 family			refseq	7.57e-117
S. saprophyticus	NZ_JAFDPF010000003.1_592884-635152	ORF35_15600:15818	Phage structure/lytic/replication	WP_206379995.1	duf1381 domain-containing protein			refseq	1.52e-41
S. saprophyticus	NZ_JAFDPF010000003.1_592884-635152	ORF38_18057:19835	Phage structure/lytic/replication	WP_206379992.1	terminase large subunit			refseq	0
S. saprophyticus	NZ_JAFDPF010000003.1_592884-635152	ORF43_21180:21806	Phage structure/lytic/replication	WP_069795283.1	hk97 family phage prohead protease	K06904	uncharacterized protein	refseq	1.18e-127
S. saprophyticus	NZ_JAFDPF010000003.1_592884-635152	ORF49_23685:24008	Phage structure/lytic/replication	WP_142805802.1	phage head closure protein			refseq	4.02e-71
S. saprophyticus	NZ_JAFDPF010000003.1_592884-635152	ORF67_36159:37493	Phage structure/lytic/replication	WP_206379985.1	phage baseplate upper protein			refseq	1.06e-313
S. saprophyticus	NZ_JAFDPF010000007.1_10127-16376	ORF74_1535:936	Phage structure/lytic/replication			K21528	serine recombinase [EC:3.1.22.- 6.5.1.-]	kofam	2.8e-46
S. saprophyticus	NZ_JAFDPF010000003.1_309713-328512	ORF77_7106:9451	Phage structure/lytic/replication	WP_174605035.1				kofam	1.6e-19
S. saprophyticus	NZ_JAFDPF010000007.1_10127-16376	ORF82_3127:2285	Phage structure/lytic/replication	WP_053025637.1	aaa family atpase	K07132	ATP-dependent target DNA activator [EC:3.6.1.3]	refseq	3.32e-94
S. saprophyticus	NZ_JAFDPF010000003.1_309713-328512	ORF83_12773:13291	Phage structure/lytic/replication	WP_041079930.1	phage terminase small subunit p27 family			refseq	1.73e-102
A. pittii	NZ_JAFDRK010000006.1_16202-60526	ORF149_9223:9888	Protein folding/degradation/modification	WP_069730186.1	peptidase s24			refseq	7.01e-153
A. pittii	NZ_JAFDRK010000040.1_73-16202	ORF192_15732:15085	Protein folding/degradation/modification	WP_068534502.1	putative metallopeptidase			refseq	6.45e-161
A. pittii	NZ_JAFDRK010000026.1_1002-8443	ORF23_430:1071	Protein folding/degradation/modification	WP_000372120.1	putative metallopeptidase			refseq	2.25e-160
A. pittii	NZ_JAFDRK010000017.1_55876-77697	ORF250_5188:4397	Protein folding/degradation/modification	WP_174753677.1	m48 family metallopeptidase			refseq	6.61e-177
A. pittii	NZ_JAFDRK010000017.1_55876-77697	ORF26_9849:12518	Protein folding/degradation/modification			K01872	alanyl-tRNA synthetase [EC:6.1.1.7]	kofam	0
A. pittii	NZ_JAFDRK010000006.1_16202-60526	ORF289_38144:39523	Protein folding/degradation/modification			K08869	aarF domain-containing kinase	kofam	9.1e-71
A. pittii	NZ_JAFDRK010000015.1_57033-88420	ORF292_13522:13217	Protein folding/degradation/modification	WP_003650103.1	co-chaperone groes	K04078	chaperonin GroES	refseq	1.82e-60
A. pittii	NZ_JAFDRK010000015.1_57033-88420	ORF369_13158:11524	Protein folding/degradation/modification			K04077	chaperonin GroEL	kofam	5.8e-286
A. pittii	NZ_JAFDRK010000002.1_9314-63821	ORF775_39193:38546	Protein folding/degradation/modification	WP_031968564.1	putative metallopeptidase			refseq	4.94e-160
B. amyloliquifaciens	NZ_JABVDP010000003.1_32-27535	ORF14_3567:4190	Protein folding/degradation/modification			K23755	protein SCO2	kofam	2.2e-16
B. amyloliquifaciens	NZ_JABVDP010000018.1_11931-25559	ORF147_13628:11733	Protein folding/degradation/modification	WP_003155391.1	serine/threonine protein kinase prka	K07180	serine protein kinase	refseq	0
B. amyloliquifaciens	NZ_JABVDP010000003.1_32-27535	ORF159_6200:6733	Protein folding/degradation/modification			K07304	peptide-methionine (S)-S-oxide reductase [EC:1.8.4.11]	kofam	9.2e-220
B. amyloliquifaciens	NZ_JABVDP010000001.1_38423-50176	ORF2_1170:2033	Protein folding/degradation/modification			K03825	L-phenylalanine/L-methionine N-acetyltransferase [EC:2.3.1.53 2.3.1.-]	kofam	6.2e-10
B. amyloliquifaciens	NZ_JABVDP010000003.1_32-27535	ORF25_6711:7169	Protein folding/degradation/modification			K07305	peptide-methionine (R)-S-oxide reductase [EC:1.8.4.12]	kofam	2.1e-166
B. amyloliquifaciens	NZ_JABVDP010000001.1_452701-461201	ORF33_4951:5421	Protein folding/degradation/modification			K03664	SsrA-binding protein	kofam	9.3e-119
B. amyloliquifaciens	NZ_JABVDP010000002.1_560398-592132	ORF419_28877:28248	Protein folding/degradation/modification	WP_174737439.1	poly-gamma-glutamate hydrolase family protein			refseq	5.09e-104
B. amyloliquifaciens	NZ_JABVDP010000004.1_241304-252129	ORF68_6706:7251	Protein folding/degradation/modification			K03825	L-phenylalanine/L-methionine N-acetyltransferase [EC:2.3.1.53 2.3.1.-]	kofam	4.3e-20
B. thuringiensis	NZ_JABVDN010000006.1_971-55053	ORF697_16395:15661	Protein folding/degradation/modification	WP_217485735.1	clp protease clpp			refseq	1.01e-167
B. thuringiensis	NZ_JABVDN010000001.1_974-31329	ORF88_13135:13995	Protein folding/degradation/modification			K19304	murein DD-endopeptidase [EC:3.4.24.-]	kofam	1.2e-35
E. bugandensis	NZ_JABWOU010000001.1_1563855-1598673	ORF1_0:914	Protein folding/degradation/modification	QMCA_ECOL6	protein qmca			swissprot	1.34e-148
E. bugandensis	NZ_JABWOU010000013.1_17773-26725	ORF116_4294:3677	Protein folding/degradation/modification			K03687	molecular chaperone GrpE	kofam	8.3e-59
E. bugandensis	NZ_JABWOU010000013.1_17773-26725	ORF44_8446:8952	Protein folding/degradation/modification			K03664	SsrA-binding protein	kofam	2.3e-74
E. bugandensis	NZ_JABWOU010000001.1_830462-877738	ORF621_24142:23291	Protein folding/degradation/modification	WP_069732452.1	clp protease clpp	K01358	ATP-dependent Clp protease, protease subunit [EC:3.4.21.92]	refseq	4.15e-193
E. bugandensis	NZ_JABWOU010000013.1_17773-26725	ORF89_7970:7599	Protein folding/degradation/modification	RNFH_CITK8	protein rnfh			swissprot	1.2e-48
K. quasipneumoniae	NZ_JABWPC010000001.1_454342-492312	ORF172_20407:20742	Protein folding/degradation/modification	WP_158237489.1	peptidase			refseq	3.25e-72
K. quasipneumoniae	NZ_JABWPC010000010.1_17673-87041	ORF381_8510:8995	Protein folding/degradation/modification			K03664	SsrA-binding protein	kofam	1.5e-73
K. quasipneumoniae	NZ_JABWPC010000010.1_17673-87041	ORF751_4337:3747	Protein folding/degradation/modification			K03687	molecular chaperone GrpE	kofam	2.9e-57
K. quasipneumoniae	NZ_JABWPC010000001.1_621281-680523	ORF885_37013:36591	Protein folding/degradation/modification	WP_228289299.1	signal peptidase i			refseq	1.41e-74
K. quasipneumoniae	NZ_JABWPC010000010.1_17673-87041	ORF902_8020:7646	Protein folding/degradation/modification	RNFH_KLEP3	protein rnfh			swissprot	3.26e-60
K. quasipneumoniae	NZ_JABWPC010000010.1_17673-87041	ORF970_49167:48199	Protein folding/degradation/modification	WP_062913711.1	saved domain-containing protein			refseq	3.58e-228
P. fulva	NZ_JAFDSD010000001.1_59474-68494	ORF114_3975:3343	Protein folding/degradation/modification			K03687	molecular chaperone GrpE	kofam	6e-66
P. fulva	NZ_JAFDSD010000006.1_265-39847	ORF260_14021:14878	Protein folding/degradation/modification			K01358	ATP-dependent Clp protease, protease subunit [EC:3.4.21.92]	kofam	4e-78
P. fulva	NZ_JAFDSD010000009.1_6089-17312	ORF31_706:1341	Protein folding/degradation/modification			K01800	maleylacetoacetate isomerase [EC:5.2.1.2]	kofam	4.9e-26
P. fulva	NZ_JAFDSD010000001.1_59474-68494	ORF78_1124:0	Protein folding/degradation/modification			K17867	diphthamide biosynthesis protein 4	kofam	1.3e-20
P. fulva	NZ_JAFDSD010000001.1_59474-68494	ORF93_3274:1316	Protein folding/degradation/modification			K04043	molecular chaperone DnaK	kofam	1.2e-61
P. polymyxa	NZ_JABVDA010000001.1_979989-1033318	ORF515_53329:53048	Protein folding/degradation/modification	WP_007429271.1	co-chaperone groes	K04078	chaperonin GroES	refseq	8.72e-45
P. polymyxa	NZ_JABVDA010000001.1_979989-1033318	ORF620_52974:51346	Protein folding/degradation/modification			K04077	chaperonin GroEL	kofam	6.5e-280
P. polymyxa	NZ_JABVDA010000001.1_979989-1033318	ORF792_29270:28515	Protein folding/degradation/modification	WP_174820686.1	clp protease clpp			refseq	4.49e-179
S. epidermidis	NZ_JAFDPX010000008.1_33416-52105	ORF1_0:284	Protein folding/degradation/modification	WP_001830378.1	co-chaperone groes	K04078	chaperonin GroES	refseq	3.02e-59
S. epidermidis	NZ_JAFDPX010000004.1_111842-118831	ORF10_4986:6989	Protein folding/degradation/modification	WP_099606789.1				kofam	2.5e-16
S. epidermidis	NZ_JAFDPX010000004.1_111842-118831	ORF16_4246:4989	Protein folding/degradation/modification			K20074	PPM family protein phosphatase [EC:3.1.3.16]	kofam	4.2e-75
S. epidermidis	NZ_JAFDPX010000003.1_119619-133737	ORF18_6957:7562	Protein folding/degradation/modification			K07305	peptide-methionine (R)-S-oxide reductase [EC:1.8.4.12]	kofam	4.3e-55
S. epidermidis	NZ_JAFDPX010000008.1_33416-52105	ORF21_17559:17981	Protein folding/degradation/modification	WP_002494108.1	protein-export chaperone secb	K03071	preprotein translocase subunit SecB	refseq	2.25e-90
S. epidermidis	NZ_JAFDPX010000007.1_72993-118974	ORF222_33077:34960	Protein folding/degradation/modification	WP_206420201.1	m14 family metallopeptidase			refseq	0
S. epidermidis	NZ_JAFDPX010000008.1_33416-52105	ORF24_340:1959	Protein folding/degradation/modification			K04077	chaperonin GroEL	kofam	2.5e-267
S. epidermidis	NZ_JAFDPX010000004.1_111842-118831	ORF26_422:913	Protein folding/degradation/modification	WP_002476635.1	peptide deformylase	K01462	peptide deformylase [EC:3.5.1.88]	refseq	2.36e-109
S. epidermidis	NZ_JAFDPX010000003.1_119619-133737	ORF53_8644:10119	Protein folding/degradation/modification			K03797	carboxyl-terminal processing protease [EC:3.4.21.102]	kofam	7.4e-115
S. epidermidis	NZ_JAFDPX010000003.1_119619-133737	ORF72_6614:7141	Protein folding/degradation/modification			K07304	peptide-methionine (S)-S-oxide reductase [EC:1.8.4.11]	kofam	3e-65
S. saprophyticus	NZ_JAFDPF010000004.1_76848-95569	ORF157_18721:18434	Protein folding/degradation/modification	WP_002482789.1	co-chaperone groes	K04078	chaperonin GroES	refseq	6.56e-59
S. saprophyticus	NZ_JAFDPF010000004.1_76848-95569	ORF225_18371:16749	Protein folding/degradation/modification			K04077	chaperonin GroEL	kofam	2.6e-267
S. saprophyticus	NZ_JAFDPF010000002.1_38922-47212	ORF24_2186:2824	Protein folding/degradation/modification	WP_069794614.1	poly-gamma-glutamate hydrolase family protein			refseq	4.36e-153
S. saprophyticus	NZ_JAFDPF010000003.1_309713-328512	ORF42_2413:2877	Protein folding/degradation/modification			K03664	SsrA-binding protein	kofam	1.4e-73
S. saprophyticus	NZ_JAFDPF010000003.1_309713-328512	ORF79_10589:11206	Protein folding/degradation/modification	WP_145460672.1	m3 family metallopeptidase			refseq	5.9e-134
A. pittii	NZ_JAFDRK010000015.1_57033-88420	ORF291_23911:13748	Secretion systems	WP_206383812.1	type i secretion c-terminal target domain-containing protein			refseq	0
A. pittii	NZ_JAFDRK010000006.1_16202-60526	ORF533_5782:4505	Secretion systems	WP_069730188.1	aaa family atpase			refseq	8.45e-299
E. bugandensis	NZ_JABWOU010000013.1_17773-26725	ORF103_1505:0	Secretion systems			K03106	signal recognition particle subunit SRP54 [EC:3.6.5.4]	kofam	3.7e-207
E. bugandensis	NZ_JABWOU010000001.1_1563855-1598673	ORF268_33758:34642	Secretion systems			K11909	type VI secretion system protein VasI	kofam	8.1e-67
K. quasipneumoniae	NZ_JABWPC010000010.1_17673-87041	ORF755_1529:0	Secretion systems			K03106	signal recognition particle subunit SRP54 [EC:3.6.5.4]	kofam	2e-205
A. pittii	NZ_JAFDRK010000026.1_1002-8443	ORF102_4364:4077	Signal transduction/ Transcriptional regulation	WP_001258993.1	multispecies: helix-turn-helix domain-containing protein			refseq	1.76e-55
A. pittii	NZ_JAFDRK010000017.1_55876-77697	ORF111_2396:3133	Signal transduction/ Transcriptional regulation			K10914	CRP/FNR family transcriptional regulator, cyclic AMP receptor protein	kofam	2.2e-62
A. pittii	NZ_JAFDRK010000024.1_34153-46451	ORF153_9752:8790	Signal transduction/ Transcriptional regulation			K11921	LysR family transcriptional regulator, cyn operon transcriptional activator	kofam	7.3e-27
A. pittii	NZ_JAFDRK010000024.1_34153-46451	ORF4_705:1736	Signal transduction/ Transcriptional regulation	WP_000941154.1				kofam	2.9e-24
A. pittii	NZ_JAFDRK010000026.1_1002-8443	ORF75_5004:4735	Signal transduction/ Transcriptional regulation	WP_000453245.1	multispecies: transcriptional regulator			refseq	8.3e-58
B. amyloliquifaciens	NZ_JABVDP010000001.1_452701-461201	ORF164_458:0	Signal transduction/ Transcriptional regulation	WP_003151674.1	helix-turn-helix domain-containing protein	K22299	HTH-type transcriptional regulator, competence development regulator	refseq	8.48e-70
B. amyloliquifaciens	NZ_JABVDP010000018.1_11931-25559	ORF199_5545:5165	Signal transduction/ Transcriptional regulation			K18907	GntR family transcriptional regulator, regulator for abcA and norABC	kofam	3.2e-20
B. amyloliquifaciens	NZ_JABVDP010000001.1_38423-50176	ORF22_11055:11753	Signal transduction/ Transcriptional regulation			K22010	two-component system, response regulator PdtaR	kofam	1.8e-27
B. amyloliquifaciens	NZ_JABVDP010000003.1_32-27535	ORF334_18004:16802	Signal transduction/ Transcriptional regulation			K06369	response regulator aspartate phosphatase K [EC:3.1.-.-]	kofam	1.3e-278
B. amyloliquifaciens	NZ_JABVDP010000002.1_560398-592132	ORF336_31734:30598	Signal transduction/ Transcriptional regulation			K06359	response regulator aspartate phosphatase A (stage 0 sporulation protein L) [EC:3.1.-.-]	kofam	5.1e-63
B. amyloliquifaciens	NZ_JABVDP010000003.1_32-27535	ORF462_1797:721	Signal transduction/ Transcriptional regulation			K02481	two-component system, NtrC family, response regulator	kofam	1e-95
B. amyloliquifaciens	NZ_JABVDP010000001.1_452701-461201	ORF47_992:1246	Signal transduction/ Transcriptional regulation	WP_014472271.1	helix-turn-helix transcriptional regulator			refseq	6.49e-46
B. amyloliquifaciens	NZ_JABVDP010000002.1_560398-592132	ORF498_24295:23720	Signal transduction/ Transcriptional regulation	WP_174737435.1	fis family transcriptional regulator			refseq	1.04e-82
B. amyloliquifaciens	NZ_JABVDP010000019.1_19925-24788	ORF60_4514:4038	Signal transduction/ Transcriptional regulation			K07173	S-ribosylhomocysteine lyase [EC:4.4.1.21]	kofam	2.2e-159
B. amyloliquifaciens	NZ_JABVDP010000003.1_32-27535	ORF63_21858:22094	Signal transduction/ Transcriptional regulation	WP_122504079.1	helix-turn-helix transcriptional regulator	K07727	putative transcriptional regulator	refseq	7.37e-32
B. amyloliquifaciens	NZ_JABVDP010000001.1_452701-461201	ORF68_8500:7610	Signal transduction/ Transcriptional regulation			K21960	LysR family transcriptional regulator, regulator of the ytmI operon	kofam	3.8e-177
B. amyloliquifaciens	NZ_JABVDP010000001.1_452701-461201	ORF7_2475:4811	Signal transduction/ Transcriptional regulation			K12585	exosome complex exonuclease DIS3/RRP44 [EC:3.1.13.-]	kofam	4.5e-205
B. amyloliquifaciens	NZ_JABVDP010000003.1_32-27535	ORF71_25113:25934	Signal transduction/ Transcriptional regulation	WP_076425307.1	atp-binding protein			refseq	5.95e-192
B. amyloliquifaciens	NZ_JABVDP010000001.1_452701-461201	ORF96_865:455	Signal transduction/ Transcriptional regulation	WP_003151677.1	helix-turn-helix transcriptional regulator	K22299	HTH-type transcriptional regulator, competence development regulator	refseq	1.08e-67
B. thuringiensis	NZ_JABVDN010000001.1_974-31329	ORF11_5937:6326	Signal transduction/ Transcriptional regulation	WP_000656783.1	transcriptional repressor glnr	K03713	MerR family transcriptional regulator, glutamine synthetase repressor	refseq	7.97e-85
B. thuringiensis	NZ_JABVDN010000017.1_067-19063	ORF205_4685:4350	Signal transduction/ Transcriptional regulation	WP_000481476.1	helix-turn-helix domain-containing protein			refseq	1.74e-67
B. thuringiensis	NZ_JABVDN010000006.1_971-55053	ORF290_33847:34212	Signal transduction/ Transcriptional regulation	WP_000491236.1	helix-turn-helix domain-containing protein	K22300	HTH-type transcriptional regulator, cell division transcriptional repressor	refseq	2.16e-74
B. thuringiensis	NZ_JABVDN010000008.1_143154-151242	ORF32_1751:2722	Signal transduction/ Transcriptional regulation			K17202	erythritol transport system substrate-binding protein	kofam	2.7e-20
B. thuringiensis	NZ_JABVDN010000006.1_971-55053	ORF551_44476:43007	Signal transduction/ Transcriptional regulation			K12252	arginine:pyruvate transaminase [EC:2.6.1.84]	kofam	2.6e-29
B. thuringiensis	NZ_JABVDN010000006.1_971-55053	ORF574_33412:33146	Signal transduction/ Transcriptional regulation	WP_000522030.1	helix-turn-helix domain-containing protein			refseq	1.02e-53
B. thuringiensis	NZ_JABVDN010000017.1_067-19063	ORF59_11167:11796	Signal transduction/ Transcriptional regulation	WP_174767275.1	ribbon-helix-helix domain-containing protein			refseq	6.15e-117
B. thuringiensis	NZ_JABVDN010000001.1_974-31329	ORF91_15829:16152	Signal transduction/ Transcriptional regulation	WP_001102628.1	padr family transcriptional regulator	K10947	PadR family transcriptional regulator, regulatory protein PadR	refseq	2.61e-21
B. thuringiensis	NZ_JABVDN010000009.1_22306-29885	ORF99_2780:2400	Signal transduction/ Transcriptional regulation			K24967	GntR family transcriptional regulator, N-acetylglucosamine utilization regulator	kofam	6.9e-23
E. bugandensis	NZ_JABWOU010000004.1_906-8436	ORF1_0:707	Signal transduction/ Transcriptional regulation	WP_028014903.1				kofam	2.5e-33
E. bugandensis	NZ_JABWOU010000002.1_172217-180962	ORF122_7771:7049	Signal transduction/ Transcriptional regulation	WP_069733041.1				kofam	6.1e-22
E. bugandensis	NZ_JABWOU010000001.1_830462-877738	ORF461_38780:38583	Signal transduction/ Transcriptional regulation	WP_069732471.1	cro/ci family transcriptional regulator	K22302	transcriptional repressor of cell division inhibition gene dicB	refseq	4.44e-40
E. bugandensis	NZ_JABWOU010000001.1_112466-169944	ORF664_9661:9269	Signal transduction/ Transcriptional regulation	WP_059311998.1	multispecies: helix-turn-helix domain-containing protein	K22300	HTH-type transcriptional regulator, cell division transcriptional repressor	refseq	1.18e-83
E. bugandensis	NZ_JABWOU010000001.1_830462-877738	ORF7_3462:4064	Signal transduction/ Transcriptional regulation	WP_059355532.1	multispecies: helix-turn-helix domain-containing protein			refseq	6.51e-142
E. bugandensis	NZ_JABWOU010000001.1_830462-877738	ORF798_4764:4207	Signal transduction/ Transcriptional regulation	WP_069732432.1	luxr c-terminal-related transcriptional regulator			refseq	4.05e-125
E. bugandensis	NZ_JABWOU010000005.1_155273-177956	ORF80_5809:5982	Signal transduction/ Transcriptional regulation	WP_069733164.1	multispecies: helix-turn-helix domain-containing protein			refseq	6.61e-34
E. bugandensis	NZ_JABWOU010000004.1_906-8436	ORF87_3095:2103	Signal transduction/ Transcriptional regulation			K03604	LacI family transcriptional regulator, purine nucleotide synthesis repressor	kofam	2e-124
E. bugandensis	NZ_JABWOU010000002.1_172217-180962	ORF98_6317:5637	Signal transduction/ Transcriptional regulation	WP_013096026.1				kofam	2.1e-24
K. quasipneumoniae	NZ_JABWPC010000001.1_454342-492312	ORF426_1241:0	Signal transduction/ Transcriptional regulation			K13069	diguanylate cyclase [EC:2.7.7.65]	kofam	9.1e-104
K. quasipneumoniae	NZ_JABWPC010000010.1_17673-87041	ORF610_60164:59643	Signal transduction/ Transcriptional regulation			K19587	Rrf2 family transcriptional regulator, repressor of oqxAB	kofam	1.5e-69
K. quasipneumoniae	NZ_JABWPC010000001.1_621281-680523	ORF614_12793:12386	Signal transduction/ Transcriptional regulation	WP_069734227.1	multispecies: helix-turn-helix domain-containing protein	K22300	HTH-type transcriptional regulator, cell division transcriptional repressor	refseq	2.97e-93
K. quasipneumoniae	NZ_JABWPC010000010.1_17673-87041	ORF630_53768:52848	Signal transduction/ Transcriptional regulation	WP_153591584.1				kofam	1.1e-24
K. quasipneumoniae	NZ_JABWPC010000010.1_17673-87041	ORF778_61480:60536	Signal transduction/ Transcriptional regulation			K21699	LysR family transcriptional regulator, transcriptional activator for bauABCD operon	kofam	5.8e-97
K. quasipneumoniae	NZ_JABWPC010000001.1_621281-680523	ORF825_58574:57327	Signal transduction/ Transcriptional regulation	WP_065762267.1				kofam	8.9e-27
K. quasipneumoniae	NZ_JABWPC010000006.1_11833-19134	ORF94_800:0	Signal transduction/ Transcriptional regulation	WP_117088841.1	multispecies: helix-turn-helix transcriptional regulator	K07729	putative transcriptional regulator	refseq	5.23e-183
P. fulva	NZ_JAFDSD010000009.1_6089-17312	ORF10_3390:4361	Signal transduction/ Transcriptional regulation			K02623	LysR family transcriptional regulator, pca operon transcriptional activator	kofam	5.2e-19
P. fulva	NZ_JAFDSD010000015.1_4083-23705	ORF2_276:1928	Signal transduction/ Transcriptional regulation			K03776	aerotaxis receptor	kofam	9.8e-80
P. fulva	NZ_JAFDSD010000021.1_72274-85562	ORF201_11276:10809	Signal transduction/ Transcriptional regulation			K07684	two-component system, NarL family, nitrate/nitrite response regulator NarL	kofam	1.1e-16
P. fulva	NZ_JAFDSD010000006.1_265-39847	ORF226_887:1135	Signal transduction/ Transcriptional regulation	WP_206405725.1	helix-turn-helix domain-containing protein			refseq	1.85e-45
P. fulva	NZ_JAFDSD010000003.1_65049-112707	ORF260_6512:6724	Signal transduction/ Transcriptional regulation	WP_206405341.1	cro/ci family transcriptional regulator			refseq	9.01e-42
P. fulva	NZ_JAFDSD010000006.1_265-39847	ORF319_39192:38596	Signal transduction/ Transcriptional regulation	WP_206405759.1	helix-turn-helix domain-containing protein			refseq	4.16e-93
P. fulva	NZ_JAFDSD010000014.1_46175-74512	ORF478_1653:712	Signal transduction/ Transcriptional regulation			K22879	FAD-dependent urate hydroxylase [EC:1.14.13.113]	kofam	6.7e-27
P. fulva	NZ_JAFDSD010000006.1_265-39847	ORF548_833:0	Signal transduction/ Transcriptional regulation	WP_206405724.1	helix-turn-helix domain-containing protein			refseq	2.54e-189
P. fulva	NZ_JAFDSD010000014.1_46175-74512	ORF57_23328:24221	Signal transduction/ Transcriptional regulation			K21698	LysR family transcriptional regulator, transcriptional activator for aaeXAB operon	kofam	6.8e-29
P. fulva	NZ_JAFDSD010000001.1_59474-68494	ORF63_9020:8253	Signal transduction/ Transcriptional regulation			K11922	GntR family transcriptional regulator, mannosyl-D-glycerate transport/metabolism system repressor	kofam	4e-19
P. fulva	NZ_JAFDSD010000014.1_46175-74512	ORF68_7:693	Signal transduction/ Transcriptional regulation			K11527	two-component system, sensor histidine kinase and response regulator [EC:2.7.13.3]	kofam	4.7e-29
P. fulva	NZ_JAFDSD010000011.1_90157-97935	ORF68_860:0	Signal transduction/ Transcriptional regulation			K06958	RNase adapter protein RapZ	kofam	9.4e-253
P. fulva	NZ_JAFDSD010000015.1_4083-23705	ORF73_8392:8955	Signal transduction/ Transcriptional regulation			K03413	two-component system, chemotaxis family, chemotaxis protein CheY	kofam	2.4e-26
P. fulva	NZ_JAFDSD010000011.1_90157-97935	ORF82_1321:857	Signal transduction/ Transcriptional regulation	WP_027913742.1	pts iia-like nitrogen regulatory protein ptsn	K02806	PTS system, nitrogen regulatory IIA component [EC:2.7.1.-]	refseq	6.91e-82
P. fulva	NZ_JAFDSD010000015.1_4083-23705	ORF91_13741:14025	Signal transduction/ Transcriptional regulation	WP_241195003.1	helix-turn-helix domain-containing protein			refseq	2.33e-42
P. polymyxa	NZ_JABVDA010000001.1_901410-910363	ORF125_4131:3889	Signal transduction/ Transcriptional regulation	WP_174820729.1	helix-turn-helix domain-containing protein			refseq	2.73e-47
P. polymyxa	NZ_JABVDA010000001.1_901410-910363	ORF140_5618:5250	Signal transduction/ Transcriptional regulation	WP_174820727.1	lyttr family transcriptional regulator dna-binding domain-containing protein			refseq	3.2e-75
P. polymyxa	NZ_JABVDA010000002.1_923815-985042	ORF146_1180:1578	Signal transduction/ Transcriptional regulation	WP_174820880.1	multispecies: helix-turn-helix domain-containing protein			refseq	4.43e-89
P. polymyxa	NZ_JABVDA010000001.1_901410-910363	ORF16_4242:4652	Signal transduction/ Transcriptional regulation	WP_217484649.1	helix-turn-helix domain-containing protein			refseq	2.39e-79
P. polymyxa	NZ_JABVDA010000007.1_21443-50975	ORF179_13811:14185	Signal transduction/ Transcriptional regulation	WP_235209009.1	helix-turn-helix domain-containing protein			refseq	2.85e-65
P. polymyxa	NZ_JABVDA010000001.1_1181603-1202838	ORF226_11332:9452	Signal transduction/ Transcriptional regulation	WP_117288554.1	multispecies: transcriptional regulator			refseq	0
P. polymyxa	NZ_JABVDA010000007.1_21443-50975	ORF229_27185:28216	Signal transduction/ Transcriptional regulation			K03484	LacI family transcriptional regulator, sucrose operon repressor	kofam	1e-97
P. polymyxa	NZ_JABVDA010000001.1_1181603-1202838	ORF257_17043:16555	Signal transduction/ Transcriptional regulation	WP_090888190.1	multispecies: transcriptional regulator			refseq	1.91e-108
P. polymyxa	NZ_JABVDA010000007.1_21443-50975	ORF285_13875:13642	Signal transduction/ Transcriptional regulation	WP_206704037.1	helix-turn-helix transcriptional regulator			refseq	1.19e-47
P. polymyxa	NZ_JABVDA010000002.1_923815-985042	ORF32_10221:10820	Signal transduction/ Transcriptional regulation	WP_174820892.1	sigma-70 family rna polymerase sigma factor			refseq	1.98e-129
P. polymyxa	NZ_JABVDA010000001.1_979989-1033318	ORF333_49132:50067	Signal transduction/ Transcriptional regulation	WP_174820647.1	helix-turn-helix domain-containing protein			refseq	2.58e-221
P. polymyxa	NZ_JABVDA010000007.1_21443-50975	ORF396_11138:10815	Signal transduction/ Transcriptional regulation	WP_243208146.1	multispecies: helix-turn-helix domain-containing protein			refseq	1.64e-70
P. polymyxa	NZ_JABVDA010000007.1_21443-50975	ORF41_11937:12527	Signal transduction/ Transcriptional regulation	WP_080561169.1				kofam	7.1e-34
P. polymyxa	NZ_JABVDA010000001.1_901410-910363	ORF49_4807:5061	Signal transduction/ Transcriptional regulation	WP_174820728.1	helix-turn-helix transcriptional regulator			refseq	1.07e-44
P. polymyxa	NZ_JABVDA010000002.1_923815-985042	ORF504_34173:33967	Signal transduction/ Transcriptional regulation	WP_217484730.1				kofam	0.057
P. polymyxa	NZ_JABVDA010000001.1_979989-1033318	ORF541_36865:36335	Signal transduction/ Transcriptional regulation	WP_174820675.1	rna polymerase subunit sigma-24			refseq	1.03e-119
P. polymyxa	NZ_JABVDA010000001.1_979989-1033318	ORF630_48669:48427	Signal transduction/ Transcriptional regulation	WP_174820649.1	helix-turn-helix domain-containing protein			refseq	6.94e-50
P. polymyxa	NZ_JABVDA010000001.1_979989-1033318	ORF723_4224:3625	Signal transduction/ Transcriptional regulation	WP_174820716.1				kofam	1.4e-31
P. polymyxa	NZ_JABVDA010000001.1_979989-1033318	ORF770_41711:40983	Signal transduction/ Transcriptional regulation	WP_174820662.1	sigma-70 family rna polymerase sigma factor			refseq	1.28e-169
P. polymyxa	NZ_JABVDA010000002.1_923815-985042	ORF995_10153:9908	Signal transduction/ Transcriptional regulation	WP_025365308.1	helix-turn-helix transcriptional regulator			refseq	7.21e-53
S. epidermidis	NZ_JAFDPX010000007.1_72993-118974	ORF110_14644:15072	Signal transduction/ Transcriptional regulation	RINA_BPPHA	transcriptional activator rina			swissprot	2.44e-55
S. epidermidis	NZ_JAFDPX010000008.1_33416-52105	ORF141_3902:3216	Signal transduction/ Transcriptional regulation	WP_002494087.1	helix-turn-helix transcriptional regulator	K07727	putative transcriptional regulator	refseq	1.41e-148
S. epidermidis	NZ_JAFDPX010000006.1_100761-118590	ORF169_6002:5229	Signal transduction/ Transcriptional regulation	WP_002473798.1	multispecies: helix-turn-helix domain-containing protein			refseq	6.17e-148
S. epidermidis	NZ_JAFDPX010000007.1_72993-118974	ORF171_3920:4195	Signal transduction/ Transcriptional regulation	WP_203162211.1	helix-turn-helix domain-containing protein			refseq	2.19e-50
S. epidermidis	NZ_JAFDPX010000007.1_72993-118974	ORF28_13896:14075	Signal transduction/ Transcriptional regulation	WP_206420184.1	transcriptional regulator			refseq	1.03e-35
S. epidermidis	NZ_JAFDPX010000008.1_33416-52105	ORF32_4042:4272	Signal transduction/ Transcriptional regulation	WP_002494088.1	helix-turn-helix transcriptional regulator			refseq	3.18e-42
S. epidermidis	NZ_JAFDPX010000008.1_33416-52105	ORF33_4273:4587	Signal transduction/ Transcriptional regulation	WP_002494089.1	helix-turn-helix domain-containing protein			refseq	4.97e-66
S. epidermidis	NZ_JAFDPX010000007.1_72993-118974	ORF625_3826:3461	Signal transduction/ Transcriptional regulation	WP_206420170.1	helix-turn-helix domain-containing protein			refseq	8.05e-68
S. epidermidis	NZ_JAFDPX010000008.1_33416-52105	ORF78_12725:13090	Signal transduction/ Transcriptional regulation	WP_002494104.1	sigma-70 family rna polymerase sigma factor			refseq	1.59e-70
S. epidermidis	NZ_JAFDPX010000006.1_100761-118590	ORF78_6011:6262	Signal transduction/ Transcriptional regulation	WP_002488795.1	multispecies: helix-turn-helix transcriptional regulator			refseq	1.74e-41
S. epidermidis	NZ_JAFDPX010000006.1_100761-118590	ORF79_6266:6538	Signal transduction/ Transcriptional regulation	WP_049386321.1	helix-turn-helix domain-containing protein			refseq	1.8e-57
S. saprophyticus	NZ_JAFDPF010000003.1_309713-328512	ORF11_6270:6488	Signal transduction/ Transcriptional regulation	WP_174605037.1	helix-turn-helix transcriptional regulator			refseq	6.18e-41
S. saprophyticus	NZ_JAFDPF010000003.1_309713-328512	ORF122_6118:5378	Signal transduction/ Transcriptional regulation	WP_052190934.1	multispecies: helix-turn-helix transcriptional regulator	K07727	putative transcriptional regulator	refseq	2.48e-169
S. saprophyticus	NZ_JAFDPF010000003.1_592884-635152	ORF167_7370:8140	Signal transduction/ Transcriptional regulation	WP_206380005.1	ap2 domain-containing protein			refseq	3.05e-184
S. saprophyticus	NZ_JAFDPF010000003.1_592884-635152	ORF183_15833:15973	Signal transduction/ Transcriptional regulation	WP_241159128.1	transcriptional activator rinb			refseq	4.13e-21
S. saprophyticus	NZ_JAFDPF010000004.1_76848-95569	ORF192_14577:14359	Signal transduction/ Transcriptional regulation	WP_048787039.1	multispecies: helix-turn-helix transcriptional regulator			refseq	3.06e-41
S. saprophyticus	NZ_JAFDPF010000004.1_76848-95569	ORF193_14355:14047	Signal transduction/ Transcriptional regulation	WP_048787040.1	multispecies: helix-turn-helix domain-containing protein			refseq	2.91e-64
S. saprophyticus	NZ_JAFDPF010000001.1_35787-67351	ORF262_26498:27220	Signal transduction/ Transcriptional regulation	WP_069795028.1	helix-turn-helix transcriptional regulator			refseq	1.03e-163
S. saprophyticus	NZ_JAFDPF010000003.1_592884-635152	ORF323_2929:2570	Signal transduction/ Transcriptional regulation	WP_115343762.1	multispecies: helix-turn-helix domain-containing protein			refseq	2e-59
S. saprophyticus	NZ_JAFDPF010000001.1_35787-67351	ORF403_26399:26103	Signal transduction/ Transcriptional regulation	WP_069795029.1	multispecies: helix-turn-helix transcriptional regulator			refseq	1.59e-41
S. saprophyticus	NZ_JAFDPF010000004.1_76848-95569	ORF41_14715:15491	Signal transduction/ Transcriptional regulation	WP_048787038.1	multispecies: helix-turn-helix domain-containing protein	K07727	putative transcriptional regulator	refseq	1.84e-170
S. saprophyticus	NZ_JAFDPF010000001.1_35787-67351	ORF438_3527:2616	Signal transduction/ Transcriptional regulation			K11921	LysR family transcriptional regulator, cyn operon transcriptional activator	kofam	4.5e-55
S. saprophyticus	NZ_JAFDPF010000003.1_309713-328512	ORF59_14140:14505	Signal transduction/ Transcriptional regulation	WP_174605032.1	sigma-70 family rna polymerase sigma factor			refseq	2.26e-70
S. saprophyticus	NZ_JAFDPF010000007.1_10127-16376	ORF75_887:0	Signal transduction/ Transcriptional regulation			K11921	LysR family transcriptional regulator, cyn operon transcriptional activator	kofam	1.2e-70
S. saprophyticus	NZ_JAFDPF010000003.1_592884-635152	ORF96_12436:12711	Signal transduction/ Transcriptional regulation	WP_206379999.1	helix-turn-helix domain-containing protein			refseq	2.65e-55
A. pittii	NZ_JAFDRK010000017.1_55876-77697	ORF256_2014:1565	Stress response	WP_206261049.1	osmc family protein			refseq	2.37e-39
A. pittii	NZ_JAFDRK010000002.1_9314-63821	ORF312_46924:47688	Stress response	WP_000605245.1	lexa family transcriptional regulator			refseq	8.19e-169
A. pittii	NZ_JAFDRK010000002.1_9314-63821	ORF5_2376:3047	Stress response	WP_031968610.1	sos response-associated peptidase family protein			refseq	1.28e-162
A. pittii	NZ_JAFDRK010000002.1_9314-63821	ORF535_31053:30388	Stress response	WP_031968578.1	stress-responsive nuclear envelope protein			refseq	7.42e-129
B. amyloliquifaciens	NZ_JABVDP010000006.1_106894-113627	ORF1_0:596	Stress response	WP_015239102.1	multispecies: terd family protein	K05791	tellurium resistance protein TerZ	refseq	7e-23
B. amyloliquifaciens	NZ_JABVDP010000018.1_11931-25559	ORF103_2309:2509	Stress response	WP_003155376.1	cold shock-like protein cspb	K03704	cold shock protein	refseq	8.72e-42
B. amyloliquifaciens	NZ_JABVDP010000004.1_241304-252129	ORF148_9693:8914	Stress response			K03593	ATP-binding protein involved in chromosome partitioning	kofam	1.9e-15
B. amyloliquifaciens	NZ_JABVDP010000018.1_11931-25559	ORF186_11542:10358	Stress response	WP_007408433.1	sporulation protein yhbh	K09786	uncharacterized protein	refseq	2.4e-157
B. amyloliquifaciens	NZ_JABVDP010000006.1_106894-113627	ORF24_1837:2625	Stress response			K05794	tellurite resistance protein TerC	kofam	7.8e-26
B. amyloliquifaciens	NZ_JABVDP010000006.1_106894-113627	ORF25_2695:4320	Stress response	WP_174737844.1	yceg family protein			refseq	6.98e-311
B. amyloliquifaciens	NZ_JABVDP010000006.1_106894-113627	ORF26_4321:5415	Stress response	WP_174737843.1	toxic anion resistance protein			refseq	8.89e-223
B. amyloliquifaciens	NZ_JABVDP010000006.1_106894-113627	ORF31_587:1201	Stress response	WP_003156648.1	multispecies: terd family protein	K05795	tellurium resistance protein TerD	refseq	3.8e-25
B. amyloliquifaciens	NZ_JABVDP010000006.1_106894-113627	ORF32_1205:1813	Stress response			K09799	uncharacterized protein	kofam	6.5e-24
B. amyloliquifaciens	NZ_JABVDP010000001.1_38423-50176	ORF32_3880:4893	Stress response	SPSG_BACSU	spore coat polysaccharide biosynthesis protein spsg			swissprot	1.07e-128
B. amyloliquifaciens	NZ_JABVDP010000019.1_19925-24788	ORF50_3243:2773	Stress response	WP_101670300.1	dna starvation/stationary phase protection protein	K04047	starvation-inducible DNA-binding protein	refseq	1.01e-93
B. amyloliquifaciens	NZ_JABVDP010000004.1_241304-252129	ORF69_7417:8040	Stress response	WP_004392969.1	spore protease yyac			refseq	3.28e-119
B. amyloliquifaciens	NZ_JABVDP010000001.1_38423-50176	ORF7_3144:3887	Stress response			K07257	spore coat polysaccharide biosynthesis protein SpsF	kofam	5.2e-80
B. thuringiensis	NZ_JABVDN010000001.1_974-31329	ORF119_1283:2239	Stress response			K03798	cell division protease FtsH [EC:3.4.24.-]	kofam	1.9e-10
B. thuringiensis	NZ_JABVDN010000009.1_142627-152032	ORF131_5239:4709	Stress response			K21664	KSHV latency-associated nuclear antigen	kofam	0.3
B. thuringiensis	NZ_JABVDN010000001.1_974-31329	ORF164_26921:27376	Stress response	WP_000860645.1	sporulation inhibitor of replication protein sira			refseq	6.86e-101
B. thuringiensis	NZ_JABVDN010000001.1_974-31329	ORF207_18301:17582	Stress response	WP_141240995.1	transcriptional repressor lexa	K01356	repressor LexA [EC:3.4.21.88]	refseq	5.91e-142
B. thuringiensis	NZ_JABVDN010000001.1_974-31329	ORF242_8767:8048	Stress response	WP_000708856.1	xre family transcriptional regulator	K01356	repressor LexA [EC:3.4.21.88]	refseq	1.32e-149
B. thuringiensis	NZ_JABVDN010000009.1_142627-152032	ORF31_2812:3348	Stress response	WP_000492939.1	exosporium protein exsf			refseq	1.49e-109
B. thuringiensis	NZ_JABVDN010000017.1_22241-53888	ORF52_22593:23759	Stress response	WP_070179343.1	ftsk/spoiiie domain-containing protein	K03466	DNA segregation ATPase FtsK/SpoIIIE, S-DNA-T family	refseq	4.53e-282
B. thuringiensis	NZ_JABVDN010000009.1_142627-152032	ORF62_2063:2677	Stress response	WP_016082445.1	spore coat protein coty			refseq	5.88e-111
B. thuringiensis	NZ_JABVDN010000009.1_142627-152032	ORF66_4187:4660	Stress response	WP_001277744.1	exosporium protein exsy			refseq	3.89e-108
E. bugandensis	NZ_JABWOU010000001.1_112466-169944	ORF208_14599:14901	Stress response	YDFK_ECOLI	cold shock protein ydfk			swissprot	1.14e-25
E. bugandensis	NZ_JABWOU010000001.1_830462-877738	ORF25_10254:10370	Stress response	WP_227009300.1				kofam	0.044
E. bugandensis	NZ_JABWOU010000001.1_830462-877738	ORF416_38864:39532	Stress response	WP_170970934.1				kofam	9.7e-23
E. bugandensis	NZ_JABWOU010000001.1_830462-877738	ORF705_36690:36343	Stress response	WP_069732467.1	lexa family transcriptional regulator			refseq	1.75e-67
P. fulva	NZ_JAFDSD010000021.1_72274-85562	ORF199_12155:11571	Stress response	WP_206405432.1	tellurite resistance terb family protein			refseq	2.83e-95
P. fulva	NZ_JAFDSD010000011.1_90157-97935	ORF81_1642:1334	Stress response	HPF_PSEPU	hibernation factor hpf			swissprot	4.99e-64
P. fulva	NZ_JAFDSD010000001.1_59474-68494	ORF86_6406:5870	Stress response			K09825	Fur family transcriptional regulator, peroxide stress response regulator	kofam	6.6e-27
S. epidermidis	NZ_JAFDPX010000008.1_33416-52105	ORF16_14772:15119	Stress response	WP_002447711.1	metalloregulator arsr/smtb family transcription factor			refseq	3.67e-22
S. epidermidis	NZ_JAFDPX010000003.1_119619-133737	ORF4_1470:1910	Stress response	WP_002457670.1	brxa/brxb family bacilliredoxin			refseq	1.13e-101
S. saprophyticus	NZ_JAFDPF010000001.1_35787-67351	ORF312_5137:4895	Stress response	WP_011303913.1	cold-shock protein cspd	K03704	cold shock protein	refseq	1.42e-37
A. pittii	NZ_JAFDRK010000040.1_73-16202	ORF175_4540:4352	Toxin-antitoxin systems	YP_009593404.1	type ii toxin-antitoxin system hica family toxin	K07339	mRNA interferase HicA [EC:3.1.-.-]	refseq	3.19e-36
A. pittii	NZ_JAFDRK010000002.1_9314-63821	ORF543_25899:25453	Toxin-antitoxin systems	WP_031968590.1	type ii toxin-antitoxin system hicb family antitoxin	K18843	antitoxin HicB	refseq	1.58e-89
A. pittii	NZ_JAFDRK010000002.1_9314-63821	ORF697_26129:25947	Toxin-antitoxin systems	WP_031968589.1	type ii toxin-antitoxin system hica family toxin	K07339	mRNA interferase HicA [EC:3.1.-.-]	refseq	1.02e-36
A. pittii	NZ_JAFDRK010000026.1_1002-8443	ORF76_4680:4351	Toxin-antitoxin systems	WP_000288004.1	type ii toxin-antitoxin system rele/pare family toxin			refseq	4.66e-71
B. amyloliquifaciens	NZ_JABVDP010000003.1_32-27535	ORF108_11683:13485	Toxin-antitoxin systems			K21487	toxin YobL [EC:3.1.-.-]	kofam	1.1e-201
E. bugandensis	NZ_JABWOU010000005.1_155273-177956	ORF100_18730:19209	Toxin-antitoxin systems	WP_072204056.1	syme family type i addiction module toxin	K19048	toxic protein SymE	refseq	7.48e-114
E. bugandensis	NZ_JABWOU010000005.1_155273-177956	ORF131_8888:10723	Toxin-antitoxin systems	WP_069733162.1	aipr family protein			refseq	0
E. bugandensis	NZ_JABWOU010000001.1_112466-169944	ORF195_9991:10542	Toxin-antitoxin systems	WP_069732867.1	toxin ydat family protein			refseq	1.18e-120
E. bugandensis	NZ_JABWOU010000001.1_112466-169944	ORF366_9725:9988	Toxin-antitoxin systems	WP_083264079.1	ydas family helix-turn-helix protein			refseq	9.89e-47
E. bugandensis	NZ_JABWOU010000013.1_17773-26725	ORF64_8352:7876	Toxin-antitoxin systems	WP_041951444.1	type ii toxin-antitoxin system rata family toxin	K18588	coenzyme Q-binding protein COQ10	refseq	1.15e-91
K. quasipneumoniae	NZ_JABWPC010000006.1_11833-19134	ORF110_3712:3353	Toxin-antitoxin systems	WP_069734343.1	type iv toxin-antitoxin system yeeu family antitoxin	K18838	cytoskeleton bundling-enhancing protein CbeA and related proteins	refseq	1.39e-49
K. quasipneumoniae	NZ_JABWPC010000006.1_11833-19134	ORF136_3378:2929	Toxin-antitoxin systems			K18837	cytoskeleton-binding toxin CbtA and related proteins	kofam	6.4e-58
K. quasipneumoniae	NZ_JABWPC010000001.1_621281-680523	ORF361_12914:13135	Toxin-antitoxin systems	WP_032712269.1	ydas family helix-turn-helix protein			refseq	3.66e-47
K. quasipneumoniae	NZ_JABWPC010000001.1_621281-680523	ORF369_17219:18550	Toxin-antitoxin systems	WP_040146400.1	atp-binding protein	K06926	uncharacterized protein	refseq	2.2e-129
K. quasipneumoniae	NZ_JABWPC010000001.1_454342-492312	ORF539_29589:28900	Toxin-antitoxin systems	WP_072042451.1	abortive infection system antitoxin abigi family protein			refseq	6.16e-166
K. quasipneumoniae	NZ_JABWPC010000010.1_17673-87041	ORF742_8402:7926	Toxin-antitoxin systems	WP_029497287.1	type ii toxin-antitoxin system rata family toxin	K18588	coenzyme Q-binding protein COQ10	refseq	7.78e-90
P. fulva	NZ_JAFDSD010000014.1_46175-74512	ORF13_8670:9893	Toxin-antitoxin systems	WP_206405845.1	pin domain-containing protein			refseq	2.09e-267
P. fulva	NZ_JAFDSD010000001.1_59474-68494	ORF67_7463:7023	Toxin-antitoxin systems			K18588	coenzyme Q-binding protein COQ10	kofam	4.8e-106
P. polymyxa	NZ_JABVDA010000001.1_979989-1033318	ORF183_6685:6912	Toxin-antitoxin systems	WP_174820713.1	type ii toxin-antitoxin system hica family toxin			refseq	3.6e-48
P. polymyxa	NZ_JABVDA010000001.1_979989-1033318	ORF184_6937:7323	Toxin-antitoxin systems	WP_174820712.1	toxin-antitoxin system hicb family antitoxin			refseq	5.68e-84
A. pittii	NZ_JAFDRK010000006.1_16202-60526	ORF319_37523:36957	Translation, ribosomal structure and biogenesis			K03976	Cys-tRNA(Pro)/Cys-tRNA(Cys) deacylase [EC:3.1.1.-]	kofam	4.6e-71
B. amyloliquifaciens	NZ_JABVDP010000004.1_241304-252129	ORF139_1015:770	Translation, ribosomal structure and biogenesis	RS18_BACVZ	30s ribosomal protein s18			swissprot	9.29e-50
B. amyloliquifaciens	NZ_JABVDP010000004.1_241304-252129	ORF180_1898:1611	Translation, ribosomal structure and biogenesis			K02990	small subunit ribosomal protein S6	kofam	2.8e-191
E. bugandensis	NZ_JABWOU010000001.1_112466-169944	ORF1_0:1355	Translation, ribosomal structure and biogenesis			K05591	ATP-dependent RNA helicase DbpA [EC:3.6.4.13]	kofam	7.1e-209
E. bugandensis	NZ_JABWOU010000005.1_155273-177956	ORF120_1427:1852	Translation, ribosomal structure and biogenesis	WP_069733168.1	ribonuclease e inhibitor rrab	K09893	regulator of ribonuclease activity B	refseq	6.87e-82
E. bugandensis	NZ_JABWOU010000001.1_830462-877738	ORF147_46137:46793	Translation, ribosomal structure and biogenesis			K06181	23S rRNA pseudouridine2457 synthase [EC:5.4.99.20]	kofam	1.4e-106
E. bugandensis	NZ_JABWOU010000003.1_244388-268445	ORF152_1232:1465	Translation, ribosomal structure and biogenesis	RS21_ECO57	30s ribosomal protein s21			swissprot	1.27e-40
E. bugandensis	NZ_JABWOU010000003.1_244388-268445	ORF321_1013:0	Translation, ribosomal structure and biogenesis			K25706	tRNA N6-adenosine threonylcarbamoyltransferase [EC:2.3.1.234]	kofam	8.9e-157
E. bugandensis	NZ_JABWOU010000001.1_830462-877738	ORF426_42695:43000	Translation, ribosomal structure and biogenesis	WP_069732475.1	asch domain-containing protein			refseq	6.34e-72
E. bugandensis	NZ_JABWOU010000003.1_244388-268445	ORF5_3426:5324	Translation, ribosomal structure and biogenesis			K03086	RNA polymerase primary sigma factor	kofam	9.5e-170
E. bugandensis	NZ_JABWOU010000005.1_155273-177956	ORF73_1900:2658	Translation, ribosomal structure and biogenesis			K06169	tRNA 2-(methylsulfanyl)-N6-isopentenyladenosine37 hydroxylase [EC:1.14.99.69]	kofam	2.2e-93
E. bugandensis	NZ_JABWOU010000001.1_112466-169944	ORF997_2333:1398	Translation, ribosomal structure and biogenesis			K14058	tRNA 2-thiocytidine biosynthesis protein TtcA	kofam	1.9e-162
K. quasipneumoniae	NZ_JABWPC010000001.1_454342-492312	ORF232_4286:4852	Translation, ribosomal structure and biogenesis	WP_040229546.1	3'-5' exoribonuclease			refseq	8.96e-132
K. quasipneumoniae	NZ_JABWPC010000001.1_621281-680523	ORF312_56587:57012	Translation, ribosomal structure and biogenesis	WP_012540023.1	asch domain-containing protein			refseq	3.19e-95
P. fulva	NZ_JAFDSD010000014.1_46175-74512	ORF210_18938:19954	Translation, ribosomal structure and biogenesis			K05544	tRNA-dihydrouridine synthase 3 [EC:1.3.1.89]	kofam	1.8e-25
P. fulva	NZ_JAFDSD010000015.1_4083-23705	ORF336_3159:1981	Translation, ribosomal structure and biogenesis			K06177	tRNA pseudouridine32 synthase / 23S rRNA pseudouridine746 synthase [EC:5.4.99.28 5.4.99.29]	kofam	5.1e-31
P. fulva	NZ_JAFDSD010000001.1_59474-68494	ORF44_7627:8109	Translation, ribosomal structure and biogenesis	WP_023533119.1	ssra-binding protein smpb	K03664	SsrA-binding protein	refseq	4.77e-110
P. fulva	NZ_JAFDSD010000011.1_90157-97935	ORF80_3250:1724	Translation, ribosomal structure and biogenesis			K03092	RNA polymerase sigma-54 factor	kofam	3.9e-37
S. epidermidis	NZ_JAFDPX010000004.1_111842-118831	ORF15_3145:4239	Translation, ribosomal structure and biogenesis			K06941	23S rRNA (adenine2503-C2)-methyltransferase [EC:2.1.1.192]	kofam	3.5e-147
S. epidermidis	NZ_JAFDPX010000004.1_111842-118831	ORF28_1832:3142	Translation, ribosomal structure and biogenesis			K03500	16S rRNA (cytosine967-C5)-methyltransferase [EC:2.1.1.176]	kofam	3.8e-128
S. epidermidis	NZ_JAFDPX010000004.1_111842-118831	ORF3_876:1838	Translation, ribosomal structure and biogenesis			K00604	methionyl-tRNA formyltransferase [EC:2.1.2.9]	kofam	8.9e-107
S. epidermidis	NZ_JAFDPX010000003.1_119619-133737	ORF71_5660:6511	Translation, ribosomal structure and biogenesis			K25232	fatty acid kinase fatty acid binding subunit	kofam	9e-87
A. pittii	NZ_JAFDRK010000024.1_34153-46451	ORF7_4452:5366	Transporter-Amino acids	WP_000925802.1	aromatic amino acid dmt transporter yddg			refseq	1.5e-111
E. bugandensis	NZ_JABWOU010000002.1_172217-180962	ORF1_0:875	Transporter-Amino acids	WP_045260336.1				kofam	1.3e-28
E. bugandensis	NZ_JABWOU010000002.1_172217-180962	ORF43_872:1588	Transporter-Amino acids	WP_048956505.1				kofam	1.9e-28
E. bugandensis	NZ_JABWOU010000002.1_172217-180962	ORF70_8745:7993	Transporter-Amino acids	WP_069733042.1				kofam	8.7e-28
K. quasipneumoniae	NZ_JABWPC010000001.1_621281-680523	ORF1_0:794	Transporter-Amino acids	WP_017900863.1				kofam	2.4e-28
K. quasipneumoniae	NZ_JABWPC010000010.1_17673-87041	ORF351_64468:65274	Transporter-Amino acids	WP_060656652.1				kofam	0.12
K. quasipneumoniae	NZ_JABWPC010000010.1_17673-87041	ORF352_65305:66825	Transporter-Amino acids	WP_186384705.1				kofam	1.5e-28
P. fulva	NZ_JAFDSD010000014.1_46175-74512	ORF10_6216:7163	Transporter-Amino acids			K06020	energy-dependent translational throttle protein EttA	kofam	8.1e-29
P. fulva	NZ_JAFDSD010000014.1_46175-74512	ORF167_5381:6313	Transporter-Amino acids			K06020	energy-dependent translational throttle protein EttA	kofam	3.7e-29
P. fulva	NZ_JAFDSD010000014.1_46175-74512	ORF4_2712:3377	Transporter-Amino acids			K10016	histidine transport system permease protein	kofam	8.9e-27
P. fulva	NZ_JAFDSD010000014.1_46175-74512	ORF76_3334:4104	Transporter-Amino acids			K10016	histidine transport system permease protein	kofam	2.3e-19
P. polymyxa	NZ_JABVDA010000007.1_21443-50975	ORF155_3947:4669	Transporter-Amino acids	WP_013371435.1				kofam	4.3e-27
P. polymyxa	NZ_JABVDA010000001.1_979989-1033318	ORF858_1892:1221	Transporter-Amino acids	WP_016821195.1				kofam	8.8e-38
P. polymyxa	NZ_JABVDA010000007.1_21443-50975	ORF92_2497:3960	Transporter-Amino acids			K23059	arginine/lysine/histidine transporter system substrate-binding protein	kofam	5.6e-178
S. saprophyticus	NZ_JAFDPF010000001.1_35787-67351	ORF432_8654:7380	Transporter-Amino acids			K11102	proton glutamate symport protein	kofam	6.7e-172
B. thuringiensis	NZ_JABVDN010000008.1_143154-151242	ORF23_5485:6465	Transporter-Carbohydrate			K10440	ribose transport system permease protein	kofam	2.3e-129
B. thuringiensis	NZ_JABVDN010000008.1_143154-151242	ORF34_4034:5527	Transporter-Carbohydrate			K19349	pleuromutilin/lincosamide/streptogramin A transport system ATP-binding/permease protein	kofam	1.6e-27
E. bugandensis	NZ_JABWOU010000004.1_906-8436	ORF68_7530:6025	Transporter-Carbohydrate	WP_041911754.1				kofam	7.5e-28
E. bugandensis	NZ_JABWOU010000004.1_906-8436	ORF84_6035:5055	Transporter-Carbohydrate			K10440	ribose transport system permease protein	kofam	1.7e-122
E. bugandensis	NZ_JABWOU010000004.1_906-8436	ORF85_5054:4137	Transporter-Carbohydrate	WP_010426610.1				kofam	1.7e-26
P. polymyxa	NZ_JABVDA010000007.1_21443-50975	ORF248_24063:23146	Transporter-Carbohydrate			K13936	malonate transporter and related proteins	kofam	3.1e-48
S. epidermidis	NZ_JAFDPX010000003.1_119619-133737	ORF19_7569:8075	Transporter-Carbohydrate			K02777	sugar PTS system EIIA component [EC:2.7.1.-]	kofam	7.7e-61
S. epidermidis	NZ_JAFDPX010000003.1_119619-133737	ORF59_13027:14118	Transporter-Carbohydrate	WP_206420140.1				kofam	1.6e-26
B. amyloliquifaciens	NZ_JABVDP010000018.1_11931-25559	ORF168_3548:2601	Transporter-Heavy metals	WP_174738575.1	abc transporter permease			refseq	8.27e-157
E. bugandensis	NZ_JABWOU010000013.1_17773-26725	ORF51_2339:3625	Transporter-Heavy metals	WP_059353935.1	hlyc/corc family transporter	K03699	putative hemolysin	refseq	5.73e-263
K. quasipneumoniae	NZ_JABWPC010000010.1_17673-87041	ORF364_2339:3625	Transporter-Heavy metals	WP_023318900.1	hlyc/corc family transporter	K03699	putative hemolysin	refseq	2.84e-263
S. epidermidis	NZ_JAFDPX010000008.1_33416-52105	ORF15_14133:14753	Transporter-Heavy metals	WP_002455892.1	cadd family cadmium resistance transporter			refseq	6.88e-131
A. pittii	NZ_JAFDRK010000024.1_34153-46451	ORF6_3147:4439	Transporter-Other	WP_000794339.1				kofam	9.1e-28
B. amyloliquifaciens	NZ_JABVDP010000019.1_19925-24788	ORF1_0:782	Transporter-Other			K25148	beta-exotoxin I transport system ATP-binding protein	kofam	8.1e-28
B. amyloliquifaciens	NZ_JABVDP010000019.1_19925-24788	ORF19_751:1569	Transporter-Other			K15554	sulfonate transport system permease protein	kofam	7.8e-47
B. amyloliquifaciens	NZ_JABVDP010000018.1_11931-25559	ORF237_1926:1096	Transporter-Other	WP_174738574.1	metq/nlpa family abc transporter substrate-binding protein			refseq	1.37e-88
B. amyloliquifaciens	NZ_JABVDP010000006.1_106894-113627	ORF46_5522:6733	Transporter-Other			K08138	MFS transporter, SP family, xylose:H+ symportor	kofam	8e-29
B. amyloliquifaciens	NZ_JABVDP010000001.1_38423-50176	ORF62_9245:9973	Transporter-Other	WP_174736973.1	abc transporter permease			refseq	5.88e-155
B. thuringiensis	NZ_JABVDN010000001.1_974-31329	ORF101_21031:22032	Transporter-Other			K02044	phosphonate transport system substrate-binding protein	kofam	1.6e-92
B. thuringiensis	NZ_JABVDN010000001.1_974-31329	ORF104_23659:24483	Transporter-Other	WP_000047891.1	phosphonate abc transporter, permease protein phne	K02042	phosphonate transport system permease protein	refseq	1.69e-50
B. thuringiensis	NZ_JABVDN010000001.1_974-31329	ORF160_22886:23680	Transporter-Other	WP_001000762.1	phosphonate abc transporter, permease protein phne	K02042	phosphonate transport system permease protein	refseq	2.18e-47
B. thuringiensis	NZ_JABVDN010000001.1_974-31329	ORF39_22116:22889	Transporter-Other			K16921	acetoin utilization transport system ATP-binding protein	kofam	1.1e-28
B. thuringiensis	NZ_JABVDN010000009.1_22306-29885	ORF80_1708:917	Transporter-Other	WP_000080432.1	abc transporter permease			refseq	8.56e-174
E. bugandensis	NZ_JABWOU010000013.1_74336-80675	ORF10_4080:5282	Transporter-Other	WP_008502574.1				kofam	2.5e-28
E. bugandensis	NZ_JABWOU010000013.1_74336-80675	ORF20_5257:6339	Transporter-Other			K02001	glycine betaine/proline transport system permease protein	kofam	2.4e-150
E. bugandensis	NZ_JABWOU010000001.1_830462-877738	ORF544_5258:4761	Transporter-Other	WP_069732433.1	outer membrane beta-barrel protein			refseq	1.02e-111
K. quasipneumoniae	NZ_JABWPC010000001.1_621281-680523	ORF626_4273:3131	Transporter-Other	WP_004203899.1				kofam	9.8e-28
K. quasipneumoniae	NZ_JABWPC010000001.1_621281-680523	ORF814_5019:4123	Transporter-Other			K12370	dipeptide transport system permease protein	kofam	1.8e-84
K. quasipneumoniae	NZ_JABWPC010000001.1_621281-680523	ORF817_3129:2320	Transporter-Other	WP_004203898.1				kofam	2.7e-28
P. fulva	NZ_JAFDSD010000015.1_4083-23705	ORF113_19180:19620	Transporter-Other	WP_206406039.1	transporter substrate-binding domain-containing protein			refseq	8.13e-86
P. fulva	NZ_JAFDSD010000009.1_6089-17312	ORF157_6295:4988	Transporter-Other			K08153	MFS transporter, DHA1 family, multidrug resistance protein	kofam	2.9e-26
P. fulva	NZ_JAFDSD010000015.1_4083-23705	ORF220_5453:4152	Transporter-Other			K06580	ammonium transporter Rh	kofam	1.2e-14
P. fulva	NZ_JAFDSD010000006.1_265-39847	ORF312_37886:38386	Transporter-Other			K03316	monovalent cation:H+ antiporter, CPA1 family	kofam	6.8e-30
P. fulva	NZ_JAFDSD010000014.1_46175-74512	ORF420_23196:22168	Transporter-Other			K15553	sulfonate transport system substrate-binding protein	kofam	1.9e-89
P. fulva	NZ_JAFDSD010000014.1_46175-74512	ORF421_22155:21196	Transporter-Other			K15553	sulfonate transport system substrate-binding protein	kofam	3.9e-117
P. fulva	NZ_JAFDSD010000014.1_46175-74512	ORF67_27246:28337	Transporter-Other			K16199	dipeptide transport system substrate-binding protein	kofam	5.7e-19
A. pittii	NZ_JAFDRK010000026.1_1002-8443	ORF1_0:461	Uncharacterized/hypothetical protein	WP_000378528.1	multispecies: hypothetical protein			refseq	4.7e-110
A. pittii	NZ_JAFDRK010000002.1_210387-218186	ORF101_5748:5035	Uncharacterized/hypothetical protein	WP_081329476.1				kofam	0.12
A. pittii	NZ_JAFDRK010000002.1_210387-218186	ORF103_4425:4012	Uncharacterized/hypothetical protein	WP_032015075.1	multispecies: hypothetical protein			refseq	9.18e-85
A. pittii	NZ_JAFDRK010000026.1_1002-8443	ORF104_3716:3474	Uncharacterized/hypothetical protein			K21705	icosanoyl-CoA 5-desaturase [EC:1.14.19.10]	kofam	0.045
A. pittii	NZ_JAFDRK010000006.1_16202-60526	ORF109_37614:37916	Uncharacterized/hypothetical protein	WP_005076193.1	multispecies: hypothetical protein			refseq	1.77e-64
A. pittii	NZ_JAFDRK010000015.1_57033-88420	ORF114_11173:11385	Uncharacterized/hypothetical protein	WP_057094860.1	hypothetical protein			refseq	8.2e-45
A. pittii	NZ_JAFDRK010000017.1_55876-77697	ORF151_21116:21334	Uncharacterized/hypothetical protein	WP_002121548.1	duf6471 domain-containing protein			refseq	3.17e-43
A. pittii	NZ_JAFDRK010000006.1_16202-60526	ORF152_11695:11988	Uncharacterized/hypothetical protein	WP_000006500.1	multispecies: hypothetical protein			refseq	2.76e-62
A. pittii	NZ_JAFDRK010000002.1_9314-63821	ORF153_48630:48971	Uncharacterized/hypothetical protein	YP_009593348.1	hypothetical protein fdg83_gp19			refseq	5.59e-57
A. pittii	NZ_JAFDRK010000024.1_34153-46451	ORF154_8669:8076	Uncharacterized/hypothetical protein
A. pittii	NZ_JAFDRK010000040.1_73-16202	ORF155_16129:15695	Uncharacterized/hypothetical protein	WP_002121499.1	multispecies: hypothetical protein			refseq	2.89e-102
A. pittii	NZ_JAFDRK010000040.1_73-16202	ORF158_13231:12347	Uncharacterized/hypothetical protein	WP_125825103.1				kofam	0.032
A. pittii	NZ_JAFDRK010000002.1_9314-63821	ORF160_51306:52265	Uncharacterized/hypothetical protein	WP_031968540.1	multispecies: hypothetical protein			refseq	1.09e-220
A. pittii	NZ_JAFDRK010000002.1_9314-63821	ORF162_52920:53129	Uncharacterized/hypothetical protein	WP_000028955.1	multispecies: hypothetical protein			refseq	3.12e-44
A. pittii	NZ_JAFDRK010000040.1_73-16202	ORF164_9814:9365	Uncharacterized/hypothetical protein	WP_005802746.1	multispecies: hypothetical protein			refseq	4.25e-97
A. pittii	NZ_JAFDRK010000040.1_73-16202	ORF165_9310:8906	Uncharacterized/hypothetical protein	WP_002121581.1	multispecies: hypothetical protein			refseq	3.1e-90
A. pittii	NZ_JAFDRK010000002.1_9314-63821	ORF167_1660:2379	Uncharacterized/hypothetical protein	WP_031968611.1	multispecies: hypothetical protein			refseq	4.52e-175
A. pittii	NZ_JAFDRK010000040.1_73-16202	ORF168_7747:6416	Uncharacterized/hypothetical protein	WP_023187966.1	multispecies: hypothetical protein			refseq	0
A. pittii	NZ_JAFDRK010000006.1_16202-60526	ORF172_20557:20973	Uncharacterized/hypothetical protein	WP_032005478.1	multispecies: hypothetical protein			refseq	4.56e-89
A. pittii	NZ_JAFDRK010000040.1_73-16202	ORF177_3796:3689	Uncharacterized/hypothetical protein	WP_017725542.1	hypothetical protein			refseq	5.68e-19
A. pittii	NZ_JAFDRK010000015.1_57033-88420	ORF179_7706:7879	Uncharacterized/hypothetical protein
A. pittii	NZ_JAFDRK010000006.1_16202-60526	ORF183_27919:28230	Uncharacterized/hypothetical protein	WP_017398450.1	hypothetical protein			refseq	3.8e-65
A. pittii	NZ_JAFDRK010000040.1_73-16202	ORF187_718:320	Uncharacterized/hypothetical protein	WP_000277438.1	multispecies: hypothetical protein			refseq	5.81e-94
A. pittii	NZ_JAFDRK010000017.1_55876-77697	ORF195_5630:5292	Uncharacterized/hypothetical protein	YP_004994698.1	hypothetical protein bdgl_000430			refseq	1.75e-66
A. pittii	NZ_JAFDRK010000040.1_73-16202	ORF203_10455:10048	Uncharacterized/hypothetical protein	WP_023187965.1	multispecies: hypothetical protein			refseq	9.15e-83
A. pittii	NZ_JAFDRK010000040.1_73-16202	ORF205_8934:8566	Uncharacterized/hypothetical protein	WP_000539743.1	multispecies: hypothetical protein			refseq	7.91e-85
A. pittii	NZ_JAFDRK010000040.1_73-16202	ORF206_8160:7744	Uncharacterized/hypothetical protein	WP_002121621.1	multispecies: hypothetical protein			refseq	1.57e-76
A. pittii	NZ_JAFDRK010000017.1_55876-77697	ORF214_19564:19064	Uncharacterized/hypothetical protein	WP_042783478.1	multispecies: hypothetical protein			refseq	5.36e-111
A. pittii	NZ_JAFDRK010000040.1_73-16202	ORF214_4932:4603	Uncharacterized/hypothetical protein	WP_202719707.1	hypothetical protein, partial			refseq	2.46e-71
A. pittii	NZ_JAFDRK010000040.1_73-16202	ORF216_3765:3076	Uncharacterized/hypothetical protein	WP_000721572.1	multispecies: hypothetical protein			refseq	5.94e-161
A. pittii	NZ_JAFDRK010000040.1_73-16202	ORF223_15026:14511	Uncharacterized/hypothetical protein	WP_000729387.1	duf2280 domain-containing protein			refseq	2.92e-106
A. pittii	NZ_JAFDRK010000040.1_73-16202	ORF225_12350:11373	Uncharacterized/hypothetical protein	WP_002121495.1	multispecies: hypothetical protein			refseq	3.73e-235
A. pittii	NZ_JAFDRK010000040.1_73-16202	ORF226_11348:10800	Uncharacterized/hypothetical protein	WP_215728713.1	heh/lem domain protein			refseq	5.12e-68
A. pittii	NZ_JAFDRK010000040.1_73-16202	ORF227_10796:10416	Uncharacterized/hypothetical protein	WP_002121501.1	multispecies: hypothetical protein			refseq	8.11e-80
A. pittii	NZ_JAFDRK010000040.1_73-16202	ORF229_10022:9786	Uncharacterized/hypothetical protein	WP_234693446.1	hypothetical protein			refseq	3.04e-45
A. pittii	NZ_JAFDRK010000040.1_73-16202	ORF239_5411:4860	Uncharacterized/hypothetical protein	YP_009593403.1	hypothetical protein fdg83_gp74			refseq	1.77e-106
A. pittii	NZ_JAFDRK010000026.1_1002-8443	ORF24_1162:1431	Uncharacterized/hypothetical protein	WP_149932477.1	duf2280 domain-containing protein			refseq	3.03e-50
A. pittii	NZ_JAFDRK010000040.1_73-16202	ORF243_3080:2811	Uncharacterized/hypothetical protein	WP_001275792.1	multispecies: hypothetical protein			refseq	9.14e-57
A. pittii	NZ_JAFDRK010000040.1_73-16202	ORF245_971:783	Uncharacterized/hypothetical protein	WP_002121607.1	multispecies: hypothetical protein			refseq	6.44e-26
A. pittii	NZ_JAFDRK010000006.1_16202-60526	ORF254_9824:10456	Uncharacterized/hypothetical protein	WP_233752442.1	hypothetical protein			refseq	2.24e-145
A. pittii	NZ_JAFDRK010000017.1_55876-77697	ORF255_2191:2066	Uncharacterized/hypothetical protein	YP_004994702.1	hypothetical protein bdgl_000434			refseq	6.07e-21
A. pittii	NZ_JAFDRK010000015.1_57033-88420	ORF256_28313:28420	Uncharacterized/hypothetical protein
A. pittii	NZ_JAFDRK010000006.1_16202-60526	ORF258_11390:11692	Uncharacterized/hypothetical protein	WP_001166711.1	multispecies: hypothetical protein			refseq	1.7e-62
A. pittii	NZ_JAFDRK010000026.1_1002-8443	ORF26_2533:2856	Uncharacterized/hypothetical protein	WP_005804845.1	multispecies: hypothetical protein			refseq	1.02e-73
A. pittii	NZ_JAFDRK010000006.1_16202-60526	ORF260_12560:14197	Uncharacterized/hypothetical protein	WP_069730181.1	hypothetical protein			refseq	0
A. pittii	NZ_JAFDRK010000002.1_9314-63821	ORF263_32758:32943	Uncharacterized/hypothetical protein	WP_213033615.1	hypothetical protein, partial			refseq	6.34e-25
A. pittii	NZ_JAFDRK010000006.1_16202-60526	ORF269_19484:20560	Uncharacterized/hypothetical protein	WP_032005480.1	multispecies: hypothetical protein			refseq	1.62e-253
A. pittii	NZ_JAFDRK010000006.1_16202-60526	ORF272_22304:22915	Uncharacterized/hypothetical protein	WP_069730177.1	duf1834 family protein			refseq	2e-140
A. pittii	NZ_JAFDRK010000006.1_16202-60526	ORF274_23273:26590	Uncharacterized/hypothetical protein	WP_017398453.1	hypothetical protein			refseq	0
A. pittii	NZ_JAFDRK010000006.1_16202-60526	ORF275_26597:27415	Uncharacterized/hypothetical protein	WP_017398452.1	hypothetical protein			refseq	2.81e-185
A. pittii	NZ_JAFDRK010000015.1_57033-88420	ORF289_24988:24215	Uncharacterized/hypothetical protein	WP_002115522.1	metallophosphoesterase			refseq	3.61e-189
A. pittii	NZ_JAFDRK010000015.1_57033-88420	ORF294_11215:9986	Uncharacterized/hypothetical protein	WP_228138344.1	bnr repeat-containing protein			refseq	0
A. pittii	NZ_JAFDRK010000015.1_57033-88420	ORF295_9985:9560	Uncharacterized/hypothetical protein	WP_002115367.1	nlpc/p60 family protein			refseq	9.81e-106
A. pittii	NZ_JAFDRK010000026.1_1002-8443	ORF3_1428:1685	Uncharacterized/hypothetical protein	WP_207694007.1	duf2280 domain-containing protein			refseq	8.16e-32
A. pittii	NZ_JAFDRK010000026.1_1002-8443	ORF31_6166:6378	Uncharacterized/hypothetical protein	WP_025464206.1	multispecies: hypothetical protein			refseq	6.42e-39
A. pittii	NZ_JAFDRK010000002.1_9314-63821	ORF313_47725:48027	Uncharacterized/hypothetical protein	WP_000562174.1	multispecies: hypothetical protein			refseq	1.12e-60
A. pittii	NZ_JAFDRK010000002.1_9314-63821	ORF314_48067:48357	Uncharacterized/hypothetical protein	YP_009593350.1	hypothetical protein fdg83_gp21			refseq	3.12e-63
A. pittii	NZ_JAFDRK010000002.1_9314-63821	ORF315_48406:48630	Uncharacterized/hypothetical protein	WP_025467606.1	ktsc domain-containing protein			refseq	9.63e-43
A. pittii	NZ_JAFDRK010000002.1_9314-63821	ORF318_49906:50196	Uncharacterized/hypothetical protein	WP_000656410.1	multispecies: hypothetical protein			refseq	4.6e-65
A. pittii	NZ_JAFDRK010000002.1_9314-63821	ORF319_50509:51291	Uncharacterized/hypothetical protein	WP_000206152.1	multispecies: hypothetical protein			refseq	1.71e-184
A. pittii	NZ_JAFDRK010000002.1_9314-63821	ORF323_52267:52512	Uncharacterized/hypothetical protein	WP_216117491.1	hypothetical protein			refseq	7.43e-53
A. pittii	NZ_JAFDRK010000002.1_9314-63821	ORF325_53347:53538	Uncharacterized/hypothetical protein	WP_000096319.1	multispecies: hypothetical protein			refseq	2.24e-39
A. pittii	NZ_JAFDRK010000002.1_9314-63821	ORF326_53539:53808	Uncharacterized/hypothetical protein	WP_000529848.1	multispecies: hypothetical protein			refseq	3.82e-54
A. pittii	NZ_JAFDRK010000015.1_57033-88420	ORF328_25038:24919	Uncharacterized/hypothetical protein
A. pittii	NZ_JAFDRK010000002.1_9314-63821	ORF337_4973:5656	Uncharacterized/hypothetical protein	WP_031968608.1	multispecies: hypothetical protein			refseq	4.32e-158
A. pittii	NZ_JAFDRK010000006.1_16202-60526	ORF338_30638:30498	Uncharacterized/hypothetical protein
A. pittii	NZ_JAFDRK010000006.1_16202-60526	ORF352_25337:25257	Uncharacterized/hypothetical protein
A. pittii	NZ_JAFDRK010000017.1_55876-77697	ORF37_19518:19973	Uncharacterized/hypothetical protein	WP_002121608.1	multispecies: hypothetical protein			refseq	3.09e-96
A. pittii	NZ_JAFDRK010000002.1_210387-218186	ORF37_7135:7473	Uncharacterized/hypothetical protein	WP_057095566.1	hypothetical protein			refseq	1.08e-84
A. pittii	NZ_JAFDRK010000006.1_16202-60526	ORF386_14939:14181	Uncharacterized/hypothetical protein	WP_069730180.1	hypothetical protein			refseq	5e-172
A. pittii	NZ_JAFDRK010000006.1_16202-60526	ORF393_11996:11865	Uncharacterized/hypothetical protein
A. pittii	NZ_JAFDRK010000026.1_1002-8443	ORF4_2928:3104	Uncharacterized/hypothetical protein	WP_002120129.1	multispecies: hypothetical protein			refseq	3.38e-32
A. pittii	NZ_JAFDRK010000015.1_57033-88420	ORF403_2151:1189	Uncharacterized/hypothetical protein	WP_002118551.1	mbl fold metallo-hydrolase			refseq	4.71e-236
A. pittii	NZ_JAFDRK010000006.1_16202-60526	ORF41_10950:11390	Uncharacterized/hypothetical protein	WP_069730183.1	hypothetical protein			refseq	7.37e-79
A. pittii	NZ_JAFDRK010000026.1_1002-8443	ORF41_3191:3436	Uncharacterized/hypothetical protein	WP_194302027.1	duf4236 domain-containing protein, partial			refseq	1.63e-47
A. pittii	NZ_JAFDRK010000006.1_16202-60526	ORF413_3830:3108	Uncharacterized/hypothetical protein	WP_068544851.1	duf2752 domain-containing protein			refseq	5.54e-158
A. pittii	NZ_JAFDRK010000006.1_16202-60526	ORF414_2207:2028	Uncharacterized/hypothetical protein	WP_068544855.1	hypothetical protein			refseq	2.64e-34
A. pittii	NZ_JAFDRK010000006.1_16202-60526	ORF416_1517:1206	Uncharacterized/hypothetical protein	WP_012297188.1	hypothetical protein			refseq	4.31e-64
A. pittii	NZ_JAFDRK010000006.1_16202-60526	ORF418_467:0	Uncharacterized/hypothetical protein	WP_000263026.1	multispecies: hypothetical protein			refseq	7.08e-98
A. pittii	NZ_JAFDRK010000015.1_57033-88420	ORF438_7064:6618	Uncharacterized/hypothetical protein	WP_101663878.1	multispecies: hypothetical protein			refseq	1.01e-84
A. pittii	NZ_JAFDRK010000006.1_16202-60526	ORF44_11985:12563	Uncharacterized/hypothetical protein	WP_069730182.1	duf3486 family protein			refseq	4.26e-122
A. pittii	NZ_JAFDRK010000026.1_1002-8443	ORF46_5858:6088	Uncharacterized/hypothetical protein	WP_228270727.1	hypothetical protein, partial			refseq	4.16e-44
A. pittii	NZ_JAFDRK010000002.1_9314-63821	ORF471_49352:49906	Uncharacterized/hypothetical protein	WP_031968543.1	multispecies: hypothetical protein			refseq	1.01e-95
A. pittii	NZ_JAFDRK010000002.1_9314-63821	ORF472_50189:50512	Uncharacterized/hypothetical protein	WP_032024183.1	multispecies: hypothetical protein			refseq	1.02e-73
A. pittii	NZ_JAFDRK010000002.1_9314-63821	ORF481_53126:53350	Uncharacterized/hypothetical protein	WP_001286975.1	multispecies: hypothetical protein			refseq	1.88e-45
A. pittii	NZ_JAFDRK010000026.1_1002-8443	ORF5_3267:3404	Uncharacterized/hypothetical protein	WP_024160832.1	hypothetical protein			refseq	4.78e-20
A. pittii	NZ_JAFDRK010000002.1_210387-218186	ORF51_6698:7060	Uncharacterized/hypothetical protein	WP_068525462.1	hypothetical protein			refseq	1.68e-67
A. pittii	NZ_JAFDRK010000002.1_9314-63821	ORF511_46836:46606	Uncharacterized/hypothetical protein	WP_001068174.1	multispecies: hypothetical protein			refseq	4.53e-47
A. pittii	NZ_JAFDRK010000002.1_9314-63821	ORF512_46587:46303	Uncharacterized/hypothetical protein	WP_032047418.1	hypothetical protein			refseq	8.17e-57
A. pittii	NZ_JAFDRK010000002.1_9314-63821	ORF514_43722:43501	Uncharacterized/hypothetical protein	WP_249374350.1	ydau family protein			refseq	6.44e-23
A. pittii	NZ_JAFDRK010000002.1_9314-63821	ORF517_42972:42223	Uncharacterized/hypothetical protein	WP_031968551.1	multispecies: hypothetical protein			refseq	4.31e-176
A. pittii	NZ_JAFDRK010000002.1_9314-63821	ORF520_39957:39760	Uncharacterized/hypothetical protein	WP_031968561.1	multispecies: hypothetical protein			refseq	2.23e-31
A. pittii	NZ_JAFDRK010000002.1_9314-63821	ORF525_38487:38017	Uncharacterized/hypothetical protein	WP_031968566.1	duf2280 domain-containing protein			refseq	3.16e-105
A. pittii	NZ_JAFDRK010000002.1_9314-63821	ORF528_36612:35161	Uncharacterized/hypothetical protein	WP_031968569.1	duf4055 domain-containing protein			refseq	0
A. pittii	NZ_JAFDRK010000002.1_9314-63821	ORF530_34053:33907	Uncharacterized/hypothetical protein	WP_171250688.1	hypothetical protein			refseq	1.04e-24
A. pittii	NZ_JAFDRK010000006.1_16202-60526	ORF530_8941:8723	Uncharacterized/hypothetical protein	WP_170825812.1	hypothetical protein			refseq	2.31e-31
A. pittii	NZ_JAFDRK010000002.1_9314-63821	ORF531_33858:33343	Uncharacterized/hypothetical protein	WP_031968573.1	multispecies: hypothetical protein			refseq	2.34e-114
A. pittii	NZ_JAFDRK010000002.1_9314-63821	ORF533_32868:32101	Uncharacterized/hypothetical protein	WP_031968575.1	multispecies: hypothetical protein			refseq	1.32e-173
A. pittii	NZ_JAFDRK010000006.1_16202-60526	ORF535_4195:4001	Uncharacterized/hypothetical protein	WP_068544847.1	hypothetical protein			refseq	1.11e-35
A. pittii	NZ_JAFDRK010000002.1_9314-63821	ORF538_28803:28297	Uncharacterized/hypothetical protein	WP_031968584.1	multispecies: hypothetical protein			refseq	6.94e-91
A. pittii	NZ_JAFDRK010000006.1_16202-60526	ORF539_3148:2498	Uncharacterized/hypothetical protein	WP_032054130.1	duf3164 family protein			refseq	1.55e-141
A. pittii	NZ_JAFDRK010000002.1_9314-63821	ORF540_27015:26461	Uncharacterized/hypothetical protein	WP_031968588.1	multispecies: hypothetical protein			refseq	1.01e-104
A. pittii	NZ_JAFDRK010000002.1_9314-63821	ORF544_25386:24772	Uncharacterized/hypothetical protein	WP_031968591.1	multispecies: hypothetical protein			refseq	4.97e-138
A. pittii	NZ_JAFDRK010000006.1_16202-60526	ORF545_1015:569	Uncharacterized/hypothetical protein	WP_032005496.1	regulatory protein gema			refseq	6.59e-98
A. pittii	NZ_JAFDRK010000002.1_9314-63821	ORF548_20538:20218	Uncharacterized/hypothetical protein	WP_032024118.1	multispecies: hypothetical protein			refseq	2.47e-60
A. pittii	NZ_JAFDRK010000006.1_16202-60526	ORF580_30825:30697	Uncharacterized/hypothetical protein
A. pittii	NZ_JAFDRK010000006.1_16202-60526	ORF639_12450:12292	Uncharacterized/hypothetical protein
A. pittii	NZ_JAFDRK010000006.1_16202-60526	ORF649_8430:7546	Uncharacterized/hypothetical protein	WP_032054123.1	duf3102 domain-containing protein			refseq	3.66e-195
A. pittii	NZ_JAFDRK010000002.1_9314-63821	ORF651_46001:45693	Uncharacterized/hypothetical protein	WP_031968546.1	multispecies: hypothetical protein			refseq	3.98e-61
A. pittii	NZ_JAFDRK010000002.1_9314-63821	ORF661_41705:41415	Uncharacterized/hypothetical protein	WP_031968555.1	multispecies: hypothetical protein			refseq	2.06e-63
A. pittii	NZ_JAFDRK010000006.1_16202-60526	ORF664_4008:3784	Uncharacterized/hypothetical protein	WP_068544849.1	hypothetical protein			refseq	1.97e-38
A. pittii	NZ_JAFDRK010000002.1_9314-63821	ORF665_39608:39156	Uncharacterized/hypothetical protein	WP_031968562.1	multispecies: hypothetical protein			refseq	6.15e-101
A. pittii	NZ_JAFDRK010000006.1_16202-60526	ORF67_21882:22310	Uncharacterized/hypothetical protein	WP_017398456.1	duf1320 domain-containing protein			refseq	1.39e-99
A. pittii	NZ_JAFDRK010000006.1_16202-60526	ORF670_2031:1807	Uncharacterized/hypothetical protein	WP_068544857.1	hypothetical protein			refseq	7.24e-40
A. pittii	NZ_JAFDRK010000006.1_16202-60526	ORF671_1743:1576	Uncharacterized/hypothetical protein	WP_171488049.1	hypothetical protein			refseq	3.35e-21
A. pittii	NZ_JAFDRK010000006.1_16202-60526	ORF672_1212:1006	Uncharacterized/hypothetical protein	WP_017398488.1	multispecies: hypothetical protein			refseq	1.34e-40
A. pittii	NZ_JAFDRK010000002.1_9314-63821	ORF685_30383:29994	Uncharacterized/hypothetical protein	WP_031968580.1	multispecies: hypothetical protein			refseq	3.15e-83
A. pittii	NZ_JAFDRK010000002.1_9314-63821	ORF686_29993:29622	Uncharacterized/hypothetical protein	WP_031968581.1	multispecies: hypothetical protein			refseq	1.6e-82
A. pittii	NZ_JAFDRK010000002.1_9314-63821	ORF687_29543:29037	Uncharacterized/hypothetical protein	WP_031968582.1	multispecies: hypothetical protein			refseq	3.02e-90
A. pittii	NZ_JAFDRK010000002.1_9314-63821	ORF689_28301:28077	Uncharacterized/hypothetical protein	WP_031968585.1	multispecies: hypothetical protein			refseq	2.07e-44
A. pittii	NZ_JAFDRK010000026.1_1002-8443	ORF7_3636:3848	Uncharacterized/hypothetical protein	WP_228149214.1	hypothetical protein			refseq	6.15e-41
A. pittii	NZ_JAFDRK010000002.1_210387-218186	ORF70_1976:1857	Uncharacterized/hypothetical protein
A. pittii	NZ_JAFDRK010000002.1_9314-63821	ORF718_7874:7332	Uncharacterized/hypothetical protein	WP_069730149.1	duf4376 domain-containing protein			refseq	3.29e-130
A. pittii	NZ_JAFDRK010000002.1_9314-63821	ORF761_46261:45983	Uncharacterized/hypothetical protein	YP_009593355.1	hypothetical protein fdg83_gp26			refseq	7.88e-53
A. pittii	NZ_JAFDRK010000002.1_9314-63821	ORF765_43915:42965	Uncharacterized/hypothetical protein	WP_031968550.1	ydau family protein			refseq	8.29e-203
A. pittii	NZ_JAFDRK010000002.1_9314-63821	ORF769_41422:40826	Uncharacterized/hypothetical protein	WP_031968558.1	multispecies: hypothetical protein			refseq	5.48e-131
A. pittii	NZ_JAFDRK010000002.1_210387-218186	ORF78_6787:6293	Uncharacterized/hypothetical protein	WP_234631327.1	duf2213 domain-containing protein			refseq	1.46e-94
A. pittii	NZ_JAFDRK010000002.1_210387-218186	ORF79_6289:5813	Uncharacterized/hypothetical protein	WP_069730155.1	hypothetical protein			refseq	1.33e-107
A. pittii	NZ_JAFDRK010000026.1_1002-8443	ORF8_3852:4040	Uncharacterized/hypothetical protein	WP_228149214.1	hypothetical protein			refseq	1.93e-32
A. pittii	NZ_JAFDRK010000002.1_9314-63821	ORF800_29065:28697	Uncharacterized/hypothetical protein	WP_031968583.1	multispecies: hypothetical protein			refseq	1.87e-83
A. pittii	NZ_JAFDRK010000002.1_9314-63821	ORF805_26476:26198	Uncharacterized/hypothetical protein	WP_032042280.1	multispecies: hypothetical protein			refseq	2.38e-55
A. pittii	NZ_JAFDRK010000002.1_210387-218186	ORF81_5065:4460	Uncharacterized/hypothetical protein	WP_171265288.1	bnr-4 repeat-containing protein, partial			refseq	6.33e-140
A. pittii	NZ_JAFDRK010000002.1_9314-63821	ORF819_19828:19355	Uncharacterized/hypothetical protein	WP_032046673.1	multispecies: hypothetical protein			refseq	6.01e-77
A. pittii	NZ_JAFDRK010000002.1_9314-63821	ORF827_6994:6767	Uncharacterized/hypothetical protein	WP_228131189.1	multispecies: hypothetical protein			refseq	3.26e-44
A. pittii	NZ_JAFDRK010000002.1_9314-63821	ORF829_6163:5846	Uncharacterized/hypothetical protein	WP_031968607.1	duf6527 family protein			refseq	3.32e-78
A. pittii	NZ_JAFDRK010000006.1_16202-60526	ORF92_27534:27911	Uncharacterized/hypothetical protein	WP_017398451.1	hypothetical protein			refseq	4.9e-85
A. pittii	NZ_JAFDRK010000006.1_16202-60526	ORF93_28230:28457	Uncharacterized/hypothetical protein	WP_017398449.1	hypothetical protein			refseq	1.54e-36
A. pittii	NZ_JAFDRK010000017.1_55876-77697	ORF98_18535:18951	Uncharacterized/hypothetical protein	WP_005070343.1	multispecies: hypothetical protein			refseq	4.89e-98
A. pittii	NZ_JAFDRK010000006.1_16202-60526	ORF99_31815:32870	Uncharacterized/hypothetical protein	WP_017398446.1	hypothetical protein			refseq	5.9e-257
B. amyloliquifaciens	NZ_JABVDP010000003.1_32-27535	ORF121_18958:19860	Uncharacterized/hypothetical protein	WP_174737603.1	hypothetical protein			refseq	6.1e-216
B. amyloliquifaciens	NZ_JABVDP010000004.1_241304-252129	ORF121_6706:5579	Uncharacterized/hypothetical protein	WP_095532174.1	hypothetical protein			refseq	9.39e-194
B. amyloliquifaciens	NZ_JABVDP010000003.1_32-27535	ORF129_22210:22395	Uncharacterized/hypothetical protein	WP_232489492.1	hypothetical protein			refseq	2.5e-35
B. amyloliquifaciens	NZ_JABVDP010000003.1_32-27535	ORF130_22531:22683	Uncharacterized/hypothetical protein	WP_014472008.1	hypothetical protein			refseq	5.34e-22
B. amyloliquifaciens	NZ_JABVDP010000003.1_32-27535	ORF132_23113:23421	Uncharacterized/hypothetical protein	WP_174737600.1	hypothetical protein			refseq	4.36e-47
B. amyloliquifaciens	NZ_JABVDP010000003.1_32-27535	ORF134_23617:23889	Uncharacterized/hypothetical protein	WP_122504075.1	hypothetical protein			refseq	2.27e-38
B. amyloliquifaciens	NZ_JABVDP010000004.1_241304-252129	ORF151_6966:6811	Uncharacterized/hypothetical protein	WP_252617343.1	hypothetical protein			refseq	3.44e-27
B. amyloliquifaciens	NZ_JABVDP010000004.1_241304-252129	ORF154_5493:5287	Uncharacterized/hypothetical protein	WP_004392973.1	duf951 domain-containing protein			refseq	1.01e-43
B. amyloliquifaciens	NZ_JABVDP010000003.1_32-27535	ORF156_4226:5023	Uncharacterized/hypothetical protein	WP_105937601.1	sgnh/gdsl hydrolase family protein			refseq	2.48e-122
B. amyloliquifaciens	NZ_JABVDP010000003.1_32-27535	ORF157_5030:5596	Uncharacterized/hypothetical protein	WP_029326139.1	duf2140 family protein			refseq	3.7e-100
B. amyloliquifaciens	NZ_JABVDP010000003.1_32-27535	ORF185_14699:14896	Uncharacterized/hypothetical protein	WP_222835093.1	hypothetical protein			refseq	8.08e-35
B. amyloliquifaciens	NZ_JABVDP010000003.1_32-27535	ORF186_14927:15067	Uncharacterized/hypothetical protein	WP_021493945.1	multispecies: hypothetical protein			refseq	1.53e-22
B. amyloliquifaciens	NZ_JABVDP010000003.1_32-27535	ORF202_19916:20440	Uncharacterized/hypothetical protein	WP_174737602.1	hypothetical protein			refseq	5.73e-121
B. amyloliquifaciens	NZ_JABVDP010000002.1_560398-592132	ORF209_28960:29340	Uncharacterized/hypothetical protein	WP_007610770.1	ph domain-containing protein			refseq	2.06e-74
B. amyloliquifaciens	NZ_JABVDP010000003.1_32-27535	ORF212_24293:25072	Uncharacterized/hypothetical protein	WP_099566853.1	duf4236 domain-containing protein			refseq	5.17e-173
B. amyloliquifaciens	NZ_JABVDP010000018.1_11931-25559	ORF226_6804:6433	Uncharacterized/hypothetical protein	YHCC_BACSU	uncharacterized protein yhcc			swissprot	2.78e-24
B. amyloliquifaciens	NZ_JABVDP010000018.1_11931-25559	ORF227_6351:5545	Uncharacterized/hypothetical protein	WP_174738578.1	hypothetical protein			refseq	1.1e-92
B. amyloliquifaciens	NZ_JABVDP010000001.1_452701-461201	ORF27_3073:3297	Uncharacterized/hypothetical protein			K25665	HIV protein Rev	kofam	0.012
B. amyloliquifaciens	NZ_JABVDP010000019.1_19925-24788	ORF27_3301:3483	Uncharacterized/hypothetical protein	WP_007408836.1	multispecies: ytzi protein			refseq	1.49e-23
B. amyloliquifaciens	NZ_JABVDP010000003.1_32-27535	ORF272_10835:9855	Uncharacterized/hypothetical protein			K19445	Simplexvirus major viral transcription factor ICP4	kofam	0.04
B. amyloliquifaciens	NZ_JABVDP010000003.1_32-27535	ORF301_704:66	Uncharacterized/hypothetical protein	HLY3_BACSU	hemolysin iii homolog			swissprot	3.15e-127
B. amyloliquifaciens	NZ_JABVDP010000019.1_19925-24788	ORF33_4630:4863	Uncharacterized/hypothetical protein	WP_007613292.1	membrane protein insertion efficiency factor yidd	K08998	uncharacterized protein	refseq	7.51e-54
B. amyloliquifaciens	NZ_JABVDP010000003.1_32-27535	ORF335_16546:16277	Uncharacterized/hypothetical protein	WP_076983202.1	hypothetical protein			refseq	1.7e-44
B. amyloliquifaciens	NZ_JABVDP010000003.1_32-27535	ORF336_16201:15857	Uncharacterized/hypothetical protein	YEEG_BACSU	uncharacterized protein yeeg			swissprot	7.61e-19
B. amyloliquifaciens	NZ_JABVDP010000002.1_560398-592132	ORF341_28251:28096	Uncharacterized/hypothetical protein	WP_172645805.1	hypothetical protein			refseq	1.65e-25
B. amyloliquifaciens	NZ_JABVDP010000002.1_560398-592132	ORF346_26841:26662	Uncharacterized/hypothetical protein	WP_029325864.1	hypothetical protein			refseq	2.73e-36
B. amyloliquifaciens	NZ_JABVDP010000002.1_560398-592132	ORF392_4785:4513	Uncharacterized/hypothetical protein	WP_003154822.1	hypothetical protein			refseq	2.96e-37
B. amyloliquifaciens	NZ_JABVDP010000003.1_32-27535	ORF397_23091:22861	Uncharacterized/hypothetical protein	WP_113766186.1	hypothetical protein			refseq	5.8e-32
B. amyloliquifaciens	NZ_JABVDP010000003.1_32-27535	ORF402_21090:20785	Uncharacterized/hypothetical protein	WP_223252744.1	acyltransferase family protein			refseq	4.26e-56
B. amyloliquifaciens	NZ_JABVDP010000003.1_32-27535	ORF410_18633:18322	Uncharacterized/hypothetical protein	WP_206583929.1	hypothetical protein			refseq	5.75e-62
B. amyloliquifaciens	NZ_JABVDP010000003.1_32-27535	ORF418_15843:15133	Uncharacterized/hypothetical protein	WP_222835092.1	hypothetical protein			refseq	1.4e-97
B. amyloliquifaciens	NZ_JABVDP010000002.1_560398-592132	ORF429_25163:24978	Uncharacterized/hypothetical protein	WP_174737436.1	hypothetical protein			refseq	4.23e-21
B. amyloliquifaciens	NZ_JABVDP010000001.1_38423-50176	ORF44_9967:10860	Uncharacterized/hypothetical protein	WP_174736974.1	duf4097 family beta strand repeat-containing protein			refseq	8.11e-157
B. amyloliquifaciens	NZ_JABVDP010000003.1_32-27535	ORF46_14478:14702	Uncharacterized/hypothetical protein	YOLA_BACSU	spbeta prophage-derived uncharacterized protein yola			swissprot	4.13e-21
B. amyloliquifaciens	NZ_JABVDP010000001.1_452701-461201	ORF48_1355:1600	Uncharacterized/hypothetical protein			K03075	preprotein translocase subunit SecG	kofam	6.5e-24
B. amyloliquifaciens	NZ_JABVDP010000002.1_560398-592132	ORF507_16555:16346	Uncharacterized/hypothetical protein	YKZM_BACSU	uncharacterized protein ykzm			swissprot	3.15e-21
B. amyloliquifaciens	NZ_JABVDP010000002.1_560398-592132	ORF537_2875:2504	Uncharacterized/hypothetical protein	WP_174737427.1	hypothetical protein			refseq	6.75e-82
B. amyloliquifaciens	NZ_JABVDP010000003.1_32-27535	ORF58_18666:18848	Uncharacterized/hypothetical protein	WP_115998438.1	hypothetical protein			refseq	2.29e-30
B. amyloliquifaciens	NZ_JABVDP010000001.1_452701-461201	ORF6_1695:2459	Uncharacterized/hypothetical protein			K06889	uncharacterized protein	kofam	5.8e-21
B. amyloliquifaciens	NZ_JABVDP010000014.1_15762-24117	ORF60_6829:7068	Uncharacterized/hypothetical protein			K12901	phosphonoacetaldehyde reductase	kofam	0.025
B. amyloliquifaciens	NZ_JABVDP010000019.1_19925-24788	ORF61_3923:3480	Uncharacterized/hypothetical protein	WP_045208569.1	fixh family protein			refseq	1.38e-47
B. amyloliquifaciens	NZ_JABVDP010000003.1_32-27535	ORF62_21360:21797	Uncharacterized/hypothetical protein	WP_122504076.1	hypothetical protein			refseq	4.03e-31
B. amyloliquifaciens	NZ_JABVDP010000018.1_11931-25559	ORF7_3270:3443	Uncharacterized/hypothetical protein			K19886	flavin-dependent monooxygenase RebC [EC:1.13.12.17]	kofam	0.029
B. amyloliquifaciens	NZ_JABVDP010000003.1_32-27535	ORF83_3250:3510	Uncharacterized/hypothetical protein	WP_007409532.1	duf2535 family protein			refseq	7.46e-40
B. thuringiensis	NZ_JABVDN010000017.1_22241-53888	ORF103_18523:18891	Uncharacterized/hypothetical protein	WP_074554448.1	hypothetical protein			refseq	1.37e-85
B. thuringiensis	NZ_JABVDN010000006.1_971-55053	ORF117_35967:36161	Uncharacterized/hypothetical protein	WP_218779297.1	hypothetical protein			refseq	9.27e-26
B. thuringiensis	NZ_JABVDN010000017.1_22241-53888	ORF121_26368:26985	Uncharacterized/hypothetical protein	WP_174767246.1	duf3967 domain-containing protein			refseq	7.9e-43
B. thuringiensis	NZ_JABVDN010000001.1_974-31329	ORF123_3221:4498	Uncharacterized/hypothetical protein			K03595	GTPase	kofam	2.2e-17
B. thuringiensis	NZ_JABVDN010000006.1_971-55053	ORF127_39546:39842	Uncharacterized/hypothetical protein			K22773	Betaherpesvirinae envelope glycoprotein B	kofam	0.21
B. thuringiensis	NZ_JABVDN010000001.1_974-31329	ORF135_11423:11809	Uncharacterized/hypothetical protein	WP_074555580.1	duf1492 domain-containing protein			refseq	3.04e-85
B. thuringiensis	NZ_JABVDN010000017.1_067-19063	ORF14_4926:5135	Uncharacterized/hypothetical protein	WP_087965647.1	helix-turn-helix transcriptional regulator			refseq	1.18e-39
B. thuringiensis	NZ_JABVDN010000017.1_22241-53888	ORF141_5675:6412	Uncharacterized/hypothetical protein	WP_174767242.1	duf4355 domain-containing protein			refseq	5.08e-152
B. thuringiensis	NZ_JABVDN010000017.1_22241-53888	ORF142_6530:7375	Uncharacterized/hypothetical protein	WP_000116908.1	hypothetical protein			refseq	4.88e-198
B. thuringiensis	NZ_JABVDN010000017.1_22241-53888	ORF143_7418:7729	Uncharacterized/hypothetical protein	WP_070179327.1	hypothetical protein			refseq	1.38e-67
B. thuringiensis	NZ_JABVDN010000001.1_974-31329	ORF148_16097:16687	Uncharacterized/hypothetical protein	WP_000031383.1	duf1700 domain-containing protein	K02116	ATP synthase protein I	refseq	7e-118
B. thuringiensis	NZ_JABVDN010000001.1_974-31329	ORF149_16688:17491	Uncharacterized/hypothetical protein	WP_000976235.1	duf4097 family beta strand repeat-containing protein			refseq	1.09e-139
B. thuringiensis	NZ_JABVDN010000001.1_974-31329	ORF15_8850:9122	Uncharacterized/hypothetical protein	WP_000283430.1	hypothetical protein			refseq	2.59e-42
B. thuringiensis	NZ_JABVDN010000017.1_22241-53888	ORF160_22325:22582	Uncharacterized/hypothetical protein	WP_058839877.1	hypothetical protein			refseq	7.9e-37
B. thuringiensis	NZ_JABVDN010000001.1_974-31329	ORF165_27455:27676	Uncharacterized/hypothetical protein	WP_001123317.1	ynef family protein	K09976	uncharacterized protein	refseq	1.97e-41
B. thuringiensis	NZ_JABVDN010000017.1_22241-53888	ORF166_25115:25327	Uncharacterized/hypothetical protein	WP_070179345.1	dna-binding protein			refseq	2.19e-40
B. thuringiensis	NZ_JABVDN010000017.1_067-19063	ORF167_2430:2296	Uncharacterized/hypothetical protein			K23068	HTLV-1 accessory protein p30II	kofam	0.028
B. thuringiensis	NZ_JABVDN010000017.1_067-19063	ORF168_1422:613	Uncharacterized/hypothetical protein	WP_174767263.1	duf5677 domain-containing protein			refseq	1.52e-190
B. thuringiensis	NZ_JABVDN010000001.1_974-31329	ORF17_10089:10283	Uncharacterized/hypothetical protein	WP_098382430.1	hypothetical protein			refseq	1.52e-33
B. thuringiensis	NZ_JABVDN010000017.1_067-19063	ORF17_7053:7295	Uncharacterized/hypothetical protein	WP_000472847.1	hypothetical protein			refseq	4.91e-47
B. thuringiensis	NZ_JABVDN010000017.1_22241-53888	ORF170_25796:26296	Uncharacterized/hypothetical protein	WP_230396931.1	hypothetical protein			refseq	3.48e-102
B. thuringiensis	NZ_JABVDN010000017.1_22241-53888	ORF178_28937:29326	Uncharacterized/hypothetical protein	WP_174767248.1	hypothetical protein			refseq	7.08e-73
B. thuringiensis	NZ_JABVDN010000017.1_067-19063	ORF18_7296:8168	Uncharacterized/hypothetical protein	WP_174767270.1	hypothetical protein			refseq	1.19e-198
B. thuringiensis	NZ_JABVDN010000017.1_22241-53888	ORF189_30264:29899	Uncharacterized/hypothetical protein	WP_087965679.1	hypothetical protein			refseq	2.01e-72
B. thuringiensis	NZ_JABVDN010000017.1_22241-53888	ORF191_29136:28984	Uncharacterized/hypothetical protein	WP_176528077.1	hypothetical protein			refseq	1.09e-21
B. thuringiensis	NZ_JABVDN010000017.1_067-19063	ORF20_8925:9188	Uncharacterized/hypothetical protein	WP_174767271.1	hypothetical protein			refseq	3.15e-61
B. thuringiensis	NZ_JABVDN010000017.1_067-19063	ORF21_9363:9650	Uncharacterized/hypothetical protein	WP_174767272.1	hypothetical protein			refseq	1.88e-53
B. thuringiensis	NZ_JABVDN010000017.1_067-19063	ORF211_2249:1473	Uncharacterized/hypothetical protein			K25333	Ebolavirus RNA-dependent RNA polymerase L [EC:2.7.7.48 2.7.7.88 3.6.1.- 2.1.1.-]	kofam	2.7
B. thuringiensis	NZ_JABVDN010000017.1_067-19063	ORF213_476:0	Uncharacterized/hypothetical protein	WP_174767262.1	shoct domain-containing protein			refseq	3.85e-102
B. thuringiensis	NZ_JABVDN010000017.1_22241-53888	ORF23_8817:9428	Uncharacterized/hypothetical protein	WP_070179331.1	hypothetical protein			refseq	7.68e-139
B. thuringiensis	NZ_JABVDN010000009.1_22306-29885	ORF26_3256:3375	Uncharacterized/hypothetical protein			K25259	Mastadenovirus E4 protein	kofam	0.018
B. thuringiensis	NZ_JABVDN010000017.1_22241-53888	ORF26_9900:10214	Uncharacterized/hypothetical protein	WP_024086054.1	hypothetical protein			refseq	1.7e-59
B. thuringiensis	NZ_JABVDN010000017.1_22241-53888	ORF264_897:682	Uncharacterized/hypothetical protein	WP_079004510.1	hypothetical protein			refseq	1.11e-36
B. thuringiensis	NZ_JABVDN010000017.1_22241-53888	ORF268_30836:30450	Uncharacterized/hypothetical protein	WP_087965677.1	hypothetical protein			refseq	3.77e-76
B. thuringiensis	NZ_JABVDN010000017.1_067-19063	ORF27_11835:12077	Uncharacterized/hypothetical protein	WP_174767279.1	hypothetical protein			refseq	3.54e-50
B. thuringiensis	NZ_JABVDN010000017.1_22241-53888	ORF273_28613:27657	Uncharacterized/hypothetical protein	WP_174767247.1	hypothetical protein			refseq	3.66e-217
B. thuringiensis	NZ_JABVDN010000017.1_067-19063	ORF28_12090:12326	Uncharacterized/hypothetical protein	WP_174767276.1	hypothetical protein			refseq	2.64e-43
B. thuringiensis	NZ_JABVDN010000006.1_971-55053	ORF331_46501:46830	Uncharacterized/hypothetical protein			K25242	Cytomegalovirus DNA polymerase processivity factor	kofam	0.017
B. thuringiensis	NZ_JABVDN010000006.1_971-55053	ORF333_47179:47520	Uncharacterized/hypothetical protein	WP_001165456.1	duf3914 domain-containing protein			refseq	7.32e-70
B. thuringiensis	NZ_JABVDN010000017.1_22241-53888	ORF356_29719:29510	Uncharacterized/hypothetical protein	WP_176546916.1	hypothetical protein			refseq	1.71e-21
B. thuringiensis	NZ_JABVDN010000017.1_22241-53888	ORF408_12772:12497	Uncharacterized/hypothetical protein			K24584	SARS coronavirus accessory protein 10	kofam	0.045
B. thuringiensis	NZ_JABVDN010000001.1_974-31329	ORF444_3131:2508	Uncharacterized/hypothetical protein	YVGT_BACSU	upf0126 membrane protein yvgt			swissprot	3.21e-86
B. thuringiensis	NZ_JABVDN010000001.1_974-31329	ORF445_2414:2271	Uncharacterized/hypothetical protein	WP_000181500.1	hypothetical protein			refseq	2.18e-21
B. thuringiensis	NZ_JABVDN010000006.1_971-55053	ORF449_26876:27658	Uncharacterized/hypothetical protein			K06236	collagen type I alpha	kofam	1.6e-09
B. thuringiensis	NZ_JABVDN010000006.1_971-55053	ORF452_28043:28504	Uncharacterized/hypothetical protein	WP_025709554.1	hypothetical protein			refseq	4.74e-105
B. thuringiensis	NZ_JABVDN010000017.1_067-19063	ORF46_5341:5481	Uncharacterized/hypothetical protein	WP_170925772.1	hypothetical protein			refseq	3.07e-23
B. thuringiensis	NZ_JABVDN010000017.1_22241-53888	ORF48_21360:21470	Uncharacterized/hypothetical protein			K19458	EBV nuclear antigen 6	kofam	0.0055
B. thuringiensis	NZ_JABVDN010000017.1_067-19063	ORF48_6220:6882	Uncharacterized/hypothetical protein	WP_174767269.1	duf1071 domain-containing protein			refseq	1.37e-144
B. thuringiensis	NZ_JABVDN010000017.1_067-19063	ORF49_6898:7074	Uncharacterized/hypothetical protein	WP_166739839.1	hypothetical protein			refseq	1.22e-34
B. thuringiensis	NZ_JABVDN010000017.1_067-19063	ORF52_7702:7869	Uncharacterized/hypothetical protein			K19288	Alphavirus structral polyprotein	kofam	0.15
B. thuringiensis	NZ_JABVDN010000017.1_22241-53888	ORF54_24354:24539	Uncharacterized/hypothetical protein	WP_171903977.1	hypothetical protein			refseq	2.58e-25
B. thuringiensis	NZ_JABVDN010000017.1_067-19063	ORF54_8077:8910	Uncharacterized/hypothetical protein			K10762	putative replication protein	kofam	9.4e-26
B. thuringiensis	NZ_JABVDN010000017.1_067-19063	ORF56_9076:9390	Uncharacterized/hypothetical protein	WP_033657594.1	hypothetical protein			refseq	1.12e-58
B. thuringiensis	NZ_JABVDN010000017.1_067-19063	ORF57_10351:10695	Uncharacterized/hypothetical protein	WP_174767273.1	hypothetical protein			refseq	3.63e-68
B. thuringiensis	NZ_JABVDN010000006.1_971-55053	ORF571_34447:34250	Uncharacterized/hypothetical protein	WP_033695148.1	hypothetical protein			refseq	1.63e-33
B. thuringiensis	NZ_JABVDN010000006.1_971-55053	ORF578_31216:31049	Uncharacterized/hypothetical protein	WP_080451815.1	duf3954 domain-containing protein			refseq	4.6e-31
B. thuringiensis	NZ_JABVDN010000006.1_971-55053	ORF579_30751:30296	Uncharacterized/hypothetical protein	WP_174767034.1	nucleoside triphosphate pyrophosphohydrolase family protein			refseq	4.37e-105
B. thuringiensis	NZ_JABVDN010000017.1_067-19063	ORF58_10930:11088	Uncharacterized/hypothetical protein	WP_157834296.1	hypothetical protein			refseq	7.33e-29
B. thuringiensis	NZ_JABVDN010000006.1_971-55053	ORF582_29497:29069	Uncharacterized/hypothetical protein	WP_174767033.1	hypothetical protein			refseq	2.32e-102
B. thuringiensis	NZ_JABVDN010000006.1_971-55053	ORF590_26005:25736	Uncharacterized/hypothetical protein	WP_025709552.1	hypothetical protein			refseq	2.11e-60
B. thuringiensis	NZ_JABVDN010000006.1_971-55053	ORF591_25276:25106	Uncharacterized/hypothetical protein	WP_033695145.1	hypothetical protein			refseq	2.57e-24
B. thuringiensis	NZ_JABVDN010000006.1_971-55053	ORF616_12067:11873	Uncharacterized/hypothetical protein	WP_098875117.1	hypothetical protein			refseq	9.45e-37
B. thuringiensis	NZ_JABVDN010000017.1_22241-53888	ORF64_29487:29801	Uncharacterized/hypothetical protein	WP_087965681.1	hypothetical protein			refseq	3.39e-66
B. thuringiensis	NZ_JABVDN010000006.1_971-55053	ORF648_40248:40090	Uncharacterized/hypothetical protein	WP_206704780.1	hypothetical protein, partial			refseq	3.33e-20
B. thuringiensis	NZ_JABVDN010000006.1_971-55053	ORF653_38289:37564	Uncharacterized/hypothetical protein	WP_086403819.1	duf3962 domain-containing protein			refseq	6.77e-174
B. thuringiensis	NZ_JABVDN010000006.1_971-55053	ORF664_34704:34534	Uncharacterized/hypothetical protein	WP_000720921.1	hypothetical protein			refseq	6.32e-26
B. thuringiensis	NZ_JABVDN010000006.1_971-55053	ORF671_29901:29494	Uncharacterized/hypothetical protein	WP_000542391.1	hypothetical protein			refseq	8.64e-64
B. thuringiensis	NZ_JABVDN010000006.1_971-55053	ORF677_27189:26977	Uncharacterized/hypothetical protein			K19459	EBV latent membrane protein 1	kofam	0.0049
B. thuringiensis	NZ_JABVDN010000006.1_971-55053	ORF680_25563:25375	Uncharacterized/hypothetical protein	WP_025709551.1	hypothetical protein			refseq	9.31e-34
B. thuringiensis	NZ_JABVDN010000006.1_971-55053	ORF685_22470:21460	Uncharacterized/hypothetical protein	WP_174767031.1	hypothetical protein			refseq	1.03e-183
B. thuringiensis	NZ_JABVDN010000006.1_971-55053	ORF688_21099:20890	Uncharacterized/hypothetical protein	WP_098675291.1	hypothetical protein			refseq	1e-38
B. thuringiensis	NZ_JABVDN010000006.1_971-55053	ORF689_20751:20497	Uncharacterized/hypothetical protein	WP_061113369.1	hypothetical protein			refseq	2.76e-56
B. thuringiensis	NZ_JABVDN010000006.1_971-55053	ORF690_20133:19987	Uncharacterized/hypothetical protein	WP_206781225.1	hypothetical protein, partial			refseq	6.44e-20
B. thuringiensis	NZ_JABVDN010000006.1_971-55053	ORF700_12396:12079	Uncharacterized/hypothetical protein	WP_086409880.1	hypothetical protein			refseq	2.35e-69
B. thuringiensis	NZ_JABVDN010000006.1_971-55053	ORF728_50261:48327	Uncharacterized/hypothetical protein			K11636	putative ABC transport system permease protein	kofam	1.6e-228
B. thuringiensis	NZ_JABVDN010000006.1_971-55053	ORF729_48308:47586	Uncharacterized/hypothetical protein	WP_139362509.1	lipoprotein ba_5634 family protein			refseq	8.22e-152
B. thuringiensis	NZ_JABVDN010000017.1_067-19063	ORF74_3875:4030	Uncharacterized/hypothetical protein	WP_174767266.1	hypothetical protein			refseq	1.9e-26
B. thuringiensis	NZ_JABVDN010000006.1_971-55053	ORF743_40721:40431	Uncharacterized/hypothetical protein	WP_002082716.1	duf3937 domain-containing protein			refseq	1.18e-54
B. thuringiensis	NZ_JABVDN010000006.1_971-55053	ORF747_39074:38577	Uncharacterized/hypothetical protein	WP_002182774.1	hypothetical protein			refseq	3.82e-105
B. thuringiensis	NZ_JABVDN010000006.1_971-55053	ORF761_33146:32982	Uncharacterized/hypothetical protein	WP_000390287.1	hypothetical protein			refseq	3.67e-32
B. thuringiensis	NZ_JABVDN010000006.1_971-55053	ORF764_31022:30771	Uncharacterized/hypothetical protein	WP_025709558.1	hypothetical protein			refseq	8.33e-53
B. thuringiensis	NZ_JABVDN010000006.1_971-55053	ORF765_30161:29880	Uncharacterized/hypothetical protein	WP_050822240.1	hypothetical protein			refseq	6.94e-57
B. thuringiensis	NZ_JABVDN010000006.1_971-55053	ORF779_25760:25584	Uncharacterized/hypothetical protein	WP_217485734.1	duf3983 domain-containing protein			refseq	3.83e-29
B. thuringiensis	NZ_JABVDN010000006.1_971-55053	ORF799_17813:17628	Uncharacterized/hypothetical protein	WP_162837240.1	hypothetical protein			refseq	3.58e-25
B. thuringiensis	NZ_JABVDN010000017.1_067-19063	ORF80_5858:6034	Uncharacterized/hypothetical protein	WP_180231549.1	hypothetical protein			refseq	1.86e-25
B. thuringiensis	NZ_JABVDN010000006.1_971-55053	ORF807_9656:9384	Uncharacterized/hypothetical protein			K22951	HIV Gag or Gag-Pol polyprotein	kofam	0.17
B. thuringiensis	NZ_JABVDN010000017.1_067-19063	ORF81_6047:6232	Uncharacterized/hypothetical protein	WP_174767268.1	hypothetical protein			refseq	3.06e-29
B. thuringiensis	NZ_JABVDN010000001.1_974-31329	ORF83_11311:11448	Uncharacterized/hypothetical protein	WP_176397634.1	hypothetical protein			refseq	2e-21
B. thuringiensis	NZ_JABVDN010000017.1_22241-53888	ORF85_8458:8820	Uncharacterized/hypothetical protein	WP_070179330.1	hypothetical protein			refseq	1.05e-79
B. thuringiensis	NZ_JABVDN010000017.1_22241-53888	ORF88_9469:9903	Uncharacterized/hypothetical protein	WP_025967167.1	hypothetical protein			refseq	4.48e-92
B. thuringiensis	NZ_JABVDN010000017.1_067-19063	ORF91_10103:10357	Uncharacterized/hypothetical protein	WP_086691851.1	hypothetical protein			refseq	2.51e-54
B. thuringiensis	NZ_JABVDN010000006.1_971-55053	ORF91_28809:29012	Uncharacterized/hypothetical protein	WP_174767032.1	hypothetical protein			refseq	1.15e-40
B. thuringiensis	NZ_JABVDN010000009.1_142627-152032	ORF93_3624:3424	Uncharacterized/hypothetical protein	WP_029948404.1	hypothetical protein			refseq	9.29e-26
B. thuringiensis	NZ_JABVDN010000017.1_067-19063	ORF94_10733:10933	Uncharacterized/hypothetical protein	WP_174767274.1	hypothetical protein			refseq	3.92e-39
E. bugandensis	NZ_JABWOU010000001.1_112466-169944	ORF101_29331:29528	Uncharacterized/hypothetical protein	WP_127353565.1	multispecies: hypothetical protein			refseq	7.65e-41
E. bugandensis	NZ_JABWOU010000001.1_112466-169944	ORF102_29760:29930	Uncharacterized/hypothetical protein			K24801	HIV transmembrane fusion protein gp41	kofam	0.06
E. bugandensis	NZ_JABWOU010000001.1_1563855-1598673	ORF11_3372:3833	Uncharacterized/hypothetical protein	WP_224787880.1	multispecies: hypothetical protein			refseq	2.07e-104
E. bugandensis	NZ_JABWOU010000002.1_172217-180962	ORF110_2702:2490	Uncharacterized/hypothetical protein	WP_222423471.1	hypothetical protein, partial			refseq	4.88e-38
E. bugandensis	NZ_JABWOU010000001.1_112466-169944	ORF112_34671:35768	Uncharacterized/hypothetical protein	WP_069732875.1	multispecies: hypothetical protein			refseq	9.11e-259
E. bugandensis	NZ_JABWOU010000003.1_244388-268445	ORF114_12205:12594	Uncharacterized/hypothetical protein	WP_251002335.1	hypothetical protein			refseq	2.06e-34
E. bugandensis	NZ_JABWOU010000001.1_112466-169944	ORF115_37587:37865	Uncharacterized/hypothetical protein	WP_175437382.1	ig-like domain-containing protein			refseq	8.87e-50
E. bugandensis	NZ_JABWOU010000001.1_112466-169944	ORF116_37869:38384	Uncharacterized/hypothetical protein	WP_062934626.1	multispecies: hypothetical protein			refseq	6.96e-107
E. bugandensis	NZ_JABWOU010000001.1_1563855-1598673	ORF13_4350:4577	Uncharacterized/hypothetical protein	WP_069733245.1	multispecies: hypothetical protein			refseq	5.78e-45
E. bugandensis	NZ_JABWOU010000001.1_112466-169944	ORF136_46248:46865	Uncharacterized/hypothetical protein	WP_127353563.1	multispecies: hypothetical protein			refseq	1.08e-140
E. bugandensis	NZ_JABWOU010000001.1_830462-877738	ORF139_42936:43253	Uncharacterized/hypothetical protein	WP_069732476.1	multispecies: hypothetical protein			refseq	1.07e-57
E. bugandensis	NZ_JABWOU010000001.1_1563855-1598673	ORF14_5553:5729	Uncharacterized/hypothetical protein	WP_198582196.1	hypothetical protein			refseq	9.47e-32
E. bugandensis	NZ_JABWOU010000002.1_172217-180962	ORF14_6390:6560	Uncharacterized/hypothetical protein	WP_237422872.1	hypothetical protein			refseq	1.99e-18
E. bugandensis	NZ_JABWOU010000002.1_172217-180962	ORF15_6573:6761	Uncharacterized/hypothetical protein	WP_155725186.1	hypothetical protein			refseq	8.81e-24
E. bugandensis	NZ_JABWOU010000005.1_155273-177956	ORF159_20631:20377	Uncharacterized/hypothetical protein	WP_069733153.1	multispecies: hypothetical protein			refseq	1.05e-53
E. bugandensis	NZ_JABWOU010000001.1_830462-877738	ORF166_5863:6237	Uncharacterized/hypothetical protein	WP_127348507.1	multispecies: hypothetical protein			refseq	1.01e-69
E. bugandensis	NZ_JABWOU010000005.1_155273-177956	ORF172_17343:16690	Uncharacterized/hypothetical protein	WP_069733158.1				kofam	0.0052
E. bugandensis	NZ_JABWOU010000001.1_830462-877738	ORF18_7515:8048	Uncharacterized/hypothetical protein	WP_069732437.1	duf4065 domain-containing protein			refseq	2.18e-121
E. bugandensis	NZ_JABWOU010000001.1_1563855-1598673	ORF185_33415:33753	Uncharacterized/hypothetical protein	WP_010428212.1	multispecies: hypothetical protein			refseq	2.7e-71
E. bugandensis	NZ_JABWOU010000001.1_112466-169944	ORF189_8599:8745	Uncharacterized/hypothetical protein	WP_204332733.1	hypothetical protein, partial			refseq	2.02e-21
E. bugandensis	NZ_JABWOU010000001.1_830462-877738	ORF19_8049:8600	Uncharacterized/hypothetical protein	WP_069732438.1	multispecies: hypothetical protein			refseq	8.4e-105
E. bugandensis	NZ_JABWOU010000001.1_1563855-1598673	ORF195_3830:4048	Uncharacterized/hypothetical protein	WP_153688845.1	duf4761 domain-containing protein			refseq	1.98e-35
E. bugandensis	NZ_JABWOU010000001.1_830462-877738	ORF200_15397:15648	Uncharacterized/hypothetical protein	WP_069732444.1	multispecies: hypothetical protein			refseq	2.04e-53
E. bugandensis	NZ_JABWOU010000001.1_1563855-1598673	ORF233_18941:19243	Uncharacterized/hypothetical protein	YP_009879869.1	hypothetical protein hyp56_gp29			refseq	1.15e-60
E. bugandensis	NZ_JABWOU010000005.1_155273-177956	ORF233_22661:22173	Uncharacterized/hypothetical protein	WP_069733151.1	multispecies: hypothetical protein			refseq	2.22e-112
E. bugandensis	NZ_JABWOU010000001.1_1563855-1598673	ORF236_19769:20206	Uncharacterized/hypothetical protein	WP_083264124.1	duf2570 domain-containing protein			refseq	4.96e-90
E. bugandensis	NZ_JABWOU010000005.1_155273-177956	ORF238_19658:19287	Uncharacterized/hypothetical protein	WP_069733156.1	multispecies: hypothetical protein			refseq	1.04e-85
E. bugandensis	NZ_JABWOU010000001.1_830462-877738	ORF240_28219:28455	Uncharacterized/hypothetical protein	WP_077064159.1	multispecies: hypothetical protein			refseq	2.12e-36
E. bugandensis	NZ_JABWOU010000001.1_830462-877738	ORF243_29107:29709	Uncharacterized/hypothetical protein	WP_069732457.1	multispecies: hypothetical protein			refseq	2.62e-117
E. bugandensis	NZ_JABWOU010000001.1_112466-169944	ORF261_29959:30096	Uncharacterized/hypothetical protein	WP_164724261.1	multispecies: hypothetical protein			refseq	1.7e-22
E. bugandensis	NZ_JABWOU010000001.1_112466-169944	ORF278_36631:37584	Uncharacterized/hypothetical protein	WP_069732877.1	ig domain-containing protein			refseq	8.31e-224
E. bugandensis	NZ_JABWOU010000003.1_244388-268445	ORF279_22850:22620	Uncharacterized/hypothetical protein	WP_069732675.1	duf2732 family protein			refseq	4.97e-44
E. bugandensis	NZ_JABWOU010000001.1_112466-169944	ORF283_38269:38736	Uncharacterized/hypothetical protein	WP_046887755.1	multispecies: hypothetical protein			refseq	1.01e-74
E. bugandensis	NZ_JABWOU010000001.1_112466-169944	ORF286_40720:41157	Uncharacterized/hypothetical protein	WP_032667618.1	duf1799 domain-containing protein			refseq	4.92e-70
E. bugandensis	NZ_JABWOU010000001.1_1563855-1598673	ORF295_24402:24061	Uncharacterized/hypothetical protein	YP_009879879.1	hypothetical protein hyp56_gp39			refseq	6.4e-62
E. bugandensis	NZ_JABWOU010000001.1_830462-877738	ORF3_1233:1481	Uncharacterized/hypothetical protein
E. bugandensis	NZ_JABWOU010000005.1_155273-177956	ORF305_15028:14774	Uncharacterized/hypothetical protein
E. bugandensis	NZ_JABWOU010000001.1_112466-169944	ORF318_51361:52041	Uncharacterized/hypothetical protein	WP_226857659.1	multispecies: hypothetical protein			refseq	3.14e-153
E. bugandensis	NZ_JABWOU010000001.1_112466-169944	ORF319_52132:52386	Uncharacterized/hypothetical protein	WP_022648875.1	multispecies: hypothetical protein			refseq	2.86e-50
E. bugandensis	NZ_JABWOU010000001.1_112466-169944	ORF328_55990:56673	Uncharacterized/hypothetical protein	WP_049136370.1	multispecies: hypothetical protein			refseq	3.7e-154
E. bugandensis	NZ_JABWOU010000001.1_112466-169944	ORF362_8693:9019	Uncharacterized/hypothetical protein	WP_176472152.1	hypothetical protein			refseq	1.06e-71
E. bugandensis	NZ_JABWOU010000001.1_1563855-1598673	ORF369_1818:1360	Uncharacterized/hypothetical protein
E. bugandensis	NZ_JABWOU010000001.1_830462-877738	ORF381_28565:28843	Uncharacterized/hypothetical protein	WP_176690216.1	hypothetical protein			refseq	1.77e-28
E. bugandensis	NZ_JABWOU010000001.1_830462-877738	ORF390_31364:31972	Uncharacterized/hypothetical protein	WP_139128215.1	multispecies: hypothetical protein			refseq	7.16e-136
E. bugandensis	NZ_JABWOU010000001.1_112466-169944	ORF41_12285:12566	Uncharacterized/hypothetical protein	WP_047647982.1	multispecies: hypothetical protein			refseq	1.72e-39
E. bugandensis	NZ_JABWOU010000001.1_112466-169944	ORF414_24476:24730	Uncharacterized/hypothetical protein	WP_249435353.1	multispecies: hypothetical protein			refseq	2.66e-54
E. bugandensis	NZ_JABWOU010000001.1_830462-877738	ORF414_37706:37873	Uncharacterized/hypothetical protein	WP_241175515.1	hypothetical protein			refseq	7.25e-24
E. bugandensis	NZ_JABWOU010000001.1_830462-877738	ORF417_39698:39850	Uncharacterized/hypothetical protein	WP_058652865.1	hypothetical protein			refseq	1.43e-22
E. bugandensis	NZ_JABWOU010000001.1_112466-169944	ORF419_26927:27154	Uncharacterized/hypothetical protein	WP_049136394.1	multispecies: hypothetical protein			refseq	4.67e-42
E. bugandensis	NZ_JABWOU010000001.1_830462-877738	ORF421_41252:41686	Uncharacterized/hypothetical protein	WP_032629281.1	multispecies: hypothetical protein			refseq	3.32e-77
E. bugandensis	NZ_JABWOU010000001.1_112466-169944	ORF438_33281:34669	Uncharacterized/hypothetical protein	WP_069732874.1	duf4055 domain-containing protein			refseq	0
E. bugandensis	NZ_JABWOU010000001.1_112466-169944	ORF442_35774:36619	Uncharacterized/hypothetical protein	WP_069732876.1	multispecies: hypothetical protein			refseq	4.08e-175
E. bugandensis	NZ_JABWOU010000001.1_830462-877738	ORF446_43214:43002	Uncharacterized/hypothetical protein	WP_248260308.1	hypothetical protein			refseq	7.24e-25
E. bugandensis	NZ_JABWOU010000001.1_112466-169944	ORF450_38738:39322	Uncharacterized/hypothetical protein	WP_049136383.1	multispecies: hypothetical protein			refseq	1.32e-136
E. bugandensis	NZ_JABWOU010000002.1_172217-180962	ORF46_2087:2563	Uncharacterized/hypothetical protein	WP_028013673.1	duf3828 domain-containing protein			refseq	1.49e-100
E. bugandensis	NZ_JABWOU010000001.1_112466-169944	ORF480_51062:51364	Uncharacterized/hypothetical protein	WP_182033730.1	hypothetical protein			refseq	3.71e-66
E. bugandensis	NZ_JABWOU010000001.1_830462-877738	ORF517_14654:14067	Uncharacterized/hypothetical protein	WP_063144001.1	multispecies: hypothetical protein			refseq	5.81e-138
E. bugandensis	NZ_JABWOU010000001.1_830462-877738	ORF518_14060:13662	Uncharacterized/hypothetical protein	WP_069732441.1	multispecies: hypothetical protein			refseq	3.64e-97
E. bugandensis	NZ_JABWOU010000001.1_830462-877738	ORF539_6944:6705	Uncharacterized/hypothetical protein	WP_069732435.1	multispecies: hypothetical protein			refseq	1.59e-55
E. bugandensis	NZ_JABWOU010000001.1_1563855-1598673	ORF561_3091:2939	Uncharacterized/hypothetical protein
E. bugandensis	NZ_JABWOU010000001.1_830462-877738	ORF580_41194:40703	Uncharacterized/hypothetical protein	WP_139128216.1	multispecies: hypothetical protein			refseq	3.36e-108
E. bugandensis	NZ_JABWOU010000001.1_112466-169944	ORF592_28909:28673	Uncharacterized/hypothetical protein	WP_229579182.1	hypothetical protein			refseq	1.31e-27
E. bugandensis	NZ_JABWOU010000001.1_112466-169944	ORF593_28654:28505	Uncharacterized/hypothetical protein	WP_224753083.1	hypothetical protein			refseq	2.05e-18
E. bugandensis	NZ_JABWOU010000001.1_830462-877738	ORF593_36775:36635	Uncharacterized/hypothetical protein	WP_175437378.1	multispecies: hypothetical protein			refseq	1.32e-24
E. bugandensis	NZ_JABWOU010000001.1_830462-877738	ORF599_34264:33692	Uncharacterized/hypothetical protein	WP_069732463.1	multispecies: hypothetical protein			refseq	2.87e-129
E. bugandensis	NZ_JABWOU010000001.1_830462-877738	ORF604_32422:32129	Uncharacterized/hypothetical protein	WP_069732459.1	multispecies: hypothetical protein			refseq	4.93e-50
E. bugandensis	NZ_JABWOU010000001.1_830462-877738	ORF608_29875:29519	Uncharacterized/hypothetical protein	WP_202783897.1	hypothetical protein			refseq	5.07e-79
E. bugandensis	NZ_JABWOU010000001.1_830462-877738	ORF610_29092:28472	Uncharacterized/hypothetical protein	WP_083264142.1	multispecies: hypothetical protein			refseq	1.88e-150
E. bugandensis	NZ_JABWOU010000001.1_830462-877738	ORF611_28462:28298	Uncharacterized/hypothetical protein
E. bugandensis	NZ_JABWOU010000001.1_830462-877738	ORF627_20581:20063	Uncharacterized/hypothetical protein	WP_058800040.1	multispecies: hypothetical protein			refseq	2.37e-100
E. bugandensis	NZ_JABWOU010000001.1_830462-877738	ORF628_19672:19382	Uncharacterized/hypothetical protein	WP_069732446.1	duf4035 domain-containing protein			refseq	6.07e-61
E. bugandensis	NZ_JABWOU010000001.1_830462-877738	ORF629_19381:19136	Uncharacterized/hypothetical protein	WP_028019712.1	multispecies: hypothetical protein			refseq	2.41e-32
E. bugandensis	NZ_JABWOU010000002.1_172217-180962	ORF63_6758:6982	Uncharacterized/hypothetical protein	WP_014832453.1	duf2594 family protein			refseq	1.09e-34
E. bugandensis	NZ_JABWOU010000001.1_830462-877738	ORF632_15244:14651	Uncharacterized/hypothetical protein	WP_069732443.1	multispecies: hypothetical protein			refseq	9.25e-143
E. bugandensis	NZ_JABWOU010000001.1_830462-877738	ORF641_10951:9989	Uncharacterized/hypothetical protein	WP_069732439.1	duf6453 family protein			refseq	2.54e-237
E. bugandensis	NZ_JABWOU010000001.1_112466-169944	ORF646_14515:14339	Uncharacterized/hypothetical protein	WP_217498535.1	ynfu family zinc-binding protein			refseq	4.55e-39
E. bugandensis	NZ_JABWOU010000001.1_830462-877738	ORF668_994:749	Uncharacterized/hypothetical protein
E. bugandensis	NZ_JABWOU010000001.1_830462-877738	ORF696_39897:39685	Uncharacterized/hypothetical protein	WP_180257206.1	hypothetical protein			refseq	3.49e-28
E. bugandensis	NZ_JABWOU010000001.1_830462-877738	ORF703_38025:37687	Uncharacterized/hypothetical protein	YP_007112458.1	hypothetical protein f859_gp41			refseq	8.93e-66
E. bugandensis	NZ_JABWOU010000001.1_830462-877738	ORF718_32208:31996	Uncharacterized/hypothetical protein	WP_233158466.1	hypothetical protein			refseq	3.94e-42
E. bugandensis	NZ_JABWOU010000001.1_112466-169944	ORF719_46464:46285	Uncharacterized/hypothetical protein
E. bugandensis	NZ_JABWOU010000005.1_155273-177956	ORF75_3466:3786	Uncharacterized/hypothetical protein	WP_241358043.1	hypothetical protein, partial			refseq	8.06e-49
E. bugandensis	NZ_JABWOU010000001.1_112466-169944	ORF764_30498:30223	Uncharacterized/hypothetical protein	WP_127353564.1	multispecies: hypothetical protein			refseq	1.88e-51
E. bugandensis	NZ_JABWOU010000001.1_112466-169944	ORF774_28215:28042	Uncharacterized/hypothetical protein
E. bugandensis	NZ_JABWOU010000001.1_830462-877738	ORF792_6711:6385	Uncharacterized/hypothetical protein	WP_069732434.1	multispecies: hypothetical protein			refseq	8.51e-73
E. bugandensis	NZ_JABWOU010000001.1_112466-169944	ORF826_8760:8590	Uncharacterized/hypothetical protein	WP_049138224.1	multispecies: hypothetical protein			refseq	3.41e-33
E. bugandensis	NZ_JABWOU010000001.1_112466-169944	ORF942_29246:29067	Uncharacterized/hypothetical protein	WP_207389467.1	hypothetical protein, partial			refseq	3.41e-21
E. bugandensis	NZ_JABWOU010000001.1_112466-169944	ORF961_23822:23640	Uncharacterized/hypothetical protein	WP_214551156.1	ynfu family zinc-binding protein			refseq	1.59e-30
E. bugandensis	NZ_JABWOU010000001.1_112466-169944	ORF965_14396:13992	Uncharacterized/hypothetical protein	WP_197830487.1	hypothetical protein			refseq	3.72e-53
E. bugandensis	NZ_JABWOU010000001.1_1563855-1598673	ORF99_4048:4329	Uncharacterized/hypothetical protein	WP_139128229.1	multispecies: hypothetical protein			refseq	1.92e-58
E. bugandensis	NZ_JABWOU010000001.1_112466-169944	ORF990_4238:3900	Uncharacterized/hypothetical protein	WP_129329046.1	duf4060 family protein			refseq	4e-49
K. quasipneumoniae	NZ_JABWPC010000010.1_17673-87041	ORF1007_35769:35548	Uncharacterized/hypothetical protein	YP_009882470.1	hypothetical protein hyp77_gp38			refseq	5.25e-38
K. quasipneumoniae	NZ_JABWPC010000010.1_17673-87041	ORF1011_34755:33583	Uncharacterized/hypothetical protein	WP_069734303.1	hypothetical protein			refseq	1.53e-265
K. quasipneumoniae	NZ_JABWPC010000010.1_17673-87041	ORF1012_33582:33268	Uncharacterized/hypothetical protein	WP_069734304.1	stas-like domain-containing protein			refseq	3.92e-72
K. quasipneumoniae	NZ_JABWPC010000006.1_11833-19134	ORF102_6073:5252	Uncharacterized/hypothetical protein	WP_069734340.1	duf945 domain-containing protein			refseq	4.42e-157
K. quasipneumoniae	NZ_JABWPC010000010.1_17673-87041	ORF1047_18630:17908	Uncharacterized/hypothetical protein	WP_069734317.1	multispecies: hypothetical protein			refseq	7.43e-168
K. quasipneumoniae	NZ_JABWPC010000001.1_621281-680523	ORF109_43311:43460	Uncharacterized/hypothetical protein	WP_228709625.1	hypothetical protein			refseq	8.9e-26
K. quasipneumoniae	NZ_JABWPC010000001.1_621281-680523	ORF113_44643:45029	Uncharacterized/hypothetical protein	WP_017880229.1	multispecies: hypothetical protein			refseq	1.64e-93
K. quasipneumoniae	NZ_JABWPC010000010.1_17673-87041	ORF117_42771:43997	Uncharacterized/hypothetical protein	WP_069734296.1	hypothetical protein			refseq	2.61e-298
K. quasipneumoniae	NZ_JABWPC010000001.1_454342-492312	ORF120_3073:3315	Uncharacterized/hypothetical protein	WP_004131515.1	multispecies: hypothetical protein			refseq	7.94e-46
K. quasipneumoniae	NZ_JABWPC010000001.1_454342-492312	ORF121_3319:3708	Uncharacterized/hypothetical protein	WP_004131517.1	multispecies: hypothetical protein			refseq	1.04e-87
K. quasipneumoniae	NZ_JABWPC010000001.1_454342-492312	ORF122_3724:3996	Uncharacterized/hypothetical protein	WP_004131520.1	multispecies: hypothetical protein			refseq	1.32e-59
K. quasipneumoniae	NZ_JABWPC010000001.1_621281-680523	ORF124_48087:50060	Uncharacterized/hypothetical protein	WP_117135174.1	hypothetical protein			refseq	0
K. quasipneumoniae	NZ_JABWPC010000001.1_454342-492312	ORF127_4786:5088	Uncharacterized/hypothetical protein	WP_004131528.1	multispecies: hypothetical protein			refseq	1.5e-49
K. quasipneumoniae	NZ_JABWPC010000001.1_454342-492312	ORF14_4044:4289	Uncharacterized/hypothetical protein	WP_004131522.1	multispecies: hypothetical protein			refseq	5.08e-45
K. quasipneumoniae	NZ_JABWPC010000001.1_621281-680523	ORF197_16624:16839	Uncharacterized/hypothetical protein	WP_069734223.1	multispecies: hypothetical protein			refseq	3.63e-41
K. quasipneumoniae	NZ_JABWPC010000001.1_454342-492312	ORF198_31111:31488	Uncharacterized/hypothetical protein	WP_181946184.1	hypothetical protein, partial			refseq	6.37e-49
K. quasipneumoniae	NZ_JABWPC010000001.1_621281-680523	ORF204_20125:20379	Uncharacterized/hypothetical protein	WP_071786169.1	hypothetical protein			refseq	9.3e-44
K. quasipneumoniae	NZ_JABWPC010000001.1_621281-680523	ORF214_22381:22584	Uncharacterized/hypothetical protein	WP_139789901.1	hypothetical protein			refseq	7.78e-35
K. quasipneumoniae	NZ_JABWPC010000001.1_621281-680523	ORF224_25042:25317	Uncharacterized/hypothetical protein	WP_069734220.1	multispecies: hypothetical protein			refseq	3.93e-48
K. quasipneumoniae	NZ_JABWPC010000001.1_621281-680523	ORF231_27661:27858	Uncharacterized/hypothetical protein	WP_077249691.1	multispecies: hypothetical protein			refseq	7.91e-36
K. quasipneumoniae	NZ_JABWPC010000001.1_454342-492312	ORF235_8639:8770	Uncharacterized/hypothetical protein	YP_009882525.1	hypothetical protein hyp79_gp14			refseq	6.11e-22
K. quasipneumoniae	NZ_JABWPC010000010.1_17673-87041	ORF25_11871:12071	Uncharacterized/hypothetical protein	WP_159149925.1	hypothetical protein			refseq	9.81e-29
K. quasipneumoniae	NZ_JABWPC010000001.1_621281-680523	ORF252_34471:35424	Uncharacterized/hypothetical protein	WP_048289856.1	ig domain-containing protein			refseq	3.02e-226
K. quasipneumoniae	NZ_JABWPC010000001.1_621281-680523	ORF253_35746:36141	Uncharacterized/hypothetical protein	WP_048289857.1	multispecies: hypothetical protein			refseq	3.25e-86
K. quasipneumoniae	NZ_JABWPC010000001.1_454342-492312	ORF26_8295:8642	Uncharacterized/hypothetical protein	WP_085921860.1	hypothetical protein			refseq	1.62e-63
K. quasipneumoniae	NZ_JABWPC010000001.1_621281-680523	ORF265_43021:43383	Uncharacterized/hypothetical protein	WP_004184437.1	multispecies: hypothetical protein			refseq	9.51e-72
K. quasipneumoniae	NZ_JABWPC010000001.1_454342-492312	ORF290_26708:26923	Uncharacterized/hypothetical protein	WP_040229555.1	multispecies: hypothetical protein			refseq	3.37e-42
K. quasipneumoniae	NZ_JABWPC010000010.1_17673-87041	ORF332_53488:54516	Uncharacterized/hypothetical protein	WP_171902885.1				kofam	0.1
K. quasipneumoniae	NZ_JABWPC010000010.1_17673-87041	ORF349_64117:64242	Uncharacterized/hypothetical protein
K. quasipneumoniae	NZ_JABWPC010000001.1_621281-680523	ORF357_11666:11881	Uncharacterized/hypothetical protein	WP_243226513.1	hypothetical protein, partial			refseq	3.44e-40
K. quasipneumoniae	NZ_JABWPC010000001.1_621281-680523	ORF358_11885:12115	Uncharacterized/hypothetical protein	WP_156838936.1	multispecies: hypothetical protein			refseq	1.63e-49
K. quasipneumoniae	NZ_JABWPC010000001.1_621281-680523	ORF364_14624:15511	Uncharacterized/hypothetical protein	WP_175936596.1	hypothetical protein			refseq	3.08e-208
K. quasipneumoniae	NZ_JABWPC010000001.1_621281-680523	ORF367_16271:16639	Uncharacterized/hypothetical protein	WP_069734224.1	duf977 family protein			refseq	2.87e-78
K. quasipneumoniae	NZ_JABWPC010000010.1_17673-87041	ORF370_5030:5128	Uncharacterized/hypothetical protein
K. quasipneumoniae	NZ_JABWPC010000001.1_621281-680523	ORF371_19589:19813	Uncharacterized/hypothetical protein	WP_235309171.1	hypothetical protein, partial			refseq	8.69e-26
K. quasipneumoniae	NZ_JABWPC010000001.1_621281-680523	ORF378_21056:21265	Uncharacterized/hypothetical protein	WP_072201171.1	multispecies: hypothetical protein			refseq	7.7e-47
K. quasipneumoniae	NZ_JABWPC010000010.1_17673-87041	ORF383_9581:9976	Uncharacterized/hypothetical protein	WP_225851758.1	hypothetical protein, partial			refseq	2.18e-84
K. quasipneumoniae	NZ_JABWPC010000001.1_621281-680523	ORF387_24698:25045	Uncharacterized/hypothetical protein	WP_069734221.1	multispecies: hypothetical protein			refseq	9.45e-58
K. quasipneumoniae	NZ_JABWPC010000001.1_621281-680523	ORF389_25229:25453	Uncharacterized/hypothetical protein	WP_218812125.1	hypothetical protein, partial			refseq	2.77e-42
K. quasipneumoniae	NZ_JABWPC010000001.1_621281-680523	ORF393_26237:26737	Uncharacterized/hypothetical protein	WP_227667613.1	hypothetical protein			refseq	5.42e-103
K. quasipneumoniae	NZ_JABWPC010000001.1_621281-680523	ORF396_27326:27541	Uncharacterized/hypothetical protein	WP_139788756.1	multispecies: hypothetical protein			refseq	7.47e-39
K. quasipneumoniae	NZ_JABWPC010000001.1_621281-680523	ORF400_28013:28258	Uncharacterized/hypothetical protein	WP_069734218.1	duf2560 family protein			refseq	1.3e-46
K. quasipneumoniae	NZ_JABWPC010000001.1_621281-680523	ORF406_31043:32494	Uncharacterized/hypothetical protein	WP_069734216.1	duf4055 domain-containing protein			refseq	0
K. quasipneumoniae	NZ_JABWPC010000010.1_17673-87041	ORF41_16974:17150	Uncharacterized/hypothetical protein
K. quasipneumoniae	NZ_JABWPC010000001.1_621281-680523	ORF427_39197:39535	Uncharacterized/hypothetical protein	WP_236744818.1	hypothetical protein			refseq	3.48e-68
K. quasipneumoniae	NZ_JABWPC010000001.1_454342-492312	ORF43_12678:12803	Uncharacterized/hypothetical protein	WP_181962371.1	hypothetical protein			refseq	7.65e-21
K. quasipneumoniae	NZ_JABWPC010000001.1_621281-680523	ORF431_43670:44170	Uncharacterized/hypothetical protein	WP_069734209.1	hypothetical protein			refseq	4.4e-117
K. quasipneumoniae	NZ_JABWPC010000010.1_17673-87041	ORF436_23255:23968	Uncharacterized/hypothetical protein	WP_129028799.1	multispecies: hypothetical protein			refseq	5.6e-146
K. quasipneumoniae	NZ_JABWPC010000001.1_621281-680523	ORF441_50039:50869	Uncharacterized/hypothetical protein	WP_069734205.1	hypothetical protein			refseq	7.56e-191
K. quasipneumoniae	NZ_JABWPC010000001.1_621281-680523	ORF46_16836:17024	Uncharacterized/hypothetical protein	WP_228724887.1	hypothetical protein			refseq	1.48e-34
K. quasipneumoniae	NZ_JABWPC010000001.1_621281-680523	ORF481_53914:51680	Uncharacterized/hypothetical protein	WP_227665716.1	hypothetical protein			refseq	0
K. quasipneumoniae	NZ_JABWPC010000006.1_11833-19134	ORF49_1013:1318	Uncharacterized/hypothetical protein	WP_220427896.1	hypothetical protein, partial			refseq	1.95e-60
K. quasipneumoniae	NZ_JABWPC010000001.1_454342-492312	ORF508_6295:5822	Uncharacterized/hypothetical protein
K. quasipneumoniae	NZ_JABWPC010000001.1_454342-492312	ORF538_30363:29662	Uncharacterized/hypothetical protein	WP_136049115.1	multispecies: hypothetical protein			refseq	1.52e-160
K. quasipneumoniae	NZ_JABWPC010000001.1_621281-680523	ORF539_35686:35396	Uncharacterized/hypothetical protein	WP_242628128.1	hypothetical protein, partial			refseq	2.97e-40
K. quasipneumoniae	NZ_JABWPC010000001.1_454342-492312	ORF548_26712:26626	Uncharacterized/hypothetical protein
K. quasipneumoniae	NZ_JABWPC010000001.1_621281-680523	ORF57_22605:23255	Uncharacterized/hypothetical protein			K08996	putative membrane protein	kofam	3.4e-75
K. quasipneumoniae	NZ_JABWPC010000001.1_454342-492312	ORF583_11994:11203	Uncharacterized/hypothetical protein	WP_040229571.1	multispecies: hypothetical protein			refseq	1.4e-188
K. quasipneumoniae	NZ_JABWPC010000001.1_621281-680523	ORF583_21073:20858	Uncharacterized/hypothetical protein
K. quasipneumoniae	NZ_JABWPC010000001.1_621281-680523	ORF602_16642:16286	Uncharacterized/hypothetical protein	WP_228745347.1	hypothetical protein, partial			refseq	4.68e-50
K. quasipneumoniae	NZ_JABWPC010000010.1_17673-87041	ORF609_60323:60180	Uncharacterized/hypothetical protein	WP_219824489.1	hypothetical protein, partial			refseq	4.93e-24
K. quasipneumoniae	NZ_JABWPC010000001.1_621281-680523	ORF610_13858:13658	Uncharacterized/hypothetical protein	WP_227648329.1	hypothetical protein, partial			refseq	2.79e-34
K. quasipneumoniae	NZ_JABWPC010000001.1_621281-680523	ORF615_12352:11888	Uncharacterized/hypothetical protein	WP_236949850.1	hypothetical protein, partial			refseq	1.68e-70
K. quasipneumoniae	NZ_JABWPC010000001.1_621281-680523	ORF616_11866:11588	Uncharacterized/hypothetical protein	WP_227645268.1	hypothetical protein, partial			refseq	1.06e-42
K. quasipneumoniae	NZ_JABWPC010000001.1_621281-680523	ORF65_26085:26303	Uncharacterized/hypothetical protein	WP_224347670.1	hypothetical protein			refseq	3.86e-32
K. quasipneumoniae	NZ_JABWPC010000001.1_621281-680523	ORF657_51771:50956	Uncharacterized/hypothetical protein	WP_221016975.1	hypothetical protein, partial			refseq	1.34e-187
K. quasipneumoniae	NZ_JABWPC010000001.1_454342-492312	ORF66_20187:20561	Uncharacterized/hypothetical protein	YP_009882539.1	duf2570 domain-containing protein			refseq	3.14e-65
K. quasipneumoniae	NZ_JABWPC010000010.1_17673-87041	ORF680_33278:32766	Uncharacterized/hypothetical protein	WP_069734305.1	hypothetical protein			refseq	3.48e-120
K. quasipneumoniae	NZ_JABWPC010000010.1_17673-87041	ORF683_32465:32265	Uncharacterized/hypothetical protein
K. quasipneumoniae	NZ_JABWPC010000010.1_17673-87041	ORF688_31106:30915	Uncharacterized/hypothetical protein	YP_007238036.1	hypothetical protein g184_gp15			refseq	1.04e-18
K. quasipneumoniae	NZ_JABWPC010000001.1_621281-680523	ORF692_40986:40711	Uncharacterized/hypothetical protein
K. quasipneumoniae	NZ_JABWPC010000001.1_621281-680523	ORF696_39327:39127	Uncharacterized/hypothetical protein	WP_227629212.1	hypothetical protein, partial			refseq	5.13e-32
K. quasipneumoniae	NZ_JABWPC010000010.1_17673-87041	ORF716_20834:18645	Uncharacterized/hypothetical protein	WP_244335297.1	hypothetical protein			refseq	0
K. quasipneumoniae	NZ_JABWPC010000006.1_11833-19134	ORF72_7301:6891	Uncharacterized/hypothetical protein	WP_069734357.1	multispecies: hypothetical protein			refseq	2.63e-92
K. quasipneumoniae	NZ_JABWPC010000006.1_11833-19134	ORF73_6839:6477	Uncharacterized/hypothetical protein	WP_069734339.1	multispecies: hypothetical protein			refseq	2.91e-79
K. quasipneumoniae	NZ_JABWPC010000001.1_621281-680523	ORF744_25344:25048	Uncharacterized/hypothetical protein	WP_187393697.1	hypothetical protein			refseq	1.17e-28
K. quasipneumoniae	NZ_JABWPC010000001.1_621281-680523	ORF764_19761:19597	Uncharacterized/hypothetical protein	WP_216262538.1	hypothetical protein			refseq	9.19e-20
K. quasipneumoniae	NZ_JABWPC010000010.1_17673-87041	ORF780_60316:60116	Uncharacterized/hypothetical protein	WP_213954164.1	hypothetical protein, partial			refseq	6.14e-25
K. quasipneumoniae	NZ_JABWPC010000001.1_621281-680523	ORF788_12138:11806	Uncharacterized/hypothetical protein	WP_243528513.1	hypothetical protein			refseq	1.89e-44
K. quasipneumoniae	NZ_JABWPC010000006.1_11833-19134	ORF79_4763:4449	Uncharacterized/hypothetical protein	WP_244156473.1	hypothetical protein			refseq	1.09e-59
K. quasipneumoniae	NZ_JABWPC010000006.1_11833-19134	ORF8_2394:2849	Uncharacterized/hypothetical protein	WP_244156472.1	hypothetical protein			refseq	6.21e-105
K. quasipneumoniae	NZ_JABWPC010000001.1_621281-680523	ORF808_6873:6598	Uncharacterized/hypothetical protein	WP_074424954.1	duf4060 family protein			refseq	5.76e-50
K. quasipneumoniae	NZ_JABWPC010000001.1_621281-680523	ORF809_6588:6274	Uncharacterized/hypothetical protein	WP_004190725.1	hypothetical protein			refseq	1.31e-70
K. quasipneumoniae	NZ_JABWPC010000001.1_454342-492312	ORF81_28140:28688	Uncharacterized/hypothetical protein	WP_046623890.1	multispecies: hypothetical protein			refseq	4.81e-124
K. quasipneumoniae	NZ_JABWPC010000006.1_11833-19134	ORF82_4043:3735	Uncharacterized/hypothetical protein	WP_069734358.1	duf987 domain-containing protein			refseq	5.92e-37
K. quasipneumoniae	NZ_JABWPC010000010.1_17673-87041	ORF831_39625:39392	Uncharacterized/hypothetical protein	WP_024623053.1	duf2732 family protein			refseq	3.18e-43
K. quasipneumoniae	NZ_JABWPC010000010.1_17673-87041	ORF837_35224:34967	Uncharacterized/hypothetical protein	WP_069734302.1	multispecies: hypothetical protein			refseq	2.63e-59
K. quasipneumoniae	NZ_JABWPC010000010.1_17673-87041	ORF838_34939:34784	Uncharacterized/hypothetical protein	WP_228343040.1	hypothetical protein			refseq	4.39e-25
K. quasipneumoniae	NZ_JABWPC010000001.1_621281-680523	ORF89_33675:34460	Uncharacterized/hypothetical protein	WP_065697033.1	multispecies: hypothetical protein			refseq	7.85e-153
K. quasipneumoniae	NZ_JABWPC010000001.1_454342-492312	ORF9_2121:2363	Uncharacterized/hypothetical protein	WP_207106156.1	hypothetical protein, partial			refseq	8.23e-37
K. quasipneumoniae	NZ_JABWPC010000001.1_621281-680523	ORF91_35427:35705	Uncharacterized/hypothetical protein	WP_223171670.1	ig-like domain-containing protein			refseq	4.22e-48
K. quasipneumoniae	NZ_JABWPC010000001.1_621281-680523	ORF93_36393:37079	Uncharacterized/hypothetical protein	WP_069734213.1	multispecies: hypothetical protein			refseq	8.88e-130
K. quasipneumoniae	NZ_JABWPC010000010.1_17673-87041	ORF944_60225:60052	Uncharacterized/hypothetical protein	WP_220385993.1	hypothetical protein, partial			refseq	1.03e-25
K. quasipneumoniae	NZ_JABWPC010000010.1_17673-87041	ORF955_55134:54889	Uncharacterized/hypothetical protein	WP_203544370.1	hypothetical protein, partial			refseq	2.28e-32
K. quasipneumoniae	NZ_JABWPC010000001.1_621281-680523	ORF96_38106:38246	Uncharacterized/hypothetical protein
K. quasipneumoniae	NZ_JABWPC010000010.1_17673-87041	ORF963_52713:51913	Uncharacterized/hypothetical protein	WP_062913715.1	multispecies: hypothetical protein			refseq	2.23e-191
K. quasipneumoniae	NZ_JABWPC010000001.1_621281-680523	ORF964_11624:11400	Uncharacterized/hypothetical protein	WP_047041354.1	yebw family protein			refseq	4.17e-38
K. quasipneumoniae	NZ_JABWPC010000010.1_17673-87041	ORF968_49755:49546	Uncharacterized/hypothetical protein	WP_162933684.1	hypothetical protein			refseq	1.09e-21
K. quasipneumoniae	NZ_JABWPC010000001.1_621281-680523	ORF97_38664:39200	Uncharacterized/hypothetical protein	WP_069734211.1	multispecies: hypothetical protein			refseq	2.27e-107
K. quasipneumoniae	NZ_JABWPC010000001.1_621281-680523	ORF99_39540:39983	Uncharacterized/hypothetical protein	WP_251346812.1	duf2545 family protein			refseq	2.58e-78
P. fulva	NZ_JAFDSD010000013.1_111351-121210	ORF1_0:383	Uncharacterized/hypothetical protein	WP_181074040.1	duf2513 domain-containing protein			refseq	2.82e-85
P. fulva	NZ_JAFDSD010000009.1_6089-17312	ORF1_0:503	Uncharacterized/hypothetical protein	WP_206405718.1	upf0149 family protein			refseq	7.03e-121
P. fulva	NZ_JAFDSD010000006.1_265-39847	ORF100_37053:37355	Uncharacterized/hypothetical protein	WP_049587425.1	hypothetical protein			refseq	1.51e-65
P. fulva	NZ_JAFDSD010000013.1_111351-121210	ORF103_9351:8635	Uncharacterized/hypothetical protein	WP_058603142.1	hypothetical protein			refseq	9.82e-172
P. fulva	NZ_JAFDSD010000021.1_72274-85562	ORF104_6542:7060	Uncharacterized/hypothetical protein	WP_162819457.1	hypothetical protein			refseq	4.46e-58
P. fulva	NZ_JAFDSD010000013.1_111351-121210	ORF104_8355:8128	Uncharacterized/hypothetical protein	WP_060709044.1	hypothetical protein			refseq	2.97e-47
P. fulva	NZ_JAFDSD010000013.1_111351-121210	ORF107_7254:5455	Uncharacterized/hypothetical protein	WP_181074044.1	duf927 domain-containing protein			refseq	0
P. fulva	NZ_JAFDSD010000013.1_111351-121210	ORF110_5118:4816	Uncharacterized/hypothetical protein	WP_058603137.1	hypothetical protein			refseq	2.31e-69
P. fulva	NZ_JAFDSD010000015.1_4083-23705	ORF114_29:127	Uncharacterized/hypothetical protein			K20930	phosphinomethylmalate isomerase [EC:4.2.1.166]	kofam	0.0069
P. fulva	NZ_JAFDSD010000006.1_265-39847	ORF119_2938:3771	Uncharacterized/hypothetical protein	WP_206405727.1	hypothetical protein			refseq	1.14e-167
P. fulva	NZ_JAFDSD010000021.1_72274-85562	ORF123_12962:13288	Uncharacterized/hypothetical protein	WP_206405430.1	duf1654 domain-containing protein			refseq	1.2e-68
P. fulva	NZ_JAFDSD010000006.1_265-39847	ORF128_6112:6483	Uncharacterized/hypothetical protein	WP_206405732.1	hypothetical protein			refseq	1.47e-70
P. fulva	NZ_JAFDSD010000013.1_111351-121210	ORF128_9563:9348	Uncharacterized/hypothetical protein	WP_058603143.1	hypothetical protein			refseq	5.36e-37
P. fulva	NZ_JAFDSD010000003.1_65049-112707	ORF130_10435:10761	Uncharacterized/hypothetical protein	WP_206405338.1	hypothetical protein			refseq	1.32e-70
P. fulva	NZ_JAFDSD010000021.1_72274-85562	ORF132_10648:10073	Uncharacterized/hypothetical protein	WP_206405436.1	hypothetical protein			refseq	4.61e-104
P. fulva	NZ_JAFDSD010000003.1_65049-112707	ORF133_11161:11544	Uncharacterized/hypothetical protein	WP_206405336.1	hypothetical protein			refseq	2.41e-86
P. fulva	NZ_JAFDSD010000015.1_4083-23705	ORF133_6359:6691	Uncharacterized/hypothetical protein	WP_027916551.1	hypothetical protein			refseq	4.13e-70
P. fulva	NZ_JAFDSD010000021.1_72274-85562	ORF134_9640:8795	Uncharacterized/hypothetical protein	WP_206405437.1	duf2303 family protein			refseq	1.65e-52
P. fulva	NZ_JAFDSD010000006.1_265-39847	ORF135_8569:8901	Uncharacterized/hypothetical protein	WP_206405736.1	hypothetical protein			refseq	1.5e-56
P. fulva	NZ_JAFDSD010000006.1_265-39847	ORF137_9445:9669	Uncharacterized/hypothetical protein	WP_206405739.1	hypothetical protein			refseq	2.97e-51
P. fulva	NZ_JAFDSD010000015.1_4083-23705	ORF138_9209:9826	Uncharacterized/hypothetical protein	WP_241195005.1	frg domain-containing protein			refseq	9.75e-145
P. fulva	NZ_JAFDSD010000006.1_265-39847	ORF138_9673:9840	Uncharacterized/hypothetical protein	WP_206405740.1	hypothetical protein			refseq	6.28e-33
P. fulva	NZ_JAFDSD010000003.1_65049-112707	ORF146_15961:16206	Uncharacterized/hypothetical protein	WP_206405331.1	hypothetical protein			refseq	5.73e-50
P. fulva	NZ_JAFDSD010000021.1_72274-85562	ORF149_4135:3893	Uncharacterized/hypothetical protein	WP_150568953.1	hypothetical protein			refseq	8.87e-49
P. fulva	NZ_JAFDSD010000021.1_72274-85562	ORF150_3802:3539	Uncharacterized/hypothetical protein			K15998	TDP-megosamine glycosyltransferase	kofam	0.016
P. fulva	NZ_JAFDSD010000021.1_72274-85562	ORF154_2308:1979	Uncharacterized/hypothetical protein	WP_206405445.1	hypothetical protein			refseq	5.31e-72
P. fulva	NZ_JAFDSD010000003.1_65049-112707	ORF156_18823:20283	Uncharacterized/hypothetical protein	WP_206405327.1	duf4055 domain-containing protein			refseq	0
P. fulva	NZ_JAFDSD010000006.1_265-39847	ORF159_17305:17490	Uncharacterized/hypothetical protein	WP_206405748.1	hypothetical protein			refseq	2.41e-31
P. fulva	NZ_JAFDSD010000003.1_65049-112707	ORF160_21541:22182	Uncharacterized/hypothetical protein			K25002	SARS coronavirus spike protein S2	kofam	0.028
P. fulva	NZ_JAFDSD010000021.1_72274-85562	ORF162_658:197	Uncharacterized/hypothetical protein	YFFB_ECOLI	protein yffb			swissprot	1.05e-30
P. fulva	NZ_JAFDSD010000021.1_72274-85562	ORF166_12846:12730	Uncharacterized/hypothetical protein			K15567	naphthyl-2-methylsuccinate synthase beta subunit [EC:4.1.99.-]	kofam	0.012
P. fulva	NZ_JAFDSD010000021.1_72274-85562	ORF169_11574:11380	Uncharacterized/hypothetical protein	WP_206405433.1	hypothetical protein			refseq	1.75e-41
P. fulva	NZ_JAFDSD010000021.1_72274-85562	ORF171_10812:10528	Uncharacterized/hypothetical protein	WP_206405435.1	hypothetical protein			refseq	2.45e-49
P. fulva	NZ_JAFDSD010000021.1_72274-85562	ORF173_10113:9637	Uncharacterized/hypothetical protein	WP_049696056.1	hypothetical protein			refseq	1.19e-78
P. fulva	NZ_JAFDSD010000014.1_46175-74512	ORF181_10028:10267	Uncharacterized/hypothetical protein	WP_206405846.1	hypothetical protein			refseq	4.96e-50
P. fulva	NZ_JAFDSD010000021.1_72274-85562	ORF182_6168:5305	Uncharacterized/hypothetical protein	WP_241195008.1	hypothetical protein			refseq	4.54e-201
P. fulva	NZ_JAFDSD010000003.1_65049-112707	ORF183_31045:31182	Uncharacterized/hypothetical protein			K16406	stigmatellin polyketide synthase StiB	kofam	0.0094
P. fulva	NZ_JAFDSD010000021.1_72274-85562	ORF186_4458:4132	Uncharacterized/hypothetical protein	WP_206405442.1	hypothetical protein			refseq	5.27e-59
P. fulva	NZ_JAFDSD010000021.1_72274-85562	ORF190_3303:2359	Uncharacterized/hypothetical protein			K07097	uncharacterized protein	kofam	1.5e-71
P. fulva	NZ_JAFDSD010000014.1_46175-74512	ORF191_13304:13525	Uncharacterized/hypothetical protein	WP_176393461.1	hypothetical protein			refseq	1.81e-21
P. fulva	NZ_JAFDSD010000021.1_72274-85562	ORF195_165:1	Uncharacterized/hypothetical protein	DAPD_PSEPK	tetrahydropicolinate succinylase			swissprot	1.31e-27
P. fulva	NZ_JAFDSD010000015.1_4083-23705	ORF207_10619:10119	Uncharacterized/hypothetical protein	WP_206406048.1	hypothetical protein			refseq	1.22e-116
P. fulva	NZ_JAFDSD010000006.1_265-39847	ORF210_34849:35226	Uncharacterized/hypothetical protein	WP_206405755.1	hypothetical protein			refseq	3.31e-74
P. fulva	NZ_JAFDSD010000021.1_72274-85562	ORF210_7706:7227	Uncharacterized/hypothetical protein	WP_206405439.1	hypothetical protein			refseq	2.85e-100
P. fulva	NZ_JAFDSD010000006.1_265-39847	ORF213_36769:36987	Uncharacterized/hypothetical protein	WP_225785828.1	duf2514 domain-containing protein			refseq	1.3e-25
P. fulva	NZ_JAFDSD010000021.1_72274-85562	ORF213_6536:6204	Uncharacterized/hypothetical protein	YP_005098260.1	hypothetical protein pmg1_00057			refseq	3.07e-37
P. fulva	NZ_JAFDSD010000003.1_65049-112707	ORF218_41641:42417	Uncharacterized/hypothetical protein	WP_206405315.1	hypothetical protein			refseq	5.43e-156
P. fulva	NZ_JAFDSD010000021.1_72274-85562	ORF220_4865:4395	Uncharacterized/hypothetical protein	WP_206405441.1	hypothetical protein			refseq	9.96e-89
P. fulva	NZ_JAFDSD010000006.1_265-39847	ORF221_39178:39582	Uncharacterized/hypothetical protein			K23364	luteothin monooxygenase [EC:1.14.15.37]	kofam	0.006
P. fulva	NZ_JAFDSD010000021.1_72274-85562	ORF223_3896:3531	Uncharacterized/hypothetical protein	WP_206405443.1	duf2591 family protein			refseq	5.37e-87
P. fulva	NZ_JAFDSD010000003.1_65049-112707	ORF232_45811:46050	Uncharacterized/hypothetical protein	WP_206405309.1	hypothetical protein			refseq	1.91e-44
P. fulva	NZ_JAFDSD010000015.1_4083-23705	ORF237_16780:15983	Uncharacterized/hypothetical protein	WP_206406041.1	hypothetical protein			refseq	2.43e-176
P. fulva	NZ_JAFDSD010000006.1_265-39847	ORF244_5912:6169	Uncharacterized/hypothetical protein	WP_206405731.1	hypothetical protein			refseq	1.66e-53
P. fulva	NZ_JAFDSD010000006.1_265-39847	ORF252_8201:8572	Uncharacterized/hypothetical protein	WP_206405735.1	chemotaxis protein			refseq	1.21e-75
P. fulva	NZ_JAFDSD010000006.1_265-39847	ORF261_15251:15550	Uncharacterized/hypothetical protein			K20595	gentamicin-X2/G418 6'-oxidase	kofam	0.018
P. fulva	NZ_JAFDSD010000003.1_65049-112707	ORF261_6728:6943	Uncharacterized/hypothetical protein	WP_219857693.1	hypothetical protein			refseq	2.54e-38
P. fulva	NZ_JAFDSD010000003.1_65049-112707	ORF262_6962:7150	Uncharacterized/hypothetical protein	WP_206405340.1	hypothetical protein			refseq	9.64e-36
P. fulva	NZ_JAFDSD010000006.1_265-39847	ORF27_8898:9095	Uncharacterized/hypothetical protein	WP_206405737.1	hypothetical protein			refseq	1.23e-37
P. fulva	NZ_JAFDSD010000006.1_265-39847	ORF270_18401:18928	Uncharacterized/hypothetical protein	WP_058604109.1	hypothetical protein			refseq	1.24e-116
P. fulva	NZ_JAFDSD010000003.1_65049-112707	ORF270_9809:10465	Uncharacterized/hypothetical protein	WP_096010374.1	hypothetical protein			refseq	6.2e-158
P. fulva	NZ_JAFDSD010000006.1_265-39847	ORF272_19310:19552	Uncharacterized/hypothetical protein	WP_058604111.1	hypothetical protein			refseq	1.65e-53
P. fulva	NZ_JAFDSD010000003.1_65049-112707	ORF273_10988:11164	Uncharacterized/hypothetical protein	WP_033695193.1	multispecies: hypothetical protein			refseq	6.01e-23
P. fulva	NZ_JAFDSD010000003.1_65049-112707	ORF275_11504:12007	Uncharacterized/hypothetical protein	WP_140174330.1	hypothetical protein			refseq	3.78e-109
P. fulva	NZ_JAFDSD010000015.1_4083-23705	ORF275_3454:3245	Uncharacterized/hypothetical protein	WP_171492525.1	hypothetical protein, partial			refseq	2.14e-38
P. fulva	NZ_JAFDSD010000015.1_4083-23705	ORF276_3223:2915	Uncharacterized/hypothetical protein	WP_027916556.1	hypothetical protein			refseq	7.69e-69
P. fulva	NZ_JAFDSD010000003.1_65049-112707	ORF279_12887:13585	Uncharacterized/hypothetical protein	WP_206405334.1	hypothetical protein			refseq	3.03e-163
P. fulva	NZ_JAFDSD010000003.1_65049-112707	ORF28_7248:7493	Uncharacterized/hypothetical protein	WP_232858310.1	hypothetical protein			refseq	7.21e-40
P. fulva	NZ_JAFDSD010000021.1_72274-85562	ORF28_7803:8711	Uncharacterized/hypothetical protein	WP_206405438.1	hypothetical protein			refseq	3.04e-219
P. fulva	NZ_JAFDSD010000006.1_265-39847	ORF28_9153:9443	Uncharacterized/hypothetical protein	WP_206405738.1	hypothetical protein			refseq	1.54e-63
P. fulva	NZ_JAFDSD010000015.1_4083-23705	ORF286_17445:16780	Uncharacterized/hypothetical protein	WP_241195004.1	hypothetical protein			refseq	7e-158
P. fulva	NZ_JAFDSD010000003.1_65049-112707	ORF288_15374:15724	Uncharacterized/hypothetical protein	WP_206405333.1	hypothetical protein			refseq	8.53e-70
P. fulva	NZ_JAFDSD010000014.1_46175-74512	ORF29_15111:15554	Uncharacterized/hypothetical protein	WP_206405850.1	hypothetical protein			refseq	6.03e-101
P. fulva	NZ_JAFDSD010000003.1_65049-112707	ORF292_16709:17329	Uncharacterized/hypothetical protein	WP_206405329.1	hypothetical protein			refseq	3.6e-127
P. fulva	NZ_JAFDSD010000015.1_4083-23705	ORF299_13680:13366	Uncharacterized/hypothetical protein	WP_206406045.1	hypothetical protein			refseq	1e-65
P. fulva	NZ_JAFDSD010000006.1_265-39847	ORF301_33380:33913	Uncharacterized/hypothetical protein	WP_104925815.1	hypothetical protein			refseq	3.11e-84
P. fulva	NZ_JAFDSD010000014.1_46175-74512	ORF303_8315:7299	Uncharacterized/hypothetical protein	WP_059183152.1	hypothetical protein			refseq	2.3e-209
P. fulva	NZ_JAFDSD010000003.1_65049-112707	ORF305_23210:23515	Uncharacterized/hypothetical protein	WP_206405326.1	heh/lem domain-containing protein			refseq	8.05e-66
P. fulva	NZ_JAFDSD010000003.1_65049-112707	ORF306_23519:23896	Uncharacterized/hypothetical protein	WP_132578443.1	hypothetical protein			refseq	4.9e-76
P. fulva	NZ_JAFDSD010000003.1_65049-112707	ORF307_23900:24292	Uncharacterized/hypothetical protein	WP_132578441.1	hypothetical protein			refseq	6.09e-86
P. fulva	NZ_JAFDSD010000014.1_46175-74512	ORF31_15975:16337	Uncharacterized/hypothetical protein	WP_206405852.1	hypothetical protein			refseq	7.1e-78
P. fulva	NZ_JAFDSD010000003.1_65049-112707	ORF315_26876:27361	Uncharacterized/hypothetical protein	WP_206405323.1	duf4065 domain-containing protein			refseq	1.59e-104
P. fulva	NZ_JAFDSD010000003.1_65049-112707	ORF316_27365:27784	Uncharacterized/hypothetical protein	WP_134308399.1	hypothetical protein			refseq	7.38e-73
P. fulva	NZ_JAFDSD010000003.1_65049-112707	ORF32_10713:11036	Uncharacterized/hypothetical protein	WP_206405337.1	hypothetical protein			refseq	1.93e-59
P. fulva	NZ_JAFDSD010000003.1_65049-112707	ORF353_42413:42667	Uncharacterized/hypothetical protein	WP_206405314.1	hypothetical protein			refseq	3.79e-43
P. fulva	NZ_JAFDSD010000003.1_65049-112707	ORF357_43442:43639	Uncharacterized/hypothetical protein	WP_046787117.1	structural protein p5			refseq	2.1e-23
P. fulva	NZ_JAFDSD010000003.1_65049-112707	ORF361_45278:45814	Uncharacterized/hypothetical protein	WP_206405310.1	duf2514 family protein			refseq	6.43e-100
P. fulva	NZ_JAFDSD010000014.1_46175-74512	ORF362_14704:14576	Uncharacterized/hypothetical protein	WP_028632513.1	hypothetical protein			refseq	1.83e-17
P. fulva	NZ_JAFDSD010000014.1_46175-74512	ORF372_11074:10301	Uncharacterized/hypothetical protein	WP_206405847.1	hypothetical protein			refseq	5.99e-166
P. fulva	NZ_JAFDSD010000015.1_4083-23705	ORF38_14076:14285	Uncharacterized/hypothetical protein	WP_206406044.1	hypothetical protein			refseq	3.4e-39
P. fulva	NZ_JAFDSD010000009.1_6089-17312	ORF38_4357:4932	Uncharacterized/hypothetical protein	WP_027914191.1	hypothetical protein			refseq	1.75e-108
P. fulva	NZ_JAFDSD010000003.1_65049-112707	ORF380_43386:43126	Uncharacterized/hypothetical protein	WP_206405313.1	hypothetical protein			refseq	1.34e-42
P. fulva	NZ_JAFDSD010000003.1_65049-112707	ORF381_42966:42757	Uncharacterized/hypothetical protein	WP_185793113.1	hypothetical protein			refseq	1.35e-23
P. fulva	NZ_JAFDSD010000014.1_46175-74512	ORF388_4513:4340	Uncharacterized/hypothetical protein			K21664	KSHV latency-associated nuclear antigen	kofam	0.049
P. fulva	NZ_JAFDSD010000006.1_265-39847	ORF404_12951:12733	Uncharacterized/hypothetical protein	WP_230395978.1	hypothetical protein			refseq	2.22e-30
P. fulva	NZ_JAFDSD010000003.1_65049-112707	ORF412_32223:31807	Uncharacterized/hypothetical protein			K22973	EBV secreted protein BARF1	kofam	0.014
P. fulva	NZ_JAFDSD010000015.1_4083-23705	ORF42_15477:15923	Uncharacterized/hypothetical protein	WP_206406042.1	hypothetical protein			refseq	8.88e-99
P. fulva	NZ_JAFDSD010000014.1_46175-74512	ORF434_17352:16459	Uncharacterized/hypothetical protein	WP_206405853.1	hypothetical protein			refseq	3.39e-211
P. fulva	NZ_JAFDSD010000006.1_265-39847	ORF449_36635:36324	Uncharacterized/hypothetical protein	WP_206405758.1	hypothetical protein			refseq	3.6e-53
P. fulva	NZ_JAFDSD010000003.1_65049-112707	ORF47_15021:15416	Uncharacterized/hypothetical protein	WP_027916422.1	hypothetical protein			refseq	2e-73
P. fulva	NZ_JAFDSD010000003.1_65049-112707	ORF485_5463:4882	Uncharacterized/hypothetical protein	WP_084854842.1	hypothetical protein			refseq	6.65e-50
P. fulva	NZ_JAFDSD010000003.1_65049-112707	ORF489_3747:3250	Uncharacterized/hypothetical protein	WP_206405346.1	hypothetical protein			refseq	1.3e-91
P. fulva	NZ_JAFDSD010000003.1_65049-112707	ORF491_2844:2623	Uncharacterized/hypothetical protein	WP_206405349.1	hypothetical protein			refseq	3.24e-50
P. fulva	NZ_JAFDSD010000003.1_65049-112707	ORF50_16245:16712	Uncharacterized/hypothetical protein	WP_206405330.1	hypothetical protein			refseq	1.45e-105
P. fulva	NZ_JAFDSD010000013.1_111351-121210	ORF50_380:1303	Uncharacterized/hypothetical protein	WP_181074041.1	hypothetical protein			refseq	4.01e-176
P. fulva	NZ_JAFDSD010000003.1_65049-112707	ORF518_40724:40074	Uncharacterized/hypothetical protein			K21664	KSHV latency-associated nuclear antigen	kofam	0.2
P. fulva	NZ_JAFDSD010000006.1_265-39847	ORF523_7868:7620	Uncharacterized/hypothetical protein	WP_230382876.1	hypothetical protein, partial			refseq	2.45e-51
P. fulva	NZ_JAFDSD010000006.1_265-39847	ORF53_16092:16628	Uncharacterized/hypothetical protein	WP_206405746.1	hypothetical protein			refseq	4.69e-77
P. fulva	NZ_JAFDSD010000003.1_65049-112707	ORF554_28394:27870	Uncharacterized/hypothetical protein	WP_241194894.1	hypothetical protein			refseq	1.16e-90
P. fulva	NZ_JAFDSD010000006.1_265-39847	ORF554_38323:37757	Uncharacterized/hypothetical protein			K19436	Simplexvirus E3 ubiquitin-protein ligase ICP0	kofam	0.15
P. fulva	NZ_JAFDSD010000006.1_265-39847	ORF559_36391:35528	Uncharacterized/hypothetical protein	WP_206405757.1	hypothetical protein			refseq	6.31e-196
P. fulva	NZ_JAFDSD010000003.1_65049-112707	ORF573_19934:19743	Uncharacterized/hypothetical protein			K25799	Cytomegalovirus envelope glycoprotein UL130	kofam	0.016
P. fulva	NZ_JAFDSD010000003.1_65049-112707	ORF593_14645:14397	Uncharacterized/hypothetical protein	WP_201870882.1	hypothetical protein			refseq	3.28e-46
P. fulva	NZ_JAFDSD010000003.1_65049-112707	ORF612_7538:7272	Uncharacterized/hypothetical protein	WP_157896946.1	hypothetical protein			refseq	6.02e-34
P. fulva	NZ_JAFDSD010000003.1_65049-112707	ORF616_5711:5427	Uncharacterized/hypothetical protein	WP_206405342.1	hypothetical protein			refseq	3.64e-53
P. fulva	NZ_JAFDSD010000006.1_265-39847	ORF62_18969:19313	Uncharacterized/hypothetical protein	WP_058604110.1	hypothetical protein			refseq	1.86e-68
P. fulva	NZ_JAFDSD010000003.1_65049-112707	ORF627_3062:2841	Uncharacterized/hypothetical protein	WP_206405348.1	hypothetical protein			refseq	1.81e-47
P. fulva	NZ_JAFDSD010000006.1_265-39847	ORF644_8110:7844	Uncharacterized/hypothetical protein	WP_182387795.1	hypothetical protein			refseq	8.28e-51
P. fulva	NZ_JAFDSD010000003.1_65049-112707	ORF69_24294:24968	Uncharacterized/hypothetical protein	WP_132578439.1	hypothetical protein			refseq	4.85e-156
P. fulva	NZ_JAFDSD010000003.1_65049-112707	ORF72_26412:26795	Uncharacterized/hypothetical protein	WP_228385174.1	duf1799 domain-containing protein			refseq	2e-52
P. fulva	NZ_JAFDSD010000003.1_65049-112707	ORF735_14887:14621	Uncharacterized/hypothetical protein	WP_132578461.1	hypothetical protein			refseq	1.18e-50
P. fulva	NZ_JAFDSD010000003.1_65049-112707	ORF774_3253:3059	Uncharacterized/hypothetical protein	WP_206405347.1	hypothetical protein			refseq	1.19e-39
P. fulva	NZ_JAFDSD010000013.1_111351-121210	ORF79_9859:9560	Uncharacterized/hypothetical protein	WP_181074047.1	hypothetical protein			refseq	1.77e-68
P. fulva	NZ_JAFDSD010000013.1_111351-121210	ORF82_8647:8348	Uncharacterized/hypothetical protein	WP_206405833.1	hypothetical protein			refseq	1.58e-61
P. fulva	NZ_JAFDSD010000015.1_4083-23705	ORF83_10903:11268	Uncharacterized/hypothetical protein	WP_206406047.1	hypothetical protein			refseq	6.54e-72
P. fulva	NZ_JAFDSD010000006.1_265-39847	ORF83_24747:25115	Uncharacterized/hypothetical protein	WP_201211349.1	hypothetical protein			refseq	2.63e-58
P. fulva	NZ_JAFDSD010000003.1_65049-112707	ORF83_33093:33650	Uncharacterized/hypothetical protein	WP_206405318.1	hypothetical protein			refseq	1.88e-94
P. fulva	NZ_JAFDSD010000003.1_65049-112707	ORF85_41394:41738	Uncharacterized/hypothetical protein	WP_206405316.1	hypothetical protein			refseq	6.22e-76
P. fulva	NZ_JAFDSD010000015.1_4083-23705	ORF87_12010:12861	Uncharacterized/hypothetical protein	WP_206406046.1	hypothetical protein			refseq	1.46e-200
P. fulva	NZ_JAFDSD010000006.1_265-39847	ORF88_33891:34061	Uncharacterized/hypothetical protein	WP_181074198.1	hypothetical protein			refseq	8.78e-34
P. fulva	NZ_JAFDSD010000021.1_72274-85562	ORF89_1928:2350	Uncharacterized/hypothetical protein	YP_009043569.1	hypothetical protein hh36_gp19			refseq	6.9e-17
P. fulva	NZ_JAFDSD010000006.1_265-39847	ORF89_34068:34346	Uncharacterized/hypothetical protein	WP_206405754.1	hypothetical protein			refseq	1.42e-45
P. fulva	NZ_JAFDSD010000013.1_111351-121210	ORF90_4954:4220	Uncharacterized/hypothetical protein	WP_181074043.1	hypothetical protein			refseq	6.09e-138
P. fulva	NZ_JAFDSD010000013.1_111351-121210	ORF91_4216:3272	Uncharacterized/hypothetical protein	WP_241015282.1	hypothetical protein			refseq	8.96e-222
P. fulva	NZ_JAFDSD010000013.1_111351-121210	ORF92_3244:2813	Uncharacterized/hypothetical protein	WP_181074042.1	hypothetical protein			refseq	8.88e-87
P. fulva	NZ_JAFDSD010000006.1_265-39847	ORF93_35181:35507	Uncharacterized/hypothetical protein	WP_206405756.1	hypothetical protein			refseq	1.05e-57
P. polymyxa	NZ_JABVDA010000002.1_923815-985042	ORF1_45:758	Uncharacterized/hypothetical protein	WP_174820878.1	hypothetical protein			refseq	3.13e-168
P. polymyxa	NZ_JABVDA010000007.1_21443-50975	ORF101_8974:9381	Uncharacterized/hypothetical protein	WP_013371429.1	duf350 domain-containing protein			refseq	1.26e-85
P. polymyxa	NZ_JABVDA010000007.1_21443-50975	ORF102_9400:9912	Uncharacterized/hypothetical protein	WP_017427734.1	duf4178 domain-containing protein			refseq	1.17e-120
P. polymyxa	NZ_JABVDA010000001.1_901410-910363	ORF103_688:473	Uncharacterized/hypothetical protein	WP_064964040.1	hypothetical protein			refseq	1.11e-47
P. polymyxa	NZ_JABVDA010000002.1_923815-985042	ORF108_43578:44696	Uncharacterized/hypothetical protein	WP_174820927.1	duf5309 family protein			refseq	1.29e-257
P. polymyxa	NZ_JABVDA010000002.1_923815-985042	ORF109_45393:45809	Uncharacterized/hypothetical protein	WP_174820930.1	hypothetical protein			refseq	9.41e-88
P. polymyxa	NZ_JABVDA010000001.1_1521170-1537596	ORF111_4013:4300	Uncharacterized/hypothetical protein	WP_174820587.1	multispecies: hypothetical protein			refseq	2.79e-61
P. polymyxa	NZ_JABVDA010000007.1_21443-50975	ORF112_12628:13371	Uncharacterized/hypothetical protein	WP_016820732.1	multispecies: hypothetical protein			refseq	3.74e-182
P. polymyxa	NZ_JABVDA010000002.1_923815-985042	ORF114_48642:49016	Uncharacterized/hypothetical protein	WP_174820935.1	hypothetical protein			refseq	1.72e-80
P. polymyxa	NZ_JABVDA010000001.1_901410-910363	ORF114_7419:7246	Uncharacterized/hypothetical protein	WP_236575636.1	hypothetical protein			refseq	1.17e-24
P. polymyxa	NZ_JABVDA010000002.1_923815-985042	ORF122_51801:53063	Uncharacterized/hypothetical protein	WP_174822160.1	hypothetical protein			refseq	4.84e-269
P. polymyxa	NZ_JABVDA010000007.1_21443-50975	ORF124_18136:19335	Uncharacterized/hypothetical protein			K01451	hippurate hydrolase [EC:3.5.1.32]	kofam	1.5e-143
P. polymyxa	NZ_JABVDA010000001.1_901410-910363	ORF127_2883:2653	Uncharacterized/hypothetical protein	WP_174820732.1	hypothetical protein			refseq	4.3e-54
P. polymyxa	NZ_JABVDA010000001.1_901410-910363	ORF128_2457:2221	Uncharacterized/hypothetical protein	WP_174820734.1	hypothetical protein			refseq	6.57e-36
P. polymyxa	NZ_JABVDA010000001.1_901410-910363	ORF136_7151:6756	Uncharacterized/hypothetical protein	WP_174820724.1	hypothetical protein			refseq	2.23e-60
P. polymyxa	NZ_JABVDA010000002.1_923815-985042	ORF14_4800:5189	Uncharacterized/hypothetical protein	WP_174820886.1	hypothetical protein			refseq	2.13e-90
P. polymyxa	NZ_JABVDA010000002.1_923815-985042	ORF147_1960:2310	Uncharacterized/hypothetical protein	WP_174820881.1	hypothetical protein			refseq	4.7e-72
P. polymyxa	NZ_JABVDA010000001.1_901410-910363	ORF148_2678:2406	Uncharacterized/hypothetical protein	WP_174820733.1	hypothetical protein			refseq	1.87e-56
P. polymyxa	NZ_JABVDA010000001.1_901410-910363	ORF149_2330:2187	Uncharacterized/hypothetical protein	WP_165081234.1	multispecies: hypothetical protein			refseq	1.73e-20
P. polymyxa	NZ_JABVDA010000001.1_901410-910363	ORF150_2135:1905	Uncharacterized/hypothetical protein	WP_174820735.1	hypothetical protein			refseq	6.52e-51
P. polymyxa	NZ_JABVDA010000002.1_923815-985042	ORF150_3091:3519	Uncharacterized/hypothetical protein	WP_174820884.1	hypothetical protein			refseq	1.56e-96
P. polymyxa	NZ_JABVDA010000001.1_901410-910363	ORF153_1193:789	Uncharacterized/hypothetical protein	WP_174820737.1	hypothetical protein			refseq	3.91e-93
P. polymyxa	NZ_JABVDA010000002.1_923815-985042	ORF156_5272:5718	Uncharacterized/hypothetical protein	WP_174820887.1	hypothetical protein			refseq	1.04e-91
P. polymyxa	NZ_JABVDA010000001.1_1521170-1537596	ORF162_8269:7970	Uncharacterized/hypothetical protein	WP_107735111.1	multispecies: hypothetical protein			refseq	1.61e-41
P. polymyxa	NZ_JABVDA010000001.1_979989-1033318	ORF163_13:168	Uncharacterized/hypothetical protein
P. polymyxa	NZ_JABVDA010000001.1_1521170-1537596	ORF163_7666:7379	Uncharacterized/hypothetical protein	WP_107735113.1	multispecies: hypothetical protein			refseq	7.11e-64
P. polymyxa	NZ_JABVDA010000001.1_979989-1033318	ORF165_502:798	Uncharacterized/hypothetical protein
P. polymyxa	NZ_JABVDA010000007.1_21443-50975	ORF167_9926:10681	Uncharacterized/hypothetical protein	WP_044786061.1	duf4247 domain-containing protein			refseq	2.87e-166
P. polymyxa	NZ_JABVDA010000002.1_923815-985042	ORF168_11887:12684	Uncharacterized/hypothetical protein	WP_174820895.1	hypothetical protein			refseq	1.38e-180
P. polymyxa	NZ_JABVDA010000002.1_923815-985042	ORF169_12706:12900	Uncharacterized/hypothetical protein	WP_025365304.1	hypothetical protein			refseq	1.01e-40
P. polymyxa	NZ_JABVDA010000007.1_21443-50975	ORF170_11315:12028	Uncharacterized/hypothetical protein	WP_016820730.1	multispecies: hypothetical protein			refseq	2.77e-157
P. polymyxa	NZ_JABVDA010000001.1_1521170-1537596	ORF191_12771:12484	Uncharacterized/hypothetical protein	WP_174820586.1	multispecies: hypothetical protein			refseq	6.07e-65
P. polymyxa	NZ_JABVDA010000001.1_1521170-1537596	ORF195_10551:10165	Uncharacterized/hypothetical protein	WP_029515586.1	hypothetical protein			refseq	7.44e-77
P. polymyxa	NZ_JABVDA010000001.1_1521170-1537596	ORF2_3156:3569	Uncharacterized/hypothetical protein	WP_199767821.1	multispecies: hypothetical protein			refseq	6.29e-93
P. polymyxa	NZ_JABVDA010000002.1_923815-985042	ORF208_26263:26724	Uncharacterized/hypothetical protein	WP_174820966.1	3d domain-containing protein			refseq	1.06e-97
P. polymyxa	NZ_JABVDA010000002.1_923815-985042	ORF209_27193:28500	Uncharacterized/hypothetical protein	WP_174820910.1	hypothetical protein			refseq	1.27e-305
P. polymyxa	NZ_JABVDA010000001.1_1521170-1537596	ORF209_4944:4744	Uncharacterized/hypothetical protein	WP_250239937.1	hypothetical protein			refseq	2.62e-30
P. polymyxa	NZ_JABVDA010000001.1_901410-910363	ORF21_6393:6710	Uncharacterized/hypothetical protein	WP_174820725.1	hypothetical protein			refseq	8.53e-54
P. polymyxa	NZ_JABVDA010000001.1_1181603-1202838	ORF217_14266:14039	Uncharacterized/hypothetical protein	WP_016821321.1	multispecies: hypothetical protein			refseq	2.09e-42
P. polymyxa	NZ_JABVDA010000002.1_923815-985042	ORF220_32788:33198	Uncharacterized/hypothetical protein	WP_174820918.1	duf134 domain-containing protein			refseq	1.71e-88
P. polymyxa	NZ_JABVDA010000001.1_979989-1033318	ORF23_7545:7919	Uncharacterized/hypothetical protein	WP_151255878.1	hypothetical protein			refseq	4.1e-83
P. polymyxa	NZ_JABVDA010000001.1_1181603-1202838	ORF236_5155:2600	Uncharacterized/hypothetical protein	WP_167438298.1	multispecies: hypothetical protein			refseq	0
P. polymyxa	NZ_JABVDA010000002.1_923815-985042	ORF24_7758:7937	Uncharacterized/hypothetical protein
P. polymyxa	NZ_JABVDA010000002.1_923815-985042	ORF242_42805:43521	Uncharacterized/hypothetical protein	WP_174820926.1	scaffolding protein			refseq	1.19e-144
P. polymyxa	NZ_JABVDA010000001.1_1521170-1537596	ORF249_7397:6231	Uncharacterized/hypothetical protein	WP_107735114.1				kofam	0.13
P. polymyxa	NZ_JABVDA010000002.1_923815-985042	ORF250_45172:45396	Uncharacterized/hypothetical protein	WP_174820929.1	hypothetical protein			refseq	3.58e-40
P. polymyxa	NZ_JABVDA010000002.1_923815-985042	ORF252_45811:46128	Uncharacterized/hypothetical protein	WP_216974441.1	hypothetical protein			refseq	2.45e-62
P. polymyxa	NZ_JABVDA010000002.1_923815-985042	ORF26_8232:8876	Uncharacterized/hypothetical protein	WP_174820890.1	hypothetical protein			refseq	3.61e-145
P. polymyxa	NZ_JABVDA010000001.1_1181603-1202838	ORF268_11505:11353	Uncharacterized/hypothetical protein	WP_222822229.1	hypothetical protein			refseq	3.73e-23
P. polymyxa	NZ_JABVDA010000002.1_923815-985042	ORF274_55438:55545	Uncharacterized/hypothetical protein
P. polymyxa	NZ_JABVDA010000001.1_1181603-1202838	ORF274_7827:7420	Uncharacterized/hypothetical protein	WP_017426416.1	multispecies: hypothetical protein			refseq	1.72e-92
P. polymyxa	NZ_JABVDA010000002.1_923815-985042	ORF281_58687:58923	Uncharacterized/hypothetical protein	WP_174820946.1	hypothetical protein			refseq	6.31e-39
P. polymyxa	NZ_JABVDA010000001.1_1181603-1202838	ORF284_2586:1975	Uncharacterized/hypothetical protein	WP_107734059.1	multispecies: hypothetical protein			refseq	9.51e-139
P. polymyxa	NZ_JABVDA010000002.1_923815-985042	ORF289_623:1183	Uncharacterized/hypothetical protein	WP_174820879.1	hypothetical protein			refseq	2.76e-97
P. polymyxa	NZ_JABVDA010000002.1_923815-985042	ORF295_2903:3076	Uncharacterized/hypothetical protein	WP_174820883.1	hypothetical protein			refseq	9.39e-34
P. polymyxa	NZ_JABVDA010000002.1_923815-985042	ORF297_3635:3961	Uncharacterized/hypothetical protein	WP_174820885.1	hypothetical protein			refseq	1.02e-69
P. polymyxa	NZ_JABVDA010000002.1_923815-985042	ORF303_6749:8167	Uncharacterized/hypothetical protein	WP_174820889.1	aaa family atpase			refseq	0
P. polymyxa	NZ_JABVDA010000001.1_1181603-1202838	ORF308_15236:14268	Uncharacterized/hypothetical protein	WP_016821322.1	hypothetical protein			refseq	5.66e-229
P. polymyxa	NZ_JABVDA010000002.1_923815-985042	ORF310_11054:11731	Uncharacterized/hypothetical protein	WP_174820894.1	hypothetical protein			refseq	1.17e-86
P. polymyxa	NZ_JABVDA010000001.1_1181603-1202838	ORF313_11939:11505	Uncharacterized/hypothetical protein	WP_250267639.1	hypothetical protein			refseq	8.29e-93
P. polymyxa	NZ_JABVDA010000002.1_923815-985042	ORF314_12878:13357	Uncharacterized/hypothetical protein	WP_174820964.1	hypothetical protein			refseq	2.37e-102
P. polymyxa	NZ_JABVDA010000002.1_923815-985042	ORF330_20579:20785	Uncharacterized/hypothetical protein	WP_242211079.1	hypothetical protein			refseq	7.3e-22
P. polymyxa	NZ_JABVDA010000001.1_1181603-1202838	ORF333_1946:1650	Uncharacterized/hypothetical protein	WP_107734058.1	multispecies: hypothetical protein			refseq	1.6e-55
P. polymyxa	NZ_JABVDA010000002.1_923815-985042	ORF34_11001:11168	Uncharacterized/hypothetical protein	WP_174820893.1	hypothetical protein			refseq	7.12e-30
P. polymyxa	NZ_JABVDA010000002.1_923815-985042	ORF340_24290:24451	Uncharacterized/hypothetical protein	WP_174820905.1	hypothetical protein			refseq	3.2e-28
P. polymyxa	NZ_JABVDA010000002.1_923815-985042	ORF345_25967:26272	Uncharacterized/hypothetical protein	WP_174820908.1	hypothetical protein			refseq	5.19e-56
P. polymyxa	NZ_JABVDA010000001.1_979989-1033318	ORF349_5324:6262	Uncharacterized/hypothetical protein	WP_244315741.1	duf3862 domain-containing protein			refseq	7.43e-191
P. polymyxa	NZ_JABVDA010000001.1_979989-1033318	ORF353_7334:7537	Uncharacterized/hypothetical protein	WP_174820711.1	hypothetical protein			refseq	2.62e-42
P. polymyxa	NZ_JABVDA010000002.1_923815-985042	ORF372_35366:36187	Uncharacterized/hypothetical protein	WP_174820920.1	hypothetical protein			refseq	1.85e-198
P. polymyxa	NZ_JABVDA010000002.1_923815-985042	ORF378_37886:38128	Uncharacterized/hypothetical protein	WP_174820923.1	hypothetical protein			refseq	6.71e-53
P. polymyxa	NZ_JABVDA010000002.1_923815-985042	ORF389_44747:45187	Uncharacterized/hypothetical protein	WP_174820928.1	hypothetical protein			refseq	2.41e-77
P. polymyxa	NZ_JABVDA010000002.1_923815-985042	ORF394_46604:47032	Uncharacterized/hypothetical protein	WP_174820933.1	hypothetical protein			refseq	3.98e-99
P. polymyxa	NZ_JABVDA010000002.1_923815-985042	ORF40_13422:15197	Uncharacterized/hypothetical protein	WP_174820896.1	hypothetical protein			refseq	0
P. polymyxa	NZ_JABVDA010000002.1_923815-985042	ORF410_53036:53536	Uncharacterized/hypothetical protein	WP_174820938.1	duf2577 domain-containing protein			refseq	5.09e-105
P. polymyxa	NZ_JABVDA010000002.1_923815-985042	ORF414_55601:57076	Uncharacterized/hypothetical protein	WP_174820942.1	hypothetical protein			refseq	0
P. polymyxa	NZ_JABVDA010000002.1_923815-985042	ORF415_57086:57478	Uncharacterized/hypothetical protein	WP_174820943.1	hypothetical protein			refseq	2.25e-85
P. polymyxa	NZ_JABVDA010000002.1_923815-985042	ORF42_18066:18320	Uncharacterized/hypothetical protein	WP_174820898.1	hypothetical protein			refseq	5.58e-56
P. polymyxa	NZ_JABVDA010000002.1_923815-985042	ORF421_59045:59635	Uncharacterized/hypothetical protein	WP_174820947.1	duf4352 domain-containing protein			refseq	1.16e-131
P. polymyxa	NZ_JABVDA010000007.1_21443-50975	ORF426_2405:1170	Uncharacterized/hypothetical protein			K12941	aminobenzoyl-glutamate utilization protein B	kofam	3.3e-99
P. polymyxa	NZ_JABVDA010000007.1_21443-50975	ORF427_1130:60	Uncharacterized/hypothetical protein	WP_107733528.1	multispecies: hypothetical protein			refseq	4.28e-232
P. polymyxa	NZ_JABVDA010000001.1_979989-1033318	ORF429_29693:29860	Uncharacterized/hypothetical protein
P. polymyxa	NZ_JABVDA010000001.1_1181603-1202838	ORF43_11253:11516	Uncharacterized/hypothetical protein
P. polymyxa	NZ_JABVDA010000002.1_923815-985042	ORF43_18333:19355	Uncharacterized/hypothetical protein	WP_226888761.1	hypothetical protein			refseq	1.21e-239
P. polymyxa	NZ_JABVDA010000002.1_923815-985042	ORF44_19356:19865	Uncharacterized/hypothetical protein	WP_174820900.1	hypothetical protein			refseq	1.35e-110
P. polymyxa	NZ_JABVDA010000002.1_923815-985042	ORF46_20385:20615	Uncharacterized/hypothetical protein	WP_174820902.1	hypothetical protein			refseq	2.53e-44
P. polymyxa	NZ_JABVDA010000001.1_979989-1033318	ORF465_39563:39748	Uncharacterized/hypothetical protein
P. polymyxa	NZ_JABVDA010000002.1_923815-985042	ORF48_23073:23225	Uncharacterized/hypothetical protein	WP_174820903.1	hypothetical protein			refseq	8.82e-27
P. polymyxa	NZ_JABVDA010000002.1_923815-985042	ORF49_23307:24290	Uncharacterized/hypothetical protein	WP_174820904.1	hypothetical protein			refseq	6.78e-205
P. polymyxa	NZ_JABVDA010000001.1_979989-1033318	ORF520_48994:48680	Uncharacterized/hypothetical protein	WP_174820648.1	hypothetical protein			refseq	7.41e-59
P. polymyxa	NZ_JABVDA010000001.1_979989-1033318	ORF522_47566:47390	Uncharacterized/hypothetical protein	WP_229526488.1	hypothetical protein			refseq	7.38e-22
P. polymyxa	NZ_JABVDA010000001.1_979989-1033318	ORF527_44557:43670	Uncharacterized/hypothetical protein	WP_174820658.1	duf4373 domain-containing protein			refseq	1.16e-194
P. polymyxa	NZ_JABVDA010000001.1_979989-1033318	ORF529_42469:42257	Uncharacterized/hypothetical protein	WP_174821744.1	hypothetical protein			refseq	2.91e-37
P. polymyxa	NZ_JABVDA010000001.1_979989-1033318	ORF532_40567:40352	Uncharacterized/hypothetical protein	WP_174820664.1	hypothetical protein			refseq	5.1e-44
P. polymyxa	NZ_JABVDA010000001.1_979989-1033318	ORF535_39724:39542	Uncharacterized/hypothetical protein	WP_174820668.1	hypothetical protein			refseq	2.06e-36
P. polymyxa	NZ_JABVDA010000001.1_979989-1033318	ORF540_37081:36869	Uncharacterized/hypothetical protein	WP_174820674.1	hypothetical protein			refseq	4.93e-46
P. polymyxa	NZ_JABVDA010000001.1_979989-1033318	ORF548_33895:33668	Uncharacterized/hypothetical protein	WP_174820680.1	multispecies: hypothetical protein			refseq	6.5e-43
P. polymyxa	NZ_JABVDA010000001.1_979989-1033318	ORF549_33451:33116	Uncharacterized/hypothetical protein	WP_174820682.1	hypothetical protein			refseq	1.43e-75
P. polymyxa	NZ_JABVDA010000001.1_979989-1033318	ORF55_18159:18329	Uncharacterized/hypothetical protein
P. polymyxa	NZ_JABVDA010000001.1_979989-1033318	ORF567_26806:26234	Uncharacterized/hypothetical protein	WP_174820689.1	hypothetical protein			refseq	3.21e-126
P. polymyxa	NZ_JABVDA010000001.1_979989-1033318	ORF568_26224:25754	Uncharacterized/hypothetical protein	WP_174820690.1	hypothetical protein			refseq	7.45e-104
P. polymyxa	NZ_JABVDA010000001.1_979989-1033318	ORF585_15961:13313	Uncharacterized/hypothetical protein	WP_174820702.1	hypothetical protein			refseq	0
P. polymyxa	NZ_JABVDA010000002.1_923815-985042	ORF589_7767:7549	Uncharacterized/hypothetical protein
P. polymyxa	NZ_JABVDA010000001.1_979989-1033318	ORF608_4825:4097	Uncharacterized/hypothetical protein	WP_217484650.1	hypothetical protein			refseq	8.85e-151
P. polymyxa	NZ_JABVDA010000002.1_923815-985042	ORF618_60125:59688	Uncharacterized/hypothetical protein	WP_174820948.1	hypothetical protein			refseq	3.45e-85
P. polymyxa	NZ_JABVDA010000002.1_923815-985042	ORF62_28440:28772	Uncharacterized/hypothetical protein	WP_174820911.1	hypothetical protein			refseq	2.29e-54
P. polymyxa	NZ_JABVDA010000001.1_979989-1033318	ORF631_47712:47551	Uncharacterized/hypothetical protein	WP_174820651.1	hypothetical protein			refseq	2.6e-29
P. polymyxa	NZ_JABVDA010000001.1_979989-1033318	ORF632_47424:47194	Uncharacterized/hypothetical protein	WP_174820652.1	hypothetical protein			refseq	1.78e-44
P. polymyxa	NZ_JABVDA010000001.1_979989-1033318	ORF633_46986:46108	Uncharacterized/hypothetical protein	WP_174820654.1	hypothetical protein			refseq	2.44e-208
P. polymyxa	NZ_JABVDA010000001.1_979989-1033318	ORF636_44877:44542	Uncharacterized/hypothetical protein	WP_174820657.1	hypothetical protein			refseq	2.28e-71
P. polymyxa	NZ_JABVDA010000001.1_979989-1033318	ORF640_43809:42988	Uncharacterized/hypothetical protein	WP_174820659.1	atp-binding protein			refseq	3.89e-58
P. polymyxa	NZ_JABVDA010000001.1_979989-1033318	ORF641_42975:42586	Uncharacterized/hypothetical protein	WP_174820826.1	hypothetical protein			refseq	3.54e-89
P. polymyxa	NZ_JABVDA010000001.1_979989-1033318	ORF650_40152:39937	Uncharacterized/hypothetical protein	WP_174820666.1	hypothetical protein			refseq	1.96e-34
P. polymyxa	NZ_JABVDA010000001.1_979989-1033318	ORF651_39909:39769	Uncharacterized/hypothetical protein	WP_174820667.1	hypothetical protein			refseq	8.21e-28
P. polymyxa	NZ_JABVDA010000001.1_979989-1033318	ORF653_39237:38671	Uncharacterized/hypothetical protein	WP_174820670.1	hypothetical protein			refseq	8.64e-120
P. polymyxa	NZ_JABVDA010000001.1_979989-1033318	ORF654_38625:38038	Uncharacterized/hypothetical protein	WP_174820671.1	hypothetical protein			refseq	1.33e-147
P. polymyxa	NZ_JABVDA010000001.1_979989-1033318	ORF655_37983:37711	Uncharacterized/hypothetical protein	WP_174820672.1	hypothetical protein			refseq	1.03e-65
P. polymyxa	NZ_JABVDA010000007.1_21443-50975	ORF66_21666:21833	Uncharacterized/hypothetical protein
P. polymyxa	NZ_JABVDA010000001.1_979989-1033318	ORF662_35457:34972	Uncharacterized/hypothetical protein	WP_220457907.1	hypothetical protein			refseq	9.68e-107
P. polymyxa	NZ_JABVDA010000001.1_979989-1033318	ORF663_34908:34483	Uncharacterized/hypothetical protein	WP_147288161.1	hypothetical protein			refseq	3.36e-77
P. polymyxa	NZ_JABVDA010000001.1_979989-1033318	ORF665_34233:33871	Uncharacterized/hypothetical protein	WP_174820679.1	hypothetical protein			refseq	3.54e-53
P. polymyxa	NZ_JABVDA010000001.1_979989-1033318	ORF671_30696:30520	Uncharacterized/hypothetical protein	WP_177189478.1	hypothetical protein			refseq	6.04e-35
P. polymyxa	NZ_JABVDA010000002.1_923815-985042	ORF673_40319:39993	Uncharacterized/hypothetical protein	WP_174820924.1	hypothetical protein			refseq	1.53e-66
P. polymyxa	NZ_JABVDA010000001.1_979989-1033318	ORF682_25743:25369	Uncharacterized/hypothetical protein	WP_174820691.1	hypothetical protein			refseq	4.73e-87
P. polymyxa	NZ_JABVDA010000001.1_979989-1033318	ORF683_24933:23926	Uncharacterized/hypothetical protein	WP_174820693.1	duf3383 family protein			refseq	4.9e-236
P. polymyxa	NZ_JABVDA010000001.1_979989-1033318	ORF685_23484:23170	Uncharacterized/hypothetical protein	WP_174820694.1	hypothetical protein			refseq	2.79e-65
P. polymyxa	NZ_JABVDA010000001.1_979989-1033318	ORF693_20196:19630	Uncharacterized/hypothetical protein	WP_174820697.1	hypothetical protein			refseq	4.73e-100
P. polymyxa	NZ_JABVDA010000001.1_979989-1033318	ORF694_19617:19276	Uncharacterized/hypothetical protein	WP_174820698.1	hypothetical protein			refseq	1.32e-74
P. polymyxa	NZ_JABVDA010000001.1_979989-1033318	ORF696_18498:18100	Uncharacterized/hypothetical protein	WP_174820700.1	hypothetical protein			refseq	8.94e-89
P. polymyxa	NZ_JABVDA010000002.1_923815-985042	ORF70_30726:30965	Uncharacterized/hypothetical protein	WP_174820915.1	hypothetical protein			refseq	9.54e-57
P. polymyxa	NZ_JABVDA010000001.1_1181603-1202838	ORF71_20814:20909	Uncharacterized/hypothetical protein
P. polymyxa	NZ_JABVDA010000001.1_979989-1033318	ORF710_12822:12595	Uncharacterized/hypothetical protein	WP_221839403.1	hypothetical protein			refseq	1.14e-41
P. polymyxa	NZ_JABVDA010000001.1_979989-1033318	ORF714_9309:8974	Uncharacterized/hypothetical protein	WP_174820709.1	stas-like domain-containing protein			refseq	1.83e-62
P. polymyxa	NZ_JABVDA010000001.1_979989-1033318	ORF724_3483:2770	Uncharacterized/hypothetical protein	WP_174820717.1	hypothetical protein			refseq	1.7e-176
P. polymyxa	NZ_JABVDA010000002.1_923815-985042	ORF74_32373:32786	Uncharacterized/hypothetical protein	WP_174820917.1	hypothetical protein			refseq	4.29e-74
P. polymyxa	NZ_JABVDA010000001.1_979989-1033318	ORF75_24942:25145	Uncharacterized/hypothetical protein
P. polymyxa	NZ_JABVDA010000002.1_923815-985042	ORF75_33195:33803	Uncharacterized/hypothetical protein	WP_174820919.1	hypothetical protein			refseq	3.32e-136
P. polymyxa	NZ_JABVDA010000001.1_979989-1033318	ORF754_47246:47010	Uncharacterized/hypothetical protein	WP_174820653.1	hypothetical protein			refseq	7.15e-45
P. polymyxa	NZ_JABVDA010000001.1_979989-1033318	ORF758_46325:45321	Uncharacterized/hypothetical protein	WP_174820655.1	pd-(d/e)xk nuclease-like domain-containing protein			refseq	9.76e-190
P. polymyxa	NZ_JABVDA010000001.1_979989-1033318	ORF767_42596:42423	Uncharacterized/hypothetical protein	WP_023987498.1	hypothetical protein			refseq	1.52e-33
P. polymyxa	NZ_JABVDA010000001.1_979989-1033318	ORF772_40316:40149	Uncharacterized/hypothetical protein	WP_174820665.1	hypothetical protein			refseq	1.46e-36
P. polymyxa	NZ_JABVDA010000001.1_979989-1033318	ORF773_39545:39360	Uncharacterized/hypothetical protein	WP_174820669.1	hypothetical protein			refseq	6.79e-40
P. polymyxa	NZ_JABVDA010000002.1_923815-985042	ORF78_34494:34715	Uncharacterized/hypothetical protein	WP_165181746.1	multispecies: hypothetical protein			refseq	6.19e-29
P. polymyxa	NZ_JABVDA010000001.1_979989-1033318	ORF784_35846:35592	Uncharacterized/hypothetical protein	WP_174820676.1	hypothetical protein			refseq	2.66e-54
P. polymyxa	NZ_JABVDA010000001.1_979989-1033318	ORF798_27083:26751	Uncharacterized/hypothetical protein	WP_174820688.1	hypothetical protein			refseq	1.25e-46
P. polymyxa	NZ_JABVDA010000001.1_979989-1033318	ORF802_25409:24933	Uncharacterized/hypothetical protein	WP_174820692.1	hypothetical protein			refseq	3.82e-107
P. polymyxa	NZ_JABVDA010000001.1_979989-1033318	ORF812_22130:20169	Uncharacterized/hypothetical protein	WP_174820696.1	hypothetical protein			refseq	0
P. polymyxa	NZ_JABVDA010000001.1_979989-1033318	ORF816_19292:18495	Uncharacterized/hypothetical protein	WP_174820699.1	hypothetical protein			refseq	6.66e-185
P. polymyxa	NZ_JABVDA010000001.1_1521170-1537596	ORF82_10141:10461	Uncharacterized/hypothetical protein
P. polymyxa	NZ_JABVDA010000001.1_979989-1033318	ORF821_16559:15918	Uncharacterized/hypothetical protein	WP_019686512.1	hypothetical protein			refseq	5.07e-148
P. polymyxa	NZ_JABVDA010000001.1_979989-1033318	ORF828_13298:12819	Uncharacterized/hypothetical protein	WP_174820703.1	hypothetical protein			refseq	3.67e-110
P. polymyxa	NZ_JABVDA010000001.1_979989-1033318	ORF837_10295:9288	Uncharacterized/hypothetical protein	WP_174820708.1	atp-binding protein			refseq	2.37e-236
P. polymyxa	NZ_JABVDA010000001.1_979989-1033318	ORF840_8219:7953	Uncharacterized/hypothetical protein	WP_019686522.1	hypothetical protein			refseq	5.23e-42
P. polymyxa	NZ_JABVDA010000001.1_979989-1033318	ORF849_4598:4491	Uncharacterized/hypothetical protein
P. polymyxa	NZ_JABVDA010000001.1_979989-1033318	ORF856_2453:2166	Uncharacterized/hypothetical protein	WP_174820718.1	hypothetical protein			refseq	6.59e-53
P. polymyxa	NZ_JABVDA010000002.1_923815-985042	ORF86_36477:36758	Uncharacterized/hypothetical protein	WP_174820921.1	hypothetical protein			refseq	6.28e-59
P. polymyxa	NZ_JABVDA010000002.1_923815-985042	ORF873_45028:44783	Uncharacterized/hypothetical protein
P. polymyxa	NZ_JABVDA010000007.1_21443-50975	ORF9_1656:1868	Uncharacterized/hypothetical protein
P. polymyxa	NZ_JABVDA010000002.1_923815-985042	ORF912_35236:34970	Uncharacterized/hypothetical protein	WP_174820968.1	hypothetical protein			refseq	3.08e-40
P. polymyxa	NZ_JABVDA010000002.1_923815-985042	ORF938_27520:27371	Uncharacterized/hypothetical protein
P. polymyxa	NZ_JABVDA010000002.1_923815-985042	ORF939_27103:26708	Uncharacterized/hypothetical protein	WP_174820909.1	hypothetical protein			refseq	3.37e-79
P. polymyxa	NZ_JABVDA010000007.1_21443-50975	ORF94_5044:5757	Uncharacterized/hypothetical protein	WP_019687404.1	3d domain-containing protein			refseq	1.8e-154
P. polymyxa	NZ_JABVDA010000001.1_901410-910363	ORF98_3052:2876	Uncharacterized/hypothetical protein	WP_174820731.1	hypothetical protein			refseq	6.15e-27
S. epidermidis	NZ_JAFDPX010000007.1_72993-118974	ORF109_13702:13899	Uncharacterized/hypothetical protein	WP_070503127.1	multispecies: hypothetical protein			refseq	6.17e-29
S. epidermidis	NZ_JAFDPX010000007.1_72993-118974	ORF119_22108:22749	Uncharacterized/hypothetical protein	WP_206420193.1	duf4355 domain-containing protein			refseq	2.1e-103
S. epidermidis	NZ_JAFDPX010000008.1_33416-52105	ORF12_12057:12269	Uncharacterized/hypothetical protein	WP_002494102.1	hypothetical protein			refseq	1.15e-35
S. epidermidis	NZ_JAFDPX010000007.1_72993-118974	ORF121_23713:23982	Uncharacterized/hypothetical protein	WP_145437673.1	multispecies: hypothetical protein			refseq	5.43e-54
S. epidermidis	NZ_JAFDPX010000007.1_72993-118974	ORF122_24304:24612	Uncharacterized/hypothetical protein	WP_021298915.1	multispecies: hypothetical protein			refseq	2.84e-66
S. epidermidis	NZ_JAFDPX010000008.1_33416-52105	ORF13_12324:12761	Uncharacterized/hypothetical protein	WP_002494103.1	hypothetical protein			refseq	1.61e-95
S. epidermidis	NZ_JAFDPX010000007.1_72993-118974	ORF143_36547:36978	Uncharacterized/hypothetical protein	WP_002493363.1				kofam	0.0023
S. epidermidis	NZ_JAFDPX010000006.1_100761-118590	ORF15_15051:15299	Uncharacterized/hypothetical protein	WP_145361733.1	hypothetical protein			refseq	3.21e-23
S. epidermidis	NZ_JAFDPX010000007.1_72993-118974	ORF160_44296:44517	Uncharacterized/hypothetical protein	WP_241158849.1	hypothetical protein			refseq	5.02e-45
S. epidermidis	NZ_JAFDPX010000007.1_72993-118974	ORF17_5925:6110	Uncharacterized/hypothetical protein	WP_206420174.1	hypothetical protein			refseq	2.43e-22
S. epidermidis	NZ_JAFDPX010000006.1_100761-118590	ORF170_5117:4557	Uncharacterized/hypothetical protein	WP_049386322.1	hypothetical protein			refseq	1.53e-78
S. epidermidis	NZ_JAFDPX010000007.1_72993-118974	ORF172_4202:4372	Uncharacterized/hypothetical protein	WP_206420171.1	hypothetical protein			refseq	9.46e-31
S. epidermidis	NZ_JAFDPX010000007.1_72993-118974	ORF177_6455:6652	Uncharacterized/hypothetical protein	WP_164493039.1	hypothetical protein			refseq	7.58e-31
S. epidermidis	NZ_JAFDPX010000007.1_72993-118974	ORF181_10304:10900	Uncharacterized/hypothetical protein	WP_206420178.1	hypothetical protein			refseq	5.78e-142
S. epidermidis	NZ_JAFDPX010000007.1_72993-118974	ORF195_17066:17602	Uncharacterized/hypothetical protein	WP_206420189.1	numod4 domain-containing protein			refseq	7.18e-124
S. epidermidis	NZ_JAFDPX010000007.1_72993-118974	ORF204_21203:21748	Uncharacterized/hypothetical protein	WP_206420192.1	hypothetical protein			refseq	6.77e-66
S. epidermidis	NZ_JAFDPX010000007.1_72993-118974	ORF21_9597:10307	Uncharacterized/hypothetical protein	WP_206420177.1	mbl fold metallo-hydrolase			refseq	6.68e-152
S. epidermidis	NZ_JAFDPX010000007.1_72993-118974	ORF212_24974:25363	Uncharacterized/hypothetical protein	WP_002493373.1	multispecies: hypothetical protein			refseq	8.03e-86
S. epidermidis	NZ_JAFDPX010000008.1_33416-52105	ORF234_6867:6700	Uncharacterized/hypothetical protein
S. epidermidis	NZ_JAFDPX010000007.1_72993-118974	ORF236_41222:41638	Uncharacterized/hypothetical protein	WP_206420206.1	yxea family protein			refseq	3.83e-87
S. epidermidis	NZ_JAFDPX010000007.1_72993-118974	ORF242_44870:45229	Uncharacterized/hypothetical protein	WP_241158821.1	hypothetical protein			refseq	1.59e-25
S. epidermidis	NZ_JAFDPX010000007.1_72993-118974	ORF245_45981:45766	Uncharacterized/hypothetical protein	WP_001831694.1	nine protein			refseq	7e-42
S. epidermidis	NZ_JAFDPX010000007.1_72993-118974	ORF25_12570:12926	Uncharacterized/hypothetical protein	WP_206420181.1	hypothetical protein			refseq	5.24e-79
S. epidermidis	NZ_JAFDPX010000007.1_72993-118974	ORF31_15210:16034	Uncharacterized/hypothetical protein	WP_206420187.1	hypothetical protein			refseq	1.73e-175
S. epidermidis	NZ_JAFDPX010000008.1_33416-52105	ORF34_4600:4800	Uncharacterized/hypothetical protein	WP_032605542.1	multispecies: hypothetical protein			refseq	3.92e-39
S. epidermidis	NZ_JAFDPX010000008.1_33416-52105	ORF35_4804:5007	Uncharacterized/hypothetical protein	WP_002494091.1	hypothetical protein			refseq	8.8e-41
S. epidermidis	NZ_JAFDPX010000008.1_33416-52105	ORF36_5392:5631	Uncharacterized/hypothetical protein	WP_252908758.1	hypothetical protein			refseq	2.42e-38
S. epidermidis	NZ_JAFDPX010000006.1_100761-118590	ORF36_6703:7047	Uncharacterized/hypothetical protein	WP_049386320.1	hypothetical protein			refseq	9.57e-71
S. epidermidis	NZ_JAFDPX010000008.1_33416-52105	ORF38_6928:8637	Uncharacterized/hypothetical protein	WP_193620722.1	duf927 domain-containing protein			refseq	0
S. epidermidis	NZ_JAFDPX010000003.1_119619-133737	ORF38_955:1149	Uncharacterized/hypothetical protein	WP_001831026.1	zinc-finger domain-containing protein			refseq	6.09e-42
S. epidermidis	NZ_JAFDPX010000007.1_72993-118974	ORF39_21732:21884	Uncharacterized/hypothetical protein	WP_180964891.1	hypothetical protein			refseq	7.03e-24
S. epidermidis	NZ_JAFDPX010000008.1_33416-52105	ORF41_10114:10698	Uncharacterized/hypothetical protein	WP_002494099.1	hypothetical protein			refseq	4.8e-141
S. epidermidis	NZ_JAFDPX010000008.1_33416-52105	ORF42_11062:11394	Uncharacterized/hypothetical protein	WP_002494100.1	hypothetical protein			refseq	1.01e-70
S. epidermidis	NZ_JAFDPX010000006.1_100761-118590	ORF43_10630:11214	Uncharacterized/hypothetical protein	WP_049386316.1	hypothetical protein			refseq	4.78e-139
S. epidermidis	NZ_JAFDPX010000008.1_33416-52105	ORF43_11455:12060	Uncharacterized/hypothetical protein	WP_002494101.1	hypothetical protein			refseq	4.52e-105
S. epidermidis	NZ_JAFDPX010000006.1_100761-118590	ORF45_11578:11910	Uncharacterized/hypothetical protein	WP_049386315.1	multispecies: hypothetical protein			refseq	2.05e-70
S. epidermidis	NZ_JAFDPX010000008.1_33416-52105	ORF45_13807:13995	Uncharacterized/hypothetical protein	WP_234967042.1	hypothetical protein			refseq	1.61e-35
S. epidermidis	NZ_JAFDPX010000006.1_100761-118590	ORF46_11920:12672	Uncharacterized/hypothetical protein	WP_049386314.1	hypothetical protein			refseq	1.43e-170
S. epidermidis	NZ_JAFDPX010000007.1_72993-118974	ORF46_26358:26768	Uncharacterized/hypothetical protein	WP_206420198.1	hypothetical protein			refseq	1.04e-73
S. epidermidis	NZ_JAFDPX010000008.1_33416-52105	ORF47_15463:15600	Uncharacterized/hypothetical protein	WP_145361733.1	hypothetical protein			refseq	1.19e-24
S. epidermidis	NZ_JAFDPX010000006.1_100761-118590	ORF5_6489:6731	Uncharacterized/hypothetical protein	WP_162837172.1	hypothetical protein			refseq	4.05e-30
S. epidermidis	NZ_JAFDPX010000007.1_72993-118974	ORF508_2432:1518	Uncharacterized/hypothetical protein	WP_206420167.1	hypothetical protein			refseq	3.24e-208
S. epidermidis	NZ_JAFDPX010000006.1_100761-118590	ORF52_14101:14373	Uncharacterized/hypothetical protein	WP_049386311.1	hypothetical protein			refseq	1.87e-59
S. epidermidis	NZ_JAFDPX010000008.1_33416-52105	ORF52_17266:17562	Uncharacterized/hypothetical protein	WP_002494107.1	multispecies: hypothetical protein			refseq	8.21e-60
S. epidermidis	NZ_JAFDPX010000006.1_100761-118590	ORF6_7131:8744	Uncharacterized/hypothetical protein	WP_049386319.1	multispecies: hypothetical protein			refseq	0
S. epidermidis	NZ_JAFDPX010000004.1_111842-118831	ORF61_203:0	Uncharacterized/hypothetical protein	WP_002476634.1	tm2 domain-containing protein			refseq	1.03e-39
S. epidermidis	NZ_JAFDPX010000007.1_72993-118974	ORF618_6388:6107	Uncharacterized/hypothetical protein	WP_145359406.1	hypothetical protein			refseq	3.16e-66
S. epidermidis	NZ_JAFDPX010000007.1_72993-118974	ORF622_4981:4457	Uncharacterized/hypothetical protein	WP_206420172.1	hypothetical protein			refseq	1.98e-103
S. epidermidis	NZ_JAFDPX010000007.1_72993-118974	ORF627_3001:2429	Uncharacterized/hypothetical protein	WP_206420168.1				kofam	0.65
S. epidermidis	NZ_JAFDPX010000008.1_33416-52105	ORF63_5009:5413	Uncharacterized/hypothetical protein	WP_002494092.1	hypothetical protein			refseq	5.14e-89
S. epidermidis	NZ_JAFDPX010000007.1_72993-118974	ORF67_36174:36599	Uncharacterized/hypothetical protein	WP_203267769.1	hypothetical protein			refseq	8.74e-100
S. epidermidis	NZ_JAFDPX010000008.1_33416-52105	ORF7_5643:5954	Uncharacterized/hypothetical protein	WP_002494094.1	duf1474 family protein			refseq	3.83e-67
S. epidermidis	NZ_JAFDPX010000007.1_72993-118974	ORF71_40635:40973	Uncharacterized/hypothetical protein	WP_206420205.1	hypothetical protein			refseq	3.78e-76
S. epidermidis	NZ_JAFDPX010000003.1_119619-133737	ORF73_8075:8299	Uncharacterized/hypothetical protein	Y1114_STAES	upf0346 protein se_1114			swissprot	2.08e-50
S. epidermidis	NZ_JAFDPX010000003.1_119619-133737	ORF80_12059:12676	Uncharacterized/hypothetical protein	WP_002476757.1	phosphatase pap2 family protein	K19302	undecaprenyl-diphosphatase [EC:3.6.1.27]	refseq	4.01e-134
S. epidermidis	NZ_JAFDPX010000008.1_33416-52105	ORF85_15560:15757	Uncharacterized/hypothetical protein	WP_145361733.1	hypothetical protein			refseq	1.19e-25
S. epidermidis	NZ_JAFDPX010000006.1_100761-118590	ORF87_13271:13489	Uncharacterized/hypothetical protein	WP_049386313.1	hypothetical protein			refseq	1.42e-39
S. epidermidis	NZ_JAFDPX010000008.1_33416-52105	ORF89_16640:17269	Uncharacterized/hypothetical protein	WP_237619560.1	multispecies: hypothetical protein			refseq	9.66e-145
S. epidermidis	NZ_JAFDPX010000006.1_100761-118590	ORF96_16292:16384	Uncharacterized/hypothetical protein
S. saprophyticus	NZ_JAFDPF010000003.1_592884-635152	ORF103_15970:16200	Uncharacterized/hypothetical protein	WP_115340540.1	hypothetical protein			refseq	4.09e-43
S. saprophyticus	NZ_JAFDPF010000004.1_76848-95569	ORF109_2036:2773	Uncharacterized/hypothetical protein	WP_206380024.1	hypothetical protein			refseq	5.55e-126
S. saprophyticus	NZ_JAFDPF010000004.1_76848-95569	ORF110_3350:3940	Uncharacterized/hypothetical protein	WP_002455578.1	atp-binding protein			refseq	6.36e-110
S. saprophyticus	NZ_JAFDPF010000001.1_35787-67351	ORF116_9115:9492	Uncharacterized/hypothetical protein	WP_064205730.1	multispecies: hypothetical protein			refseq	4.39e-81
S. saprophyticus	NZ_JAFDPF010000001.1_35787-67351	ORF117_9556:9927	Uncharacterized/hypothetical protein	WP_011303919.1	multispecies: hypothetical protein			refseq	5.29e-70
S. saprophyticus	NZ_JAFDPF010000004.1_76848-95569	ORF12_4227:4502	Uncharacterized/hypothetical protein
S. saprophyticus	NZ_JAFDPF010000003.1_309713-328512	ORF12_6708:7019	Uncharacterized/hypothetical protein	WP_069794493.1	hypothetical protein			refseq	1.19e-61
S. saprophyticus	NZ_JAFDPF010000001.1_35787-67351	ORF120_11269:11490	Uncharacterized/hypothetical protein	WP_011303922.1	multispecies: hypothetical protein			refseq	3.28e-41
S. saprophyticus	NZ_JAFDPF010000003.1_592884-635152	ORF124_25498:26040	Uncharacterized/hypothetical protein	WP_142805806.1	hypothetical protein			refseq	1.38e-108
S. saprophyticus	NZ_JAFDPF010000003.1_592884-635152	ORF139_38026:38466	Uncharacterized/hypothetical protein	WP_206379982.1	hypothetical protein			refseq	4.6e-100
S. saprophyticus	NZ_JAFDPF010000003.1_592884-635152	ORF140_38896:39201	Uncharacterized/hypothetical protein	WP_206379981.1	hypothetical protein			refseq	8.63e-43
S. saprophyticus	NZ_JAFDPF010000003.1_592884-635152	ORF15_4362:4565	Uncharacterized/hypothetical protein	WP_206380010.1	hypothetical protein			refseq	4.17e-28
S. saprophyticus	NZ_JAFDPF010000003.1_592884-635152	ORF156_3011:3280	Uncharacterized/hypothetical protein	WP_206380011.1	hypothetical protein			refseq	1.45e-38
S. saprophyticus	NZ_JAFDPF010000003.1_592884-635152	ORF162_5228:5617	Uncharacterized/hypothetical protein	YP_008853760.1	hypothetical protein phirs7_0037			refseq	4.13e-79
S. saprophyticus	NZ_JAFDPF010000004.1_76848-95569	ORF169_14050:13862	Uncharacterized/hypothetical protein	WP_048787041.1	multispecies: hypothetical protein			refseq	7.41e-31
S. saprophyticus	NZ_JAFDPF010000004.1_76848-95569	ORF171_12544:10817	Uncharacterized/hypothetical protein	WP_048787044.1	duf927 domain-containing protein			refseq	0
S. saprophyticus	NZ_JAFDPF010000004.1_76848-95569	ORF172_10486:10073	Uncharacterized/hypothetical protein	WP_241158943.1	hypothetical protein			refseq	2.24e-98
S. saprophyticus	NZ_JAFDPF010000003.1_592884-635152	ORF173_11483:11926	Uncharacterized/hypothetical protein	WP_069796335.1	hypothetical protein			refseq	9.14e-80
S. saprophyticus	NZ_JAFDPF010000004.1_76848-95569	ORF173_9769:9152	Uncharacterized/hypothetical protein	WP_206380023.1	hypothetical protein			refseq	7.49e-137
S. saprophyticus	NZ_JAFDPF010000003.1_592884-635152	ORF176_12821:13471	Uncharacterized/hypothetical protein	WP_206379998.1	numod4 domain-containing protein			refseq	1.73e-148
S. saprophyticus	NZ_JAFDPF010000003.1_592884-635152	ORF177_13526:13894	Uncharacterized/hypothetical protein	WP_206379997.1	hypothetical protein			refseq	4.58e-84
S. saprophyticus	NZ_JAFDPF010000004.1_76848-95569	ORF178_7027:6473	Uncharacterized/hypothetical protein	WP_048787049.1	multispecies: hypothetical protein			refseq	2.95e-120
S. saprophyticus	NZ_JAFDPF010000003.1_592884-635152	ORF179_14003:14194	Uncharacterized/hypothetical protein	WP_145445841.1	multispecies: hypothetical protein			refseq	1.47e-35
S. saprophyticus	NZ_JAFDPF010000003.1_592884-635152	ORF180_14198:14482	Uncharacterized/hypothetical protein	WP_145445839.1				kofam	0.1
S. saprophyticus	NZ_JAFDPF010000003.1_592884-635152	ORF181_14483:14818	Uncharacterized/hypothetical protein	WP_145445837.1	hypothetical protein			refseq	1.33e-71
S. saprophyticus	NZ_JAFDPF010000003.1_592884-635152	ORF182_14819:15058	Uncharacterized/hypothetical protein	WP_145445835.1	hypothetical protein			refseq	1.48e-51
S. saprophyticus	NZ_JAFDPF010000003.1_592884-635152	ORF184_16214:16612	Uncharacterized/hypothetical protein	WP_069795278.1	hypothetical protein			refseq	1.27e-88
S. saprophyticus	NZ_JAFDPF010000004.1_76848-95569	ORF185_1930:1580	Uncharacterized/hypothetical protein	WP_048787478.1	multispecies: hypothetical protein			refseq	7.13e-74
S. saprophyticus	NZ_JAFDPF010000003.1_592884-635152	ORF19_5589:6239	Uncharacterized/hypothetical protein	WP_206380007.1	duf1071 domain-containing protein			refseq	8.57e-149
S. saprophyticus	NZ_JAFDPF010000003.1_309713-328512	ORF190_3144:3052	Uncharacterized/hypothetical protein
S. saprophyticus	NZ_JAFDPF010000003.1_592884-635152	ORF192_24005:24424	Uncharacterized/hypothetical protein	WP_206379988.1	hypothetical protein			refseq	8.75e-97
S. saprophyticus	NZ_JAFDPF010000004.1_76848-95569	ORF194_13860:13546	Uncharacterized/hypothetical protein	WP_048787042.1	multispecies: hypothetical protein			refseq	3.37e-64
S. saprophyticus	NZ_JAFDPF010000003.1_309713-328512	ORF20_10329:10574	Uncharacterized/hypothetical protein	WP_174605058.1	hypothetical protein			refseq	5.46e-39
S. saprophyticus	NZ_JAFDPF010000004.1_76848-95569	ORF206_6216:5818	Uncharacterized/hypothetical protein	WP_048787050.1	multispecies: hypothetical protein			refseq	8.97e-71
S. saprophyticus	NZ_JAFDPF010000003.1_592884-635152	ORF207_38435:38845	Uncharacterized/hypothetical protein	WP_041080056.1	multispecies: hypothetical protein			refseq	3.54e-80
S. saprophyticus	NZ_JAFDPF010000001.1_35787-67351	ORF21_6444:6677	Uncharacterized/hypothetical protein	WP_069995703.1	hypothetical protein			refseq	1.27e-25
S. saprophyticus	NZ_JAFDPF010000004.1_76848-95569	ORF223_1287:721	Uncharacterized/hypothetical protein	WP_048787479.1	multispecies: hypothetical protein			refseq	4.14e-115
S. saprophyticus	NZ_JAFDPF010000004.1_76848-95569	ORF229_10013:9783	Uncharacterized/hypothetical protein	WP_041079926.1	hypothetical protein			refseq	1.27e-38
S. saprophyticus	NZ_JAFDPF010000004.1_76848-95569	ORF230_9140:8667	Uncharacterized/hypothetical protein	WP_069794972.1	hypothetical protein			refseq	1.33e-102
S. saprophyticus	NZ_JAFDPF010000003.1_309713-328512	ORF233_4250:3435	Uncharacterized/hypothetical protein	WP_069794485.1	multispecies: hypothetical protein			refseq	4.06e-170
S. saprophyticus	NZ_JAFDPF010000004.1_76848-95569	ORF235_6476:6150	Uncharacterized/hypothetical protein	WP_172439363.1	multispecies: hypothetical protein			refseq	1.06e-71
S. saprophyticus	NZ_JAFDPF010000004.1_76848-95569	ORF238_4580:4389	Uncharacterized/hypothetical protein	WP_048787475.1	multispecies: hypothetical protein			refseq	2.32e-41
S. saprophyticus	NZ_JAFDPF010000004.1_76848-95569	ORF248_146:0	Uncharacterized/hypothetical protein	WP_011302733.1	multispecies: hypothetical protein			refseq	1.1e-25
S. saprophyticus	NZ_JAFDPF010000002.1_38922-47212	ORF25_2849:3283	Uncharacterized/hypothetical protein	WP_069794616.1	multispecies: hypothetical protein			refseq	2.34e-98
S. saprophyticus	NZ_JAFDPF010000003.1_592884-635152	ORF26_8889:9251	Uncharacterized/hypothetical protein	WP_069824929.1	hypothetical protein			refseq	1.88e-82
S. saprophyticus	NZ_JAFDPF010000003.1_592884-635152	ORF27_10479:10691	Uncharacterized/hypothetical protein	WP_206380001.1	hypothetical protein			refseq	5.77e-45
S. saprophyticus	NZ_JAFDPF010000003.1_309713-328512	ORF27_13317:13853	Uncharacterized/hypothetical protein	WP_041079931.1	hypothetical protein			refseq	1.39e-121
S. saprophyticus	NZ_JAFDPF010000001.1_35787-67351	ORF286_25729:25319	Uncharacterized/hypothetical protein	WP_240925442.1	hypothetical protein			refseq	6.45e-75
S. saprophyticus	NZ_JAFDPF010000007.1_10127-16376	ORF29_2062:2331	Uncharacterized/hypothetical protein	WP_222122789.1	hypothetical protein, partial			refseq	2.12e-20
S. saprophyticus	NZ_JAFDPF010000001.1_35787-67351	ORF290_21178:20948	Uncharacterized/hypothetical protein	WP_210133712.1	hypothetical protein			refseq	7.05e-25
S. saprophyticus	NZ_JAFDPF010000001.1_35787-67351	ORF294_17530:16994	Uncharacterized/hypothetical protein	WP_064205801.1	multispecies: hypothetical protein			refseq	3.28e-120
S. saprophyticus	NZ_JAFDPF010000001.1_35787-67351	ORF296_14362:13892	Uncharacterized/hypothetical protein	WP_069795043.1				kofam	0.0015
S. saprophyticus	NZ_JAFDPF010000001.1_35787-67351	ORF299_12556:11774	Uncharacterized/hypothetical protein	WP_206379936.1	hypothetical protein			refseq	2.27e-172
S. saprophyticus	NZ_JAFDPF010000001.1_35787-67351	ORF300_11053:10364	Uncharacterized/hypothetical protein	WP_047505299.1	multispecies: hypothetical protein			refseq	6.58e-119
S. saprophyticus	NZ_JAFDPF010000001.1_35787-67351	ORF302_10240:10010	Uncharacterized/hypothetical protein	WP_011303920.1	multispecies: hypothetical protein			refseq	6.02e-40
S. saprophyticus	NZ_JAFDPF010000001.1_35787-67351	ORF311_5920:5456	Uncharacterized/hypothetical protein	WP_011303914.1	voc family protein	K04750	PhnB protein	refseq	4.84e-102
S. saprophyticus	NZ_JAFDPF010000001.1_35787-67351	ORF319_886:356	Uncharacterized/hypothetical protein	WP_069795047.1	grpb family protein			refseq	2.22e-42
S. saprophyticus	NZ_JAFDPF010000001.1_35787-67351	ORF340_21015:20350	Uncharacterized/hypothetical protein	WP_069795036.1	hypothetical protein			refseq	2.54e-143
S. saprophyticus	NZ_JAFDPF010000001.1_35787-67351	ORF341_20337:19882	Uncharacterized/hypothetical protein	WP_069795037.1	multispecies: hypothetical protein			refseq	3.88e-99
S. saprophyticus	NZ_JAFDPF010000001.1_35787-67351	ORF350_16719:16351	Uncharacterized/hypothetical protein	WP_069795040.1	multispecies: hypothetical protein			refseq	3.08e-73
S. saprophyticus	NZ_JAFDPF010000001.1_35787-67351	ORF352_16170:15055	Uncharacterized/hypothetical protein	WP_069795041.1	multispecies: hypothetical protein			refseq	2.25e-262
S. saprophyticus	NZ_JAFDPF010000003.1_592884-635152	ORF39_19848:20024	Uncharacterized/hypothetical protein	WP_158483912.1	multispecies: hypothetical protein			refseq	5.64e-31
S. saprophyticus	NZ_JAFDPF010000001.1_35787-67351	ORF404_26102:25842	Uncharacterized/hypothetical protein	WP_069795030.1	multispecies: hypothetical protein			refseq	5.12e-53
S. saprophyticus	NZ_JAFDPF010000001.1_35787-67351	ORF405_25829:25668	Uncharacterized/hypothetical protein	WP_167708146.1	multispecies: hypothetical protein			refseq	3.45e-20
S. saprophyticus	NZ_JAFDPF010000001.1_35787-67351	ORF406_25109:24678	Uncharacterized/hypothetical protein	WP_241158906.1	hypothetical protein			refseq	1.96e-95
S. saprophyticus	NZ_JAFDPF010000001.1_35787-67351	ORF407_24665:24360	Uncharacterized/hypothetical protein	WP_069795032.1	duf1474 family protein			refseq	6.89e-67
S. saprophyticus	NZ_JAFDPF010000001.1_35787-67351	ORF416_18509:18102	Uncharacterized/hypothetical protein	WP_081324808.1	multispecies: hypothetical protein			refseq	1.85e-78
S. saprophyticus	NZ_JAFDPF010000001.1_35787-67351	ORF419_16997:16683	Uncharacterized/hypothetical protein	WP_069795039.1	multispecies: hypothetical protein			refseq	2.56e-68
S. saprophyticus	NZ_JAFDPF010000001.1_35787-67351	ORF421_15119:14487	Uncharacterized/hypothetical protein	WP_206379937.1	hypothetical protein			refseq	5.39e-111
S. saprophyticus	NZ_JAFDPF010000001.1_35787-67351	ORF433_7250:6720	Uncharacterized/hypothetical protein	WP_011303916.1	voc family protein			refseq	1.17e-120
S. saprophyticus	NZ_JAFDPF010000003.1_592884-635152	ORF437_4827:4543	Uncharacterized/hypothetical protein	WP_047503129.1	multispecies: hypothetical protein			refseq	1.11e-64
S. saprophyticus	NZ_JAFDPF010000003.1_592884-635152	ORF449_2064:1174	Uncharacterized/hypothetical protein	WP_206380012.1	hypothetical protein			refseq	5.84e-181
[truncated: 21 more rows]

## Sheet: Unique_prophage_anno
Species	Phage_ID	ORF_ID	Functional category	protein_id	product	ko_number	ko_product	ec_number	database	E_values
A. pittii	NZ_JAFDRK010000006.1_16202-60526	ORF648_8745:8443	AMR/Virulence	WP_002025618.1	marr family transcriptional regulator				refseq	9.62e-64
B. amyloliquifaciens	NZ_JABVDP010000018.1_11931-25559	ORF229_5193:4459	AMR/Virulence			K20344	ATP-binding cassette, subfamily C, bacteriocin exporter		kofam	1.2e-29
B. amyloliquifaciens	NZ_JABVDP010000018.1_11931-25559	ORF188_9700:9011	AMR/Virulence			K15549	membrane fusion protein, multidrug efflux system		kofam	1.5e-73
B. amyloliquifaciens	NZ_JABVDP010000001.1_38423-50176	ORF52_2009:3154	AMR/Virulence			K18430	N,N'-diacetyllegionaminate synthase [EC:2.5.1.101]		kofam	2.3e-52
B. amyloliquifaciens	NZ_JABVDP010000002.1_560398-592132	ORF539_1432:1169	AMR/Virulence	WP_003154815.1	hemolysin xhla family protein				refseq	5.14e-37
B. amyloliquifaciens	NZ_JABVDP010000002.1_560398-592132	ORF536_4510:2888	AMR/Virulence	WP_174737428.1	pyocin knob domain-containing protein				refseq	0
B. thuringiensis	NZ_JABVDN010000001.1_974-31329	ORF12_6333:7709	AMR/Virulence			K20712	3-(hydroxyamino)phenol mutase [EC:5.4.4.3]		kofam	2.3e-103
E. bugandensis	NZ_JABWOU010000005.1_155273-177956	ORF160_20364:20080	AMR/Virulence	WP_069733154.1	colicin e3-like toxin immunity protein				refseq	1.19e-27
E. bugandensis	NZ_JABWOU010000001.1_830462-877738	ORF307_7028:7270	AMR/Virulence	MSGA_SALTY	virulence protein msga				swissprot	6.31e-41
P. fulva	NZ_JAFDSD010000014.1_46175-74512	ORF294_12215:10965	AMR/Virulence	WP_206405848.1	aaa family atpase				refseq	1.68e-287
P. polymyxa	NZ_JABVDA010000007.1_21443-50975	ORF239_27033:26251	AMR/Virulence	WP_107733534.1	dsba family oxidoreductase				refseq	1.74e-174
S. epidermidis	NZ_JAFDPX010000003.1_119619-133737	ORF70_5123:5653	AMR/Virulence			K18590	dihydrofolate reductase (trimethoprim resistance protein) [EC:1.5.1.3]		kofam	7.1e-43
S. epidermidis	NZ_JAFDPX010000003.1_119619-133737	ORF3_1146:1421	AMR/Virulence	CVFC_STAHJ	conserved virulence factor c				swissprot	3.17e-23
S. epidermidis	NZ_JAFDPX010000006.1_100761-118590	ORF11_12681:13274	AMR/Virulence	WP_002454454.1	pathogenicity island protein				refseq	1.86e-128
S. epidermidis	NZ_JAFDPX010000006.1_100761-118590	ORF8_9687:9992	AMR/Virulence	WP_241158846.1	pathogenicity island protein				refseq	1.19e-67
S. saprophyticus	NZ_JAFDPF010000003.1_309713-328512	ORF85_14480:15313	AMR/Virulence	WP_041079981.1	23s rrna (adenine(2058)-n(6))-methyltransferase erm(44)v	K00561	23S rRNA (adenine-N6)-dimethyltransferase [EC:2.1.1.184]		refseq	1.85e-91
S. saprophyticus	NZ_JAFDPF010000001.1_35787-67351	ORF334_25326:25111	AMR/Virulence	WP_069795031.1	pathogenicity island protein				refseq	2.16e-40
S. saprophyticus	NZ_JAFDPF010000001.1_35787-67351	ORF339_21696:21301	AMR/Virulence	WP_069795035.1	pathogenicity island protein				refseq	1.26e-77
S. saprophyticus	NZ_JAFDPF010000001.1_35787-67351	ORF288_23383:21929	AMR/Virulence	WP_069795034.1	virulence-associated e family protein				refseq	0
S. saprophyticus	NZ_JAFDPF010000001.1_35787-67351	ORF190_3596:4786	AMR/Virulence	WP_047505308.1					kofam	4.5e-27
A. pittii	NZ_JAFDRK010000007.1_41124-46532	ORF32_4022:4576	Antimicrobial biosynthesis/Host immunity			K01790	dTDP-4-dehydrorhamnose 3,5-epimerase [EC:5.1.3.13]		kofam	1.6e-89
A. pittii	NZ_JAFDRK010000007.1_41124-46532	ORF28_2213:3145	Antimicrobial biosynthesis/Host immunity			K00067	dTDP-4-dehydrorhamnose reductase [EC:1.1.1.133]		kofam	1.6e-108
A. pittii	NZ_JAFDRK010000007.1_41124-46532	ORF19_3121:4032	Antimicrobial biosynthesis/Host immunity			K00973	glucose-1-phosphate thymidylyltransferase [EC:2.7.7.24]		kofam	1.7e-155
A. pittii	NZ_JAFDRK010000007.1_41124-46532	ORF2_1182:2249	Antimicrobial biosynthesis/Host immunity	WP_032025813.1					kofam	4.4e-25
B. amyloliquifaciens	NZ_JABVDP010000001.1_38423-50176	ORF33_4921:5658	Antimicrobial biosynthesis/Host immunity			K00973	glucose-1-phosphate thymidylyltransferase [EC:2.7.7.24]		kofam	1.8e-58
B. thuringiensis	NZ_JABVDN010000009.1_142627-152032	ORF127_8671:8114	Antimicrobial biosynthesis/Host immunity			K23987	dTDP-4-dehydrorhamnose 3,5-epimerase/reductase [EC:5.1.3.13 1.1.1.133]		kofam	1.5e-43
B. thuringiensis	NZ_JABVDN010000009.1_142627-152032	ORF81_9405:8668	Antimicrobial biosynthesis/Host immunity			K00973	glucose-1-phosphate thymidylyltransferase [EC:2.7.7.24]		kofam	4.7e-95
B. thuringiensis	NZ_JABVDN010000006.1_971-55053	ORF745_39878:39552	Antimicrobial biosynthesis/Host immunity	NP_852558.1	hypothetical protein bc2553				refseq	2.48e-36
B. thuringiensis	NZ_JABVDN010000009.1_142627-152032	ORF129_7114:6260	Antimicrobial biosynthesis/Host immunity			K15856	GDP-4-dehydro-6-deoxy-D-mannose reductase [EC:1.1.1.281]		kofam	1.8e-28
B. thuringiensis	NZ_JABVDN010000009.1_142627-152032	ORF128_8104:7127	Antimicrobial biosynthesis/Host immunity			K13306	dTDP-4-dehydro-6-deoxyglucose reductase [EC:1.1.1.266]		kofam	8.7e-18
E. bugandensis	NZ_JABWOU010000001.1_830462-877738	ORF455_40391:39882	Antimicrobial biosynthesis/Host immunity	WP_069732472.1	superinfection exclusion b family protein				refseq	2.99e-111
K. quasipneumoniae	NZ_JABWPC010000001.1_621281-680523	ORF51_18450:19259	Antimicrobial biosynthesis/Host immunity	WP_077255780.1	rlob family protein				refseq	3.93e-178
P. fulva	NZ_JAFDSD010000003.1_65049-112707	ORF615_6485:5721	Antimicrobial biosynthesis/Host immunity	PRTR_PSEAE	pyocin repressor protein				swissprot	1.35e-70
P. polymyxa	NZ_JABVDA010000002.1_923815-985042	ORF218_31003:32373	Antimicrobial biosynthesis/Host immunity	WP_174820916.1	n-6 dna methylase				refseq	6.61e-308
B. amyloliquifaciens	NZ_JABVDP010000004.1_241304-252129	ORF179_3110:2010	Cell division			K19788	obg-like ATPase 1		kofam	1.2e-155
B. thuringiensis	NZ_JABVDN010000006.1_971-55053	ORF577_31633:31235	Cell division	WP_174767035.1	cell division protein sepf				refseq	4.41e-84
E. bugandensis	NZ_JABWOU010000001.1_830462-877738	ORF277_41686:42702	Cell division	WP_069732474.1	chromosome partitioning protein parb				refseq	2.23e-234
K. quasipneumoniae	NZ_JABWPC010000001.1_621281-680523	ORF37_13791:14606	Cell division	WP_069734239.1	parb/repb/spo0j family partition protein	K03497	ParB family transcriptional regulator, chromosome partitioning protein		refseq	4.16e-181
S. epidermidis	NZ_JAFDPX010000007.1_72993-118974	ORF20_6714:8666	Cell division	WP_206420175.1	aaa family atpase				refseq	0
A. pittii	NZ_JAFDRK010000015.1_57033-88420	ORF390_6618:5998	Cell wall biogenesis/degradation	WP_057094866.1	glycoside hydrolase	K03791	putative chitinase		refseq	1.71e-137
B. amyloliquifaciens	NZ_JABVDP010000001.1_38423-50176	ORF40_7426:7929	Cell wall biogenesis/degradation			K15857	CDP-3, 6-dideoxy-D-glycero-D-glycero-4-hexulose-5-epimerase [EC:5.1.-.-]		kofam	3.3e-09
B. amyloliquifaciens	NZ_JABVDP010000001.1_38423-50176	ORF13_5598:6608	Cell wall biogenesis/degradation			K13306	dTDP-4-dehydro-6-deoxyglucose reductase [EC:1.1.1.266]		kofam	7.2e-25
B. amyloliquifaciens	NZ_JABVDP010000001.1_38423-50176	ORF59_6584:7477	Cell wall biogenesis/degradation			K15856	GDP-4-dehydro-6-deoxy-D-mannose reductase [EC:1.1.1.281]		kofam	2.9e-22
B. amyloliquifaciens	NZ_JABVDP010000002.1_560398-592132	ORF463_8879:8169	Cell wall biogenesis/degradation	WP_224224204.1	lysm peptidoglycan-binding domain-containing protein				refseq	8.15e-133
B. thuringiensis	NZ_JABVDN010000017.1_22241-53888	ORF187_31647:30826	Cell wall biogenesis/degradation			K03609	septum site-determining protein MinD		kofam	4.1e-20
E. bugandensis	NZ_JABWOU010000001.1_112466-169944	ORF962_23501:14919	Cell wall biogenesis/degradation			K00702	cellobiose phosphorylase [EC:2.4.1.20]		kofam	4.5e-281
E. bugandensis	NZ_JABWOU010000013.1_17773-26725	ORF56_7151:7495	Cell wall biogenesis/degradation	WP_028014132.1	outer membrane protein assembly factor bame	K06186	outer membrane protein assembly factor BamE		refseq	3.77e-71
E. bugandensis	NZ_JABWOU010000001.1_830462-877738	ORF716_32943:32395	Cell wall biogenesis/degradation			K22918	typhoid toxin secretion A		kofam	7e-93
E. bugandensis	NZ_JABWOU010000001.1_830462-877738	ORF721_31365:29857	Cell wall biogenesis/degradation	WP_069732458.1	glycosyltransferase family 2 protein				refseq	0
E. bugandensis	NZ_JABWOU010000001.1_1563855-1598673	ORF188_911:1363	Cell wall biogenesis/degradation	YBBJ_ECOLI	inner membrane protein ybbj				swissprot	7e-85
E. bugandensis	NZ_JABWOU010000013.1_17773-26725	ORF27_1453:2319	Cell wall biogenesis/degradation	WP_032645009.1	inner membrane protein ypjd				refseq	4.3e-161
K. quasipneumoniae	NZ_JABWPC010000010.1_17673-87041	ORF378_7229:7576	Cell wall biogenesis/degradation	WP_004206850.1	outer membrane protein assembly factor bame	K06186	outer membrane protein assembly factor BamE		refseq	2.28e-70
K. quasipneumoniae	NZ_JABWPC010000001.1_621281-680523	ORF61_24111:24701	Cell wall biogenesis/degradation			K22918	typhoid toxin secretion A		kofam	1.7e-81
K. quasipneumoniae	NZ_JABWPC010000010.1_17673-87041	ORF183_1450:2319	Cell wall biogenesis/degradation	WP_002914153.1	inner membrane protein ypjd				refseq	7.62e-169
P. fulva	NZ_JAFDSD010000011.1_90157-97935	ORF59_5750:5211	Cell wall biogenesis/degradation			K03270	3-deoxy-D-manno-octulosonate 8-phosphate phosphatase (KDO 8-P phosphatase) [EC:3.1.3.45]		kofam	3.7e-129
P. fulva	NZ_JAFDSD010000011.1_90157-97935	ORF72_6805:5747	Cell wall biogenesis/degradation			K06041	arabinose-5-phosphate isomerase [EC:5.3.1.13]		kofam	2.6e-126
P. fulva	NZ_JAFDSD010000014.1_46175-74512	ORF3_1854:2702	Cell wall biogenesis/degradation			K09997	arginine transport system substrate-binding protein		kofam	5.9e-27
P. fulva	NZ_JAFDSD010000011.1_90157-97935	ORF61_4643:4119	Cell wall biogenesis/degradation	WP_023533341.1	lipopolysaccharide transport periplasmic protein lpta	K09774	lipopolysaccharide export system protein LptA		refseq	4.32e-114
P. fulva	NZ_JAFDSD010000011.1_90157-97935	ORF93_5274:4630	Cell wall biogenesis/degradation	WP_027913744.1	lps export abc transporter periplasmic protein lptc	K11719	lipopolysaccharide export system protein LptC		refseq	7.91e-131
P. fulva	NZ_JAFDSD010000011.1_90157-97935	ORF62_4118:3393	Cell wall biogenesis/degradation			K09819	manganese/iron transport system permease protein		kofam	2.1e-28
P. fulva	NZ_JAFDSD010000001.1_59474-68494	ORF19_6330:6899	Cell wall biogenesis/degradation	WP_023533140.1	outer membrane protein assembly factor bame	K06186	outer membrane protein assembly factor BamE		refseq	3.89e-88
P. fulva	NZ_JAFDSD010000011.1_90157-97935	ORF17_6969:7778	Cell wall biogenesis/degradation			K10562	rhamnose transport system ATP-binding protein [EC:7.5.2.-]		kofam	2.2e-26
P. fulva	NZ_JAFDSD010000015.1_4083-23705	ORF334_3810:3289	Cell wall biogenesis/degradation			K08640	zinc D-Ala-D-Ala carboxypeptidase [EC:3.4.17.14]		kofam	5.6e-75
P. fulva	NZ_JAFDSD010000003.1_65049-112707	ORF358_43691:44758	Cell wall biogenesis/degradation	WP_206405312.1	acyltransferase				refseq	3.57e-238
P. fulva	NZ_JAFDSD010000003.1_65049-112707	ORF93_44721:45308	Cell wall biogenesis/degradation	WP_206405311.1	glycoside hydrolase family 104 protein				refseq	1.43e-42
S. epidermidis	NZ_JAFDPX010000006.1_100761-118590	ORF17_16023:17666	Cell wall biogenesis/degradation			K06409	stage V sporulation protein B		kofam	3.2e-94
S. epidermidis	NZ_JAFDPX010000007.1_72993-118974	ORF159_42001:43551	Cell wall biogenesis/degradation	LYTO_STAA8	probable autolysin lyto			3.5.1.28	swissprot	1.79e-98
S. epidermidis	NZ_JAFDPX010000003.1_119619-133737	ORF79_10955:12049	Cell wall biogenesis/degradation	MURG_STAES	undecaprenyl-pp-murnac-pentapeptide-udpglcnac glcnac transferase			2.4.1.227	swissprot	8.33e-254
S. saprophyticus	NZ_JAFDPF010000003.1_592884-635152	ORF74_39198:40928	Cell wall biogenesis/degradation	WP_206379980.1	peptidoglycan recognition protein family protein				refseq	0
S. saprophyticus	NZ_JAFDPF010000002.1_38922-47212	ORF7_4164:5597	Cell wall biogenesis/degradation	LYTO_STAA8	probable autolysin lyto			3.5.1.28	swissprot	1.52e-218
S. saprophyticus	NZ_JAFDPF010000003.1_592884-635152	ORF54_26238:31712	Cell wall biogenesis/degradation	WP_241158930.1					kofam	1.4e-25
A. pittii	NZ_JAFDRK010000017.1_55876-77697	ORF136_16013:16792	DNA recombinase/integrase/transposase			K07492	putative transposase		kofam	1.4e-56
A. pittii	NZ_JAFDRK010000017.1_55876-77697	ORF84_12721:14010	DNA recombinase/integrase/transposase	WP_002121611.1	site-specific integrase				refseq	2.88e-292
A. pittii	NZ_JAFDRK010000024.1_34153-46451	ORF8_5550:5741	DNA recombinase/integrase/transposase	WP_139112312.1	transposase				refseq	2.53e-42
A. pittii	NZ_JAFDRK010000002.1_210387-218186	ORF39_35:1642	DNA recombinase/integrase/transposase	WP_057095714.1	tyrosine-type recombinase/integrase				refseq	0
A. pittii	NZ_JAFDRK010000006.1_16202-60526	ORF532_7546:5792	DNA recombinase/integrase/transposase	WP_069730187.1					kofam	0.003
B. thuringiensis	NZ_JABVDN010000001.1_974-31329	ORF151_18344:19000	DNA recombinase/integrase/transposase	WP_000991472.1	recombinase family protein				refseq	1.5e-95
B. thuringiensis	NZ_JABVDN010000017.1_22241-53888	ORF1_0:575	DNA recombinase/integrase/transposase			K24250	dTDP-3-amino-3,6-dideoxy-alpha-D-glucopyranose transaminase [EC:2.6.1.89]		kofam	0.00014
E. bugandensis	NZ_JABWOU010000001.1_830462-877738	ORF291_1121:1435	DNA recombinase/integrase/transposase	WP_042863371.1	site-specific integrase	K21039	enterobacteria phage integrase [EC:2.7.7.- 3.1.-.-]		refseq	5.53e-47
E. bugandensis	NZ_JABWOU010000001.1_112466-169944	ORF846_3630:2383	DNA recombinase/integrase/transposase	WP_049138231.1	site-specific integrase	K14059	integrase		refseq	9.95e-210
E. bugandensis	NZ_JABWOU010000001.1_1563855-1598673	ORF457_2879:1857	DNA recombinase/integrase/transposase	WP_069733242.1	multispecies: tyrosine-type recombinase/integrase				refseq	5.68e-114
E. bugandensis	NZ_JABWOU010000001.1_112466-169944	ORF668_5266:4181	DNA recombinase/integrase/transposase	WP_049138228.1	recombinase rect				refseq	1.57e-257
P. fulva	NZ_JAFDSD010000015.1_4083-23705	ORF285_19068:17461	DNA recombinase/integrase/transposase	WP_206406040.1	recombinase family protein				refseq	0
P. polymyxa	NZ_JABVDA010000001.1_1521170-1537596	ORF168_5998:4328	DNA recombinase/integrase/transposase	WP_107735115.1	multispecies: recombinase family protein	K06400	site-specific DNA recombinase		refseq	0
P. polymyxa	NZ_JABVDA010000001.1_901410-910363	ORF101_1915:1286	DNA recombinase/integrase/transposase	WP_174820736.1	erf family protein				refseq	2.52e-146
P. polymyxa	NZ_JABVDA010000001.1_1521170-1537596	ORF148_16426:15581	DNA recombinase/integrase/transposase	WP_107735104.1	multispecies: tyrosine-type recombinase/integrase				refseq	3.73e-202
P. polymyxa	NZ_JABVDA010000002.1_923815-985042	ORF374_36878:37279	DNA recombinase/integrase/transposase	WP_174820922.1	phbc6a51 family helix-turn-helix protein				refseq	7.93e-88
P. polymyxa	NZ_JABVDA010000001.1_901410-910363	ORF81_7280:8953	DNA recombinase/integrase/transposase	WP_174820723.1	recombinase family protein				refseq	0
P. polymyxa	NZ_JABVDA010000001.1_979989-1033318	ORF334_50083:51279	DNA recombinase/integrase/transposase	WP_019686449.1	site-specific integrase				refseq	3.45e-282
P. polymyxa	NZ_JABVDA010000007.1_21443-50975	ORF378_17324:16215	DNA recombinase/integrase/transposase	WP_017427738.1	tyrosine recombinase xers				refseq	3.05e-256
P. polymyxa	NZ_JABVDA010000002.1_923815-985042	ORF427_61227:60196	DNA recombinase/integrase/transposase	WP_174820949.1	tyrosine-type recombinase/integrase				refseq	1.32e-249
S. epidermidis	NZ_JAFDPX010000007.1_72993-118974	ORF104_8668:9603	DNA recombinase/integrase/transposase	WP_206420176.1	recombinase rect				refseq	3.97e-203
S. saprophyticus	NZ_JAFDPF010000007.1_10127-16376	ORF70_4592:3114	DNA recombinase/integrase/transposase	TRA3_STAAU	orf 480				swissprot	1.71e-149
S. saprophyticus	NZ_JAFDPF010000003.1_309713-328512	ORF187_5355:4243	DNA recombinase/integrase/transposase	WP_174605039.1	site-specific integrase				refseq	4.12e-273
S. saprophyticus	NZ_JAFDPF010000003.1_592884-635152	ORF325_1120:65	DNA recombinase/integrase/transposase	WP_206380013.1	site-specific integrase				refseq	2.69e-250
A. pittii	NZ_JAFDRK010000002.1_9314-63821	ORF513_45696:43912	DNA repair/replication	WP_031968548.1	dna cytosine methyltransferase	K00558	DNA (cytosine-5)-methyltransferase 1 [EC:2.1.1.37]		refseq	0
A. pittii	NZ_JAFDRK010000006.1_16202-60526	ORF263_15119:15889	DNA repair/replication			K06223	DNA adenine methylase [EC:2.1.1.72]		kofam	9e-70
A. pittii	NZ_JAFDRK010000017.1_55876-77697	ORF212_21028:19970	DNA repair/replication	WP_002121625.1	is1595 family transposase	K07488	transposase		refseq	1.21e-256
A. pittii	NZ_JAFDRK010000006.1_16202-60526	ORF402_9140:8934	DNA repair/replication	WP_032054122.1	dna-binding protein				refseq	9.43e-41
A. pittii	NZ_JAFDRK010000024.1_34153-46451	ORF34_5962:6108	DNA repair/replication	WP_237815596.1	is5 family transposase				refseq	1.91e-20
A. pittii	NZ_JAFDRK010000024.1_34153-46451	ORF33_5776:5961	DNA repair/replication	WP_237815945.1	is5 family transposase				refseq	4.35e-28
B. amyloliquifaciens	NZ_JABVDP010000019.1_19925-24788	ORF66_2120:1605	DNA repair/replication			K03574	8-oxo-dGTP diphosphatase [EC:3.6.1.55]		kofam	5.8e-15
B. amyloliquifaciens	NZ_JABVDP010000004.1_241304-252129	ORF183_833:0	DNA repair/replication			K18991	AraC family transcriptional regulator, activator of mtrCDE		kofam	3.3e-29
B. amyloliquifaciens	NZ_JABVDP010000002.1_560398-592132	ORF97_27447:28109	DNA repair/replication	WP_038457725.1	imma/irre family metallo-endopeptidase				refseq	2.55e-104
B. thuringiensis	NZ_JABVDN010000017.1_22241-53888	ORF375_21736:20465	DNA repair/replication	WP_070179341.1	y-family dna polymerase	K03502	DNA polymerase V		refseq	4.97e-133
B. thuringiensis	NZ_JABVDN010000006.1_971-55053	ORF762_32933:31869	DNA repair/replication	WP_174767036.1	dnad domain protein				refseq	3.8e-247
E. bugandensis	NZ_JABWOU010000005.1_155273-177956	ORF132_10772:12391	DNA repair/replication			K07316	adenine-specific DNA-methyltransferase [EC:2.1.1.72]		kofam	2.2e-128
E. bugandensis	NZ_JABWOU010000005.1_155273-177956	ORF130_5975:8875	DNA repair/replication			K03580	ATP-dependent helicase HepA [EC:5.6.2.-]		kofam	1.1e-81
E. bugandensis	NZ_JABWOU010000013.1_17773-26725	ORF55_5354:7018	DNA repair/replication			K03631	DNA repair protein RecN (Recombination protein N)		kofam	1.9e-208
E. bugandensis	NZ_JABWOU010000003.1_244388-268445	ORF310_6023:5427	DNA repair/replication			K03649	double-stranded uracil-DNA glycosylase [EC:3.2.2.28]		kofam	1.8e-70
E. bugandensis	NZ_JABWOU010000002.1_172217-180962	ORF78_5640:3808	DNA repair/replication			K03703	excinuclease ABC subunit C		kofam	8.8e-224
E. bugandensis	NZ_JABWOU010000001.1_112466-169944	ORF667_8488:5276	DNA repair/replication			K10906	exodeoxyribonuclease VIII [EC:3.1.11.-]		kofam	0
E. bugandensis	NZ_JABWOU010000005.1_155273-177956	ORF133_12395:15148	DNA repair/replication			K01156	type III restriction enzyme [EC:3.1.21.5]		kofam	1.1e-121
E. bugandensis	NZ_JABWOU010000005.1_155273-177956	ORF74_2689:3411	DNA repair/replication	WP_069733166.1	topoisomerase ii				refseq	9.71e-164
E. bugandensis	NZ_JABWOU010000001.1_1563855-1598673	ORF111_8308:9453	DNA repair/replication	WP_058678866.1					kofam	2.8e-25
K. quasipneumoniae	NZ_JABWPC010000010.1_17673-87041	ORF11_5064:7088	DNA repair/replication			K03631	DNA repair protein RecN (Recombination protein N)		kofam	1.3e-209
K. quasipneumoniae	NZ_JABWPC010000001.1_621281-680523	ORF618_11215:8000	DNA repair/replication			K10906	exodeoxyribonuclease VIII [EC:3.1.11.-]		kofam	0
K. quasipneumoniae	NZ_JABWPC010000001.1_621281-680523	ORF465_59050:58820	DNA repair/replication	YEDK_ECOLI	abasic site processing protein yedk			3.4.-.-	swissprot	9.13e-25
K. quasipneumoniae	NZ_JABWPC010000010.1_17673-87041	ORF971_48183:45526	DNA repair/replication	WP_064776605.1	dead/deah box helicase				refseq	0
K. quasipneumoniae	NZ_JABWPC010000001.1_621281-680523	ORF210_21256:21564	DNA repair/replication	YBCO_ECOLI	putative nuclease ybco			3.1.-.-	swissprot	3.29e-36
K. quasipneumoniae	NZ_JABWPC010000010.1_17673-87041	ORF344_62524:63387	DNA repair/replication	WP_065905291.1	tim barrel protein				refseq	7.55e-205
K. quasipneumoniae	NZ_JABWPC010000001.1_454342-492312	ORF496_11233:8933	DNA repair/replication	WP_040181442.1	uvrd-helicase domain-containing protein				refseq	0
P. fulva	NZ_JAFDSD010000001.1_59474-68494	ORF52_4094:5767	DNA repair/replication			K03529	chromosome segregation protein		kofam	1.4e-19
P. fulva	NZ_JAFDSD010000014.1_46175-74512	ORF447_13206:12379	DNA repair/replication	WP_206405849.1	dna adenine methylase				refseq	6.09e-200
P. fulva	NZ_JAFDSD010000006.1_265-39847	ORF237_3896:4195	DNA repair/replication	YBCO_ECOLI	putative nuclease ybco			3.1.-.-	swissprot	9.76e-35
P. fulva	NZ_JAFDSD010000013.1_111351-121210	ORF83_8131:7241	DNA repair/replication	WP_181074045.1	toprim domain-containing protein				refseq	2.21e-222
P. fulva	NZ_JAFDSD010000006.1_265-39847	ORF121_4129:4620	DNA repair/replication	WP_206405729.1	vrr-nuc domain-containing protein				refseq	6.09e-95
P. polymyxa	NZ_JABVDA010000001.1_1181603-1202838	ORF181_17777:18217	DNA repair/replication	WP_174820636.1	imma/irre family metallo-endopeptidase				refseq	6.96e-103
P. polymyxa	NZ_JABVDA010000002.1_923815-985042	ORF7_2379:2903	DNA repair/replication	WP_174820882.1	slog family protein				refseq	1.64e-127
P. polymyxa	NZ_JABVDA010000002.1_923815-985042	ORF304_8882:9859	DNA repair/replication	WP_174820891.1	toprim domain-containing protein				refseq	2.45e-245
P. polymyxa	NZ_JABVDA010000002.1_923815-985042	ORF301_5747:6562	DNA repair/replication	WP_174820888.1					kofam	2.9e-06
P. polymyxa	NZ_JABVDA010000002.1_923815-985042	ORF41_15210:18065	DNA repair/replication	WP_174820897.1					kofam	2.9e-08
P. polymyxa	NZ_JABVDA010000002.1_923815-985042	ORF194_19771:20388	DNA repair/replication	WP_174820901.1					kofam	5.9e-26
S. epidermidis	NZ_JAFDPX010000007.1_72993-118974	ORF506_3512:2988	DNA repair/replication	WP_206420169.1	imma/irre family metallo-endopeptidase				refseq	5.28e-108
S. epidermidis	NZ_JAFDPX010000008.1_33416-52105	ORF65_6041:6913	DNA repair/replication	WP_002494095.1	primase alpha helix c-terminal domain-containing protein				refseq	2.37e-214
S. saprophyticus	NZ_JAFDPF010000003.1_309713-328512	ORF1_0:2390	DNA repair/replication			K12573	ribonuclease R [EC:3.1.13.1]		kofam	1.8e-289
S. saprophyticus	NZ_JAFDPF010000003.1_592884-635152	ORF324_2557:2060	DNA repair/replication	WP_145438022.1	imma/irre family metallo-endopeptidase				refseq	1.97e-114
S. saprophyticus	NZ_JAFDPF010000003.1_592884-635152	ORF88_6703:7377	DNA repair/replication	WP_206380006.1	putative hnhc nuclease				refseq	1.15e-163
S. saprophyticus	NZ_JAFDPF010000003.1_592884-635152	ORF25_8058:8885	DNA repair/replication	WP_069827807.1					kofam	0.021
A. pittii	NZ_JAFDRK010000002.1_9314-63821	ORF327_53923:54507	Metabolism-Amino acid			K01658	anthranilate synthase component II [EC:4.1.3.27]		kofam	1.4e-101
A. pittii	NZ_JAFDRK010000017.1_55876-77697	ORF247_8281:7115	Metabolism-Amino acid			K02502	ATP phosphoribosyltransferase regulatory subunit		kofam	3.9e-94
A. pittii	NZ_JAFDRK010000024.1_34153-46451	ORF28_1834:3090	Metabolism-Amino acid			K08688	creatinase [EC:3.5.3.3]		kofam	7.1e-212
B. amyloliquifaciens	NZ_JABVDP010000003.1_32-27535	ORF152_1898:3166	Metabolism-Amino acid			K21148	[CysO sulfur-carrier protein]-thiocarboxylate-dependent cysteine synthase [EC:2.5.1.113]		kofam	1.6e-21
E. bugandensis	NZ_JABWOU010000001.1_830462-877738	ORF439_46058:44772	Metabolism-Amino acid			K10978	methanogen homoisocitrate dehydrogenase [EC:1.1.1.87 1.1.1.-]		kofam	1.8e-66
K. quasipneumoniae	NZ_JABWPC010000001.1_621281-680523	ORF417_36143:36526	Metabolism-Amino acid	WP_069734214.1	glutamate 5-kinase				refseq	2.23e-82
A. pittii	NZ_JAFDRK010000015.1_57033-88420	ORF415_29675:28158	Metabolism-Carbohydrate			K21054	D-erythritol 1-phosphate dehydrogenase [EC:1.1.1.402]		kofam	1.3e-206
A. pittii	NZ_JAFDRK010000017.1_55876-77697	ORF112_3248:4342	Metabolism-Carbohydrate			K00064	D-threo-aldose 1-dehydrogenase [EC:1.1.1.122]		kofam	5.7e-26
A. pittii	NZ_JAFDRK010000015.1_57033-88420	ORF150_26272:28116	Metabolism-Carbohydrate			K01596	phosphoenolpyruvate carboxykinase (GTP) [EC:4.1.1.32]		kofam	0
B. thuringiensis	NZ_JABVDN010000008.1_143154-151242	ORF33_3629:4024	Metabolism-Carbohydrate	WP_000716151.1	d-ribose pyranase	K06726	D-ribose pyranase [EC:5.4.99.62]		refseq	3.22e-85
B. thuringiensis	NZ_JABVDN010000008.1_143154-151242	ORF3_2709:3632	Metabolism-Carbohydrate			K00852	ribokinase [EC:2.7.1.15]		kofam	1.8e-106
B. thuringiensis	NZ_JABVDN010000008.1_143154-151242	ORF11_6465:7406	Metabolism-Carbohydrate			K17202	erythritol transport system substrate-binding protein		kofam	1.2e-58
E. bugandensis	NZ_JABWOU010000001.1_830462-877738	ORF810_171:4	Metabolism-Carbohydrate	WP_241776409.1	isocitrate/isopropylmalate family dehydrogenase, partial				refseq	5.33e-23
E. bugandensis	NZ_JABWOU010000001.1_830462-877738	ORF542_5807:5643	Metabolism-Carbohydrate	WP_241776409.1	isocitrate/isopropylmalate family dehydrogenase, partial				refseq	5.57e-27
P. fulva	NZ_JAFDSD010000014.1_46175-74512	ORF146_25120:26487	Metabolism-Carbohydrate			K18347	D-specific alpha-keto acid dehydrogenase [EC:1.1.1.-]		kofam	3.8e-27
P. fulva	NZ_JAFDSD010000014.1_46175-74512	ORF134_20083:21057	Metabolism-Carbohydrate			K00616	transaldolase [EC:2.2.1.2]		kofam	1.7e-90
P. fulva	NZ_JAFDSD010000014.1_46175-74512	ORF147_26506:27300	Metabolism-Carbohydrate	WP_206405861.1	class ii aldolase/adducin family protein				refseq	2.16e-75
P. polymyxa	NZ_JABVDA010000007.1_21443-50975	ORF232_29081:29521	Metabolism-Carbohydrate	WP_017427747.1	d-ribose pyranase	K06726	D-ribose pyranase [EC:5.4.99.62]		refseq	4.76e-52
P. polymyxa	NZ_JABVDA010000007.1_21443-50975	ORF81_28086:29087	Metabolism-Carbohydrate			K00852	ribokinase [EC:2.7.1.15]		kofam	5.9e-106
S. epidermidis	NZ_JAFDPX010000007.1_72993-118974	ORF69_37032:38912	Metabolism-Carbohydrate	WP_206420203.1	n-acetylglucosaminidase				refseq	0
E. bugandensis	NZ_JABWOU010000013.1_17773-26725	ORF34_4273:5271	Metabolism-Cofactors	WP_008502500.1	nad(+) kinase	K00858	NAD+ kinase [EC:2.7.1.23]		refseq	6.22e-209
K. quasipneumoniae	NZ_JABWPC010000010.1_17673-87041	ORF189_4453:5340	Metabolism-Cofactors	YP_005228355.1	inorganic polyphosphate/atp-nad kinase	K00858	NAD+ kinase [EC:2.7.1.23]		refseq	7.9e-216
P. polymyxa	NZ_JABVDA010000007.1_21443-50975	ORF180_14357:15658	Metabolism-Cofactors			K03750	molybdopterin molybdotransferase [EC:2.10.1.1]		kofam	8.4e-127
P. polymyxa	NZ_JABVDA010000007.1_21443-50975	ORF117_15655:16206	Metabolism-Cofactors			K03753	molybdopterin-guanine dinucleotide biosynthesis adapter protein		kofam	3.5e-44
S. epidermidis	NZ_JAFDPX010000003.1_119619-133737	ORF160_704:0	Metabolism-Cofactors	WP_001831106.1	queuosine precursor transporter	K09125	uncharacterized protein		refseq	1.04e-63
A. pittii	NZ_JAFDRK010000006.1_16202-60526	ORF550_43623:42391	Metabolism-Lipids/Fatty acids			K00496	alkane 1-monooxygenase [EC:1.14.15.3]		kofam	1.5e-171
A. pittii	NZ_JAFDRK010000015.1_57033-88420	ORF423_25925:24954	Metabolism-Lipids/Fatty acids			K07029	diacylglycerol kinase (ATP) [EC:2.7.1.107]		kofam	1.7e-47
A. pittii	NZ_JAFDRK010000015.1_57033-88420	ORF315_31368:29830	Metabolism-Lipids/Fatty acids			K00864	glycerol kinase [EC:2.7.1.30]		kofam	1.4e-244
A. pittii	NZ_JAFDRK010000015.1_57033-88420	ORF1_0:1142	Metabolism-Lipids/Fatty acids	WP_002119000.1	glycerophosphodiester phosphodiesterase	K01126	glycerophosphoryl diester phosphodiesterase [EC:3.1.4.46]		refseq	4.68e-280
A. pittii	NZ_JAFDRK010000015.1_57033-88420	ORF165_2225:2632	Metabolism-Lipids/Fatty acids	WP_057062936.1	diacylglycerol kinase				refseq	1.87e-56
B. thuringiensis	NZ_JABVDN010000006.1_971-55053	ORF637_46899:45658	Metabolism-Lipids/Fatty acids	WP_000517070.1	lipase	K01046	triacylglycerol lipase [EC:3.1.1.3]		refseq	3.04e-113
B. thuringiensis	NZ_JABVDN010000009.1_142627-152032	ORF130_6166:5381	Metabolism-Lipids/Fatty acids			K03793	pteridine reductase [EC:1.5.1.33]		kofam	1.8e-27
E. bugandensis	NZ_JABWOU010000002.1_172217-180962	ORF132_3766:3203	Metabolism-Lipids/Fatty acids			K08744	cardiolipin synthase (CMP-forming) [EC:2.7.8.41]		kofam	9.4e-46
P. fulva	NZ_JAFDSD010000014.1_46175-74512	ORF228_24386:25546	Metabolism-Lipids/Fatty acids			K16173	glutaryl-CoA dehydrogenase (non-decarboxylating) [EC:1.3.99.32]		kofam	1.5e-20
P. polymyxa	NZ_JABVDA010000007.1_21443-50975	ORF133_25372:26160	Metabolism-Lipids/Fatty acids	WP_016820742.1					kofam	1.8e-25
A. pittii	NZ_JAFDRK010000017.1_55876-77697	ORF248_7054:5732	Metabolism-Nucleotide			K01939	adenylosuccinate synthase [EC:6.3.4.4]		kofam	5.7e-176
B. amyloliquifaciens	NZ_JABVDP010000014.1_15762-24117	ORF99_8355:7063	Metabolism-Nucleotide			K01756	adenylosuccinate lyase [EC:4.3.2.2]		kofam	3e-97
B. amyloliquifaciens	NZ_JABVDP010000014.1_15762-24117	ORF128_3164:1716	Metabolism-Nucleotide			K00764	amidophosphoribosyltransferase [EC:2.4.2.14]		kofam	1.1e-90
B. amyloliquifaciens	NZ_JABVDP010000014.1_15762-24117	ORF138_5365:3122	Metabolism-Nucleotide			K21532	EBV major tegument protein		kofam	9.9e-09
B. amyloliquifaciens	NZ_JABVDP010000014.1_15762-24117	ORF100_7023:6268	Metabolism-Nucleotide			K01923	phosphoribosylaminoimidazole-succinocarboxamide synthase [EC:6.3.2.6]		kofam	8.6e-71
B. amyloliquifaciens	NZ_JABVDP010000014.1_15762-24117	ORF144_1633:584	Metabolism-Nucleotide			K01933	phosphoribosylformylglycinamidine cyclo-ligase [EC:6.3.3.1]		kofam	3.2e-149
B. amyloliquifaciens	NZ_JABVDP010000014.1_15762-24117	ORF134_6271:6014	Metabolism-Nucleotide			K23264	phosphoribosylformylglycinamidine synthase subunit PurS [EC:6.3.5.3]		kofam	2.4e-157
B. amyloliquifaciens	NZ_JABVDP010000014.1_15762-24117	ORF130_587:0	Metabolism-Nucleotide			K11175	phosphoribosylglycinamide formyltransferase 1 [EC:2.1.2.2]		kofam	4.9e-39
B. amyloliquifaciens	NZ_JABVDP010000014.1_15762-24117	ORF123_6017:5334	Metabolism-Nucleotide			K05520	protease I [EC:3.5.1.124]		kofam	2.6e-10
B. thuringiensis	NZ_JABVDN010000007.1_2498-12433	ORF1_0:1307	Metabolism-Nucleotide	WP_000625682.1	adenylosuccinate lyase	K01756	adenylosuccinate lyase [EC:4.3.2.2]		refseq	5.12e-264
B. thuringiensis	NZ_JABVDN010000007.1_2498-12433	ORF22_5212:6645	Metabolism-Nucleotide			K00764	amidophosphoribosyltransferase [EC:2.4.2.14]		kofam	3.3e-223
B. thuringiensis	NZ_JABVDN010000007.1_2498-12433	ORF14_8400:9935	Metabolism-Nucleotide			K00602	phosphoribosylaminoimidazolecarboxamide formyltransferase / IMP cyclohydrolase [EC:2.1.2.3 3.5.4.10]		kofam	7.8e-248
B. thuringiensis	NZ_JABVDN010000007.1_2498-12433	ORF18_1339:2115	Metabolism-Nucleotide	WP_098976955.1	phosphoribosylaminoimidazolesuccinocarboxamide synthase	K01923	phosphoribosylaminoimidazole-succinocarboxamide synthase [EC:6.3.2.6]		refseq	2.53e-167
B. thuringiensis	NZ_JABVDN010000009.1_22306-29885	ORF98_3965:2997	Metabolism-Nucleotide			K00526	ribonucleoside-diphosphate reductase beta chain [EC:1.17.4.1]		kofam	3.6e-88
B. thuringiensis	NZ_JABVDN010000001.1_974-31329	ORF204_20911:19325	Metabolism-Nucleotide			K01119	2',3'-cyclic-nucleotide 2'-phosphodiesterase / 3'-nucleotidase [EC:3.1.4.16 3.1.3.6]		kofam	1.1e-175
B. thuringiensis	NZ_JABVDN010000007.1_2498-12433	ORF23_6745:7791	Metabolism-Nucleotide			K11787	phosphoribosylamine--glycine ligase / phosphoribosylglycinamide formyltransferase / phosphoribosylformylglycinamidine cyclo-ligase [EC:6.3.4.13 2.1.2.2 6.3.3.1]		kofam	8.6e-137
B. thuringiensis	NZ_JABVDN010000007.1_2498-12433	ORF13_7788:8375	Metabolism-Nucleotide			K11787	phosphoribosylamine--glycine ligase / phosphoribosylglycinamide formyltransferase / phosphoribosylformylglycinamidine cyclo-ligase [EC:6.3.4.13 2.1.2.2 6.3.3.1]		kofam	5.1e-55
B. thuringiensis	NZ_JABVDN010000007.1_2498-12433	ORF33_2108:2362	Metabolism-Nucleotide			K23264	phosphoribosylformylglycinamidine synthase subunit PurS [EC:6.3.5.3]		kofam	5.9e-31
B. thuringiensis	NZ_JABVDN010000007.1_2498-12433	ORF19_2359:3042	Metabolism-Nucleotide			K05520	protease I [EC:3.5.1.124]		kofam	7.9e-15
B. thuringiensis	NZ_JABVDN010000007.1_2498-12433	ORF35_3026:5245	Metabolism-Nucleotide			K00946	thiamine-monophosphate kinase [EC:2.7.4.16]		kofam	7.3e-21
B. thuringiensis	NZ_JABVDN010000009.1_22306-29885	ORF71_7579:7220	Metabolism-Nucleotide	NRDIB_BACSU	spbeta prophage-derived protein nrdi				swissprot	1.03e-36
E. bugandensis	NZ_JABWOU010000013.1_74336-80675	ORF21_251:661	Metabolism-Nucleotide			K03647	protein involved in ribonucleotide reduction		kofam	3.5e-67
E. bugandensis	NZ_JABWOU010000013.1_74336-80675	ORF13_631:2778	Metabolism-Nucleotide			K00525	ribonucleoside-diphosphate reductase alpha chain [EC:1.17.4.1]		kofam	1.5e-157
E. bugandensis	NZ_JABWOU010000013.1_74336-80675	ORF1_0:254	Metabolism-Nucleotide	NRDH_SALTY	glutaredoxin-like protein nrdh				swissprot	1.17e-42
P. fulva	NZ_JAFDSD010000015.1_4083-23705	ORF134_6716:8113	Metabolism-Nucleotide			K01129	dGTPase [EC:3.1.5.1]		kofam	2.3e-185
P. fulva	NZ_JAFDSD010000009.1_6089-17312	ORF91_11223:8344	Metabolism-Nucleotide			K00525	ribonucleoside-diphosphate reductase alpha chain [EC:1.17.4.1]		kofam	5.2e-63
P. fulva	NZ_JAFDSD010000009.1_6089-17312	ORF154_8155:6875	Metabolism-Nucleotide			K00526	ribonucleoside-diphosphate reductase beta chain [EC:1.17.4.1]		kofam	2.7e-33
P. fulva	NZ_JAFDSD010000015.1_4083-23705	ORF221_4106:3843	Metabolism-Nucleotide	WP_027916554.1	glutaredoxin family protein				refseq	4.74e-50
P. polymyxa	NZ_JABVDA010000002.1_923815-985042	ORF47_20781:23060	Metabolism-Nucleotide			K00524	ribonucleotide reductase, class II [EC:1.17.4.2]		kofam	2.5e-92
P. polymyxa	NZ_JABVDA010000002.1_923815-985042	ORF207_25219:26013	Metabolism-Nucleotide			K03465	thymidylate synthase (FAD) [EC:2.1.1.148]		kofam	5.3e-64
P. polymyxa	NZ_JABVDA010000002.1_923815-985042	ORF354_28769:29329	Metabolism-Nucleotide	WP_174820912.1					kofam	1.5e-11
S. epidermidis	NZ_JAFDPX010000006.1_100761-118590	ORF1_0:1466	Metabolism-Nucleotide			K00088	IMP dehydrogenase [EC:1.1.1.205]		kofam	2.2e-228
S. epidermidis	NZ_JAFDPX010000003.1_119619-133737	ORF12_4170:5126	Metabolism-Nucleotide			K00560	thymidylate synthase [EC:2.1.1.45]		kofam	5.5e-129
S. epidermidis	NZ_JAFDPX010000007.1_72993-118974	ORF186_13124:13651	Metabolism-Nucleotide	WP_206420183.1	dutp pyrophosphatase				refseq	8.75e-119
S. epidermidis	NZ_JAFDPX010000006.1_100761-118590	ORF25_1627:3174	Metabolism-Nucleotide	WP_002473319.1					kofam	7.5e-27
S. saprophyticus	NZ_JAFDPF010000003.1_592884-635152	ORF34_15051:15563	Metabolism-Nucleotide	WP_145445833.1	dutp pyrophosphatase	K01520	dUTP pyrophosphatase [EC:3.6.1.23]		refseq	3.33e-116
S. saprophyticus	NZ_JAFDPF010000001.1_35787-67351	ORF277_31564:30098	Metabolism-Nucleotide			K00088	IMP dehydrogenase [EC:1.1.1.205]		kofam	6.6e-227
A. pittii	NZ_JAFDRK010000017.1_55876-77697	ORF257_1486:1043	Metabolism-Other	WP_002121619.1	gnat family n-acetyltransferase				refseq	5.05e-99
A. pittii	NZ_JAFDRK010000006.1_16202-60526	ORF219_43741:44322	Metabolism-Other	ALKR_ACIAD	hth-type transcriptional regulator alkr				swissprot	3.8e-65
B. amyloliquifaciens	NZ_JABVDP010000018.1_11931-25559	ORF225_7350:6817	Metabolism-Other			K23528	p-benzoquinone reductase (NADPH) [EC:1.6.5.6]		kofam	6.1e-29
B. thuringiensis	NZ_JABVDN010000001.1_974-31329	ORF9_4485:5762	Metabolism-Other	WP_071731666.1	aminotransferase class i/ii-fold pyridoxal phosphate-dependent enzyme				refseq	5.22e-238
P. fulva	NZ_JAFDSD010000009.1_6089-17312	ORF32_1369:3393	Metabolism-Other			K15758	toluene methyl-monooxygenase electron transfer component [EC:1.18.1.3]		kofam	2.5e-24
P. polymyxa	NZ_JABVDA010000007.1_21443-50975	ORF122_17236:17934	Metabolism-Other	WP_019687398.1	gnat family n-acetyltransferase				refseq	2.27e-123
P. polymyxa	NZ_JABVDA010000007.1_21443-50975	ORF131_24283:25212	Metabolism-Other	WP_107733533.1	multispecies: copper amine oxidase n-terminal domain-containing protein				refseq	1.27e-192
S. epidermidis	NZ_JAFDPX010000003.1_119619-133737	ORF24_10410:10958	Metabolism-Other	WP_002446437.1	gnat family n-acetyltransferase				refseq	1.52e-119
S. epidermidis	NZ_JAFDPX010000008.1_33416-52105	ORF40_8950:9468	Metabolism-Other	WP_002494097.1	gnat family n-acetyltransferase				refseq	2.53e-121
E. bugandensis	NZ_JABWOU010000001.1_830462-877738	ORF551_2894:1593	Metabolism-Polysaccharides	WP_252051334.1	polysaccharide biosynthesis protein				refseq	6.13e-280
P. polymyxa	NZ_JABVDA010000007.1_21443-50975	ORF126_19783:22863	Metabolism-Polysaccharides			K18578	xyloglucan-specific exo-beta-1,4-glucanase [EC:3.2.1.155]		kofam	0
P. polymyxa	NZ_JABVDA010000001.1_901410-910363	ORF77_5711:6376	Metabolism-Polysaccharides	WP_174822153.1					kofam	0.27
S. saprophyticus	NZ_JAFDPF010000003.1_592884-635152	ORF134_34420:36138	Metabolism-Polysaccharides	WP_206379986.1	phosphodiester glycosidase family protein				refseq	0
A. pittii	NZ_JAFDRK010000040.1_73-16202	ORF157_14572:13259	Phage structure/lytic/replication	WP_005802767.1	terminase family protein	K06909	phage terminase large subunit		refseq	0
A. pittii	NZ_JAFDRK010000006.1_16202-60526	ORF281_33704:34759	Phage structure/lytic/replication	WP_017398444.1	baseplate j/gp47 family protein				refseq	7.92e-243
A. pittii	NZ_JAFDRK010000002.1_9314-63821	ORF821_18640:17885	Phage structure/lytic/replication	WP_069730150.1	c40 family peptidase				refseq	6.21e-195
A. pittii	NZ_JAFDRK010000006.1_16202-60526	ORF278_30653:31825	Phage structure/lytic/replication	WP_017398447.1	dna circularization n-terminal domain-containing protein				refseq	2.31e-276
A. pittii	NZ_JAFDRK010000002.1_9314-63821	ORF660_42116:41709	Phage structure/lytic/replication	WP_031968554.1	duf1064 domain-containing protein				refseq	6.74e-90
A. pittii	NZ_JAFDRK010000006.1_16202-60526	ORF200_34756:35295	Phage structure/lytic/replication	WP_017398443.1	duf2313 domain-containing protein				refseq	7.74e-124
A. pittii	NZ_JAFDRK010000006.1_16202-60526	ORF57_16059:17672	Phage structure/lytic/replication	WP_032005486.1	duf935 family protein				refseq	5.43e-135
A. pittii	NZ_JAFDRK010000002.1_9314-63821	ORF677_33305:32988	Phage structure/lytic/replication	WP_032024209.1	gp49 family protein				refseq	8.74e-70
A. pittii	NZ_JAFDRK010000002.1_9314-63821	ORF719_7328:6978	Phage structure/lytic/replication	WP_031968604.1	lysis protein				refseq	9.85e-56
A. pittii	NZ_JAFDRK010000002.1_9314-63821	ORF534_32073:31117	Phage structure/lytic/replication	WP_031968577.1	major capsid protein				refseq	9.37e-226
A. pittii	NZ_JAFDRK010000006.1_16202-60526	ORF66_20961:21878	Phage structure/lytic/replication	WP_045126571.1	mu-like prophage major head subunit gpt family protein				refseq	6.07e-217
A. pittii	NZ_JAFDRK010000006.1_16202-60526	ORF279_32780:33346	Phage structure/lytic/replication	WP_017398445.1	phage baseplate assembly protein				refseq	9.4e-107
A. pittii	NZ_JAFDRK010000006.1_16202-60526	ORF197_33349:33711	Phage structure/lytic/replication	WP_069730176.1	phage gp46 family protein				refseq	4.11e-77
A. pittii	NZ_JAFDRK010000006.1_16202-60526	ORF266_17636:18931	Phage structure/lytic/replication	WP_032005483.1	phage minor head protein				refseq	6.14e-308
A. pittii	NZ_JAFDRK010000002.1_9314-63821	ORF324_52516:52923	Phage structure/lytic/replication	WP_031968539.1	phage protein				refseq	3.84e-71
A. pittii	NZ_JAFDRK010000002.1_9314-63821	ORF549_20109:19768	Phage structure/lytic/replication	WP_032046671.1	phage tail protein				refseq	2.17e-80
A. pittii	NZ_JAFDRK010000015.1_57033-88420	ORF296_9559:7070	Phage structure/lytic/replication	WP_057094862.1	phage tail protein				refseq	0
A. pittii	NZ_JAFDRK010000006.1_16202-60526	ORF273_22919:23269	Phage structure/lytic/replication	WP_032005471.1	phage tail sheath-like protein				refseq	2.42e-65
A. pittii	NZ_JAFDRK010000006.1_16202-60526	ORF94_28461:30581	Phage structure/lytic/replication	WP_017398448.1	phage tail tape measure protein				refseq	0
A. pittii	NZ_JAFDRK010000002.1_9314-63821	ORF668_38027:36600	Phage structure/lytic/replication	WP_031968568.1	phage terminase large subunit				refseq	0
A. pittii	NZ_JAFDRK010000006.1_16202-60526	ORF170_18928:19404	Phage structure/lytic/replication	WP_069730178.1	phage virion morphogenesis protein				refseq	8.69e-113
A. pittii	NZ_JAFDRK010000040.1_73-16202	ORF244_2702:1449	Phage structure/lytic/replication	WP_171259267.1	tape measure protein, partial				refseq	8.51e-270
A. pittii	NZ_JAFDRK010000006.1_16202-60526	ORF662_4410:4192	Phage structure/lytic/replication	WP_069730189.1	trar/dksa family transcriptional regulator				refseq	1.98e-46
A. pittii	NZ_JAFDRK010000002.1_9314-63821	ORF820_19345:18647	Phage structure/lytic/replication	WP_057077661.1					kofam	0.28
B. amyloliquifaciens	NZ_JABVDP010000002.1_560398-592132	ORF405_1212:892	Phage structure/lytic/replication			K24593	Orthoreovirus FAST protein		kofam	0.0051
B. amyloliquifaciens	NZ_JABVDP010000002.1_560398-592132	ORF500_22813:21515	Phage structure/lytic/replication			K06909	phage terminase large subunit		kofam	2.6e-33
B. amyloliquifaciens	NZ_JABVDP010000002.1_560398-592132	ORF391_6396:5344	Phage structure/lytic/replication	WP_174737473.1	baseplate j/gp47 family protein				refseq	2.72e-212
B. amyloliquifaciens	NZ_JABVDP010000002.1_560398-592132	ORF532_6808:6383	Phage structure/lytic/replication	WP_174737429.1	duf2634 domain-containing protein				refseq	3.17e-74
B. amyloliquifaciens	NZ_JABVDP010000002.1_560398-592132	ORF375_18240:17848	Phage structure/lytic/replication	WP_007407273.1	duf3199 family protein				refseq	7.45e-58
B. amyloliquifaciens	NZ_JABVDP010000002.1_560398-592132	ORF449_17498:16995	Phage structure/lytic/replication	WP_174737432.1	hk97 gp10 family phage protein				refseq	1.41e-72
B. amyloliquifaciens	NZ_JABVDP010000019.1_19925-24788	ORF65_2633:2217	Phage structure/lytic/replication	WP_014418699.1	holin family protein				refseq	5.86e-70
B. amyloliquifaciens	NZ_JABVDP010000002.1_560398-592132	ORF358_23607:22810	Phage structure/lytic/replication	XTMA_BACSU	pbsx phage terminase small subunit				swissprot	1.11e-139
B. amyloliquifaciens	NZ_JABVDP010000002.1_560398-592132	ORF502_19234:18248	Phage structure/lytic/replication	WP_007407274.1	phage major capsid protein				refseq	1.55e-201
B. amyloliquifaciens	NZ_JABVDP010000002.1_560398-592132	ORF512_14488:13982	Phage structure/lytic/replication	WP_032874591.1	phage portal protein				refseq	3.15e-94
B. amyloliquifaciens	NZ_JABVDP010000002.1_560398-592132	ORF530_8155:7178	Phage structure/lytic/replication	WP_095061397.1	phage portal protein				refseq	4.45e-199
B. amyloliquifaciens	NZ_JABVDP010000002.1_560398-592132	ORF378_16998:16552	Phage structure/lytic/replication	WP_174737431.1	phage portal protein				refseq	6.03e-75
B. amyloliquifaciens	NZ_JABVDP010000002.1_560398-592132	ORF501_21511:20075	Phage structure/lytic/replication	WP_047475421.1	phage portal protein				refseq	3.03e-299
B. amyloliquifaciens	NZ_JABVDP010000002.1_560398-592132	ORF538_2266:1484	Phage structure/lytic/replication	WP_174737426.1	phage portal protein				refseq	9.93e-105
B. amyloliquifaciens	NZ_JABVDP010000002.1_560398-592132	ORF427_26672:25845	Phage structure/lytic/replication	WP_174737438.1	phage portal protein				refseq	2.78e-115
B. amyloliquifaciens	NZ_JABVDP010000002.1_560398-592132	ORF451_16373:14949	Phage structure/lytic/replication	WP_007610810.1	phage tail sheath family protein				refseq	2.56e-285
B. amyloliquifaciens	NZ_JABVDP010000002.1_560398-592132	ORF511_14947:14504	Phage structure/lytic/replication	WP_003154837.1	phage tail tube protein				refseq	3.88e-96
B. amyloliquifaciens	NZ_JABVDP010000002.1_560398-592132	ORF496_24880:24539	Phage structure/lytic/replication	XKDD_BACSU	phage-like element pbsx protein xkdd				swissprot	8.64e-34
B. amyloliquifaciens	NZ_JABVDP010000002.1_560398-592132	ORF371_20055:19210	Phage structure/lytic/replication	XKDF_BACSU	phage-like element pbsx protein xkdf				swissprot	2.88e-118
B. amyloliquifaciens	NZ_JABVDP010000002.1_560398-592132	ORF503_17905:17495	Phage structure/lytic/replication	XKDH_BACSU	phage-like element pbsx protein xkdh				swissprot	6.76e-56
B. amyloliquifaciens	NZ_JABVDP010000002.1_560398-592132	ORF354_24549:24346	Phage structure/lytic/replication	XTRA_BACSU	phage-like element pbsx protein xtra				swissprot	7.8e-32
B. amyloliquifaciens	NZ_JABVDP010000002.1_560398-592132	ORF382_13803:8821	Phage structure/lytic/replication	WP_174737430.1	transglycosylase slt domain-containing protein				refseq	0
B. amyloliquifaciens	NZ_JABVDP010000002.1_560398-592132	ORF399_2499:2302	Phage structure/lytic/replication	WP_007610833.1	xkdx family protein				refseq	4.44e-40
B. amyloliquifaciens	NZ_JABVDP010000002.1_560398-592132	ORF470_5360:4782	Phage structure/lytic/replication	WP_007407262.1	ymfq family protein				refseq	1.17e-112
B. thuringiensis	NZ_JABVDN010000001.1_974-31329	ORF146_15203:15457	Phage structure/lytic/replication	WP_000392444.1	bhla/uvib family holin-like peptide				refseq	1.69e-42
B. thuringiensis	NZ_JABVDN010000006.1_971-55053	ORF803_13409:13050	Phage structure/lytic/replication	WP_174767025.1	duf3168 domain-containing protein				refseq	1.97e-79
B. thuringiensis	NZ_JABVDN010000017.1_22241-53888	ORF84_7726:8070	Phage structure/lytic/replication	WP_070179328.1	head-tail adaptor protein				refseq	1.36e-79
B. thuringiensis	NZ_JABVDN010000006.1_971-55053	ORF698_14439:14143	Phage structure/lytic/replication	WP_103653117.1	head-tail connector protein				refseq	8.74e-59
B. thuringiensis	NZ_JABVDN010000006.1_971-55053	ORF611_13840:13406	Phage structure/lytic/replication	WP_174767026.1	hk97 gp10 family phage protein				refseq	3.8e-98
B. thuringiensis	NZ_JABVDN010000017.1_22241-53888	ORF144_8045:8452	Phage structure/lytic/replication	WP_070179329.1	hk97 gp10 family phage protein				refseq	3.75e-87
B. thuringiensis	NZ_JABVDN010000017.1_22241-53888	ORF12_4680:5606	Phage structure/lytic/replication	WP_249274982.1	phage head morphogenesis protein				refseq	2.32e-205
B. thuringiensis	NZ_JABVDN010000006.1_971-55053	ORF801_15656:14451	Phage structure/lytic/replication	WP_174767028.1	phage major capsid protein				refseq	3.08e-277
B. thuringiensis	NZ_JABVDN010000017.1_22241-53888	ORF139_3341:4765	Phage structure/lytic/replication	WP_174767240.1	phage portal protein				refseq	0
B. thuringiensis	NZ_JABVDN010000006.1_971-55053	ORF605_17620:16358	Phage structure/lytic/replication	WP_174767029.1	phage portal protein				refseq	1.36e-303
B. thuringiensis	NZ_JABVDN010000006.1_971-55053	ORF804_13049:12444	Phage structure/lytic/replication	WP_103653121.1	phage tail protein				refseq	1.35e-137
B. thuringiensis	NZ_JABVDN010000017.1_22241-53888	ORF27_10215:13154	Phage structure/lytic/replication	WP_174767243.1	phage tail tape measure protein				refseq	0
B. thuringiensis	NZ_JABVDN010000017.1_22241-53888	ORF4_1344:2102	Phage structure/lytic/replication	WP_086385237.1	phage terminase small subunit				refseq	4.08e-65
B. thuringiensis	NZ_JABVDN010000006.1_971-55053	ORF602_19999:19496	Phage structure/lytic/replication	WP_016081472.1	phage terminase small subunit p27 family				refseq	1.47e-113
B. thuringiensis	NZ_JABVDN010000001.1_974-31329	ORF451_1169:204	Phage structure/lytic/replication	WP_174766946.1	site-specific integrase				refseq	2.42e-234
B. thuringiensis	NZ_JABVDN010000006.1_971-55053	ORF693_19506:17800	Phage structure/lytic/replication	WP_174767030.1	terminase large subunit				refseq	0
B. thuringiensis	NZ_JABVDN010000017.1_067-19063	ORF62_12388:12804	Phage structure/lytic/replication	WP_174767236.1	yopx family protein				refseq	3.29e-93
B. thuringiensis	NZ_JABVDN010000017.1_067-19063	ORF101_13610:13996	Phage structure/lytic/replication	WP_174767238.1	arpu family transcriptional regulator				refseq	5.67e-81
B. thuringiensis	NZ_JABVDN010000006.1_971-55053	ORF592_25078:24596	Phage structure/lytic/replication	WP_025709550.1	arpu family transcriptional regulator				refseq	5.86e-112
[truncated: 897 more rows]

## Sheet: High-confidence_AMR
Species	SEQUENCE	START	END	GENE	COVERAGE	COVERAGE_MAP	GAPS	%COVERAGE	%IDENTITY	DATABASE	ACCESSION	PRODUCT
[truncated: 3 more rows]

[truncated: 2 more sheets: Terrestrial Genomes, All_prophage]
