# Supplementary material for: Microbial adaptation to spaceflight is correlated with bacteriophage-encoded functions
Source: Nat Commun. 2024 May 15;15:3474. doi: 10.1038/s41467-023-42104-w (PMC11096397; doi:10.1038/s41467-023-42104-w)
Supplement: Supplementary file 6 — Source Data [file 41467_2023_42104_MOESM6_ESM.xlsx]

## Sheet: Figure 2
Accession Number	Species	Terrestrial_vs_Flight	Prophage_Region_Number
NZ_CP077238.1	Acinetobacter pittii	Terrestrial	3
NC_016603.1	Acinetobacter pittii	Terrestrial	0
NZ_CP029610.1	Acinetobacter pittii	Terrestrial	10
NZ_CP018909.1	Acinetobacter pittii	Terrestrial	3
NZ_AP021936.1	Acinetobacter pittii	Terrestrial	2
NZ_CP021428.1	Acinetobacter pittii	Terrestrial	4
NZ_CP049806.1	Acinetobacter pittii	Terrestrial	2
NZ_CP028574.2	Acinetobacter pittii	Terrestrial	5
NZ_CP077232.1	Acinetobacter pittii	Terrestrial	3
NZ_CP026089.2	Acinetobacter pittii	Terrestrial	6
NZ_CP014477.1	Acinetobacter pittii	Terrestrial	0
NZ_CP066124.1	Acinetobacter pittii	Terrestrial	3
NZ_CP017938.1	Acinetobacter pittii	Terrestrial	3
NZ_CP035109.1	Acinetobacter pittii	Terrestrial	5
NZ_CP027250.2	Acinetobacter pittii	Terrestrial	5
NZ_CP043052.1	Acinetobacter pittii	Terrestrial	5
NZ_CP015145.1	Acinetobacter pittii	Terrestrial	4
NZ_AP024798.1	Acinetobacter pittii	Terrestrial	4
NZ_CP084921.1	Acinetobacter pittii	Terrestrial	5
NZ_CP069537.1	Acinetobacter pittii	Terrestrial	4
NZ_CP069586.1	Acinetobacter pittii	Terrestrial	0
NZ_CP087716.1	Acinetobacter pittii	Terrestrial	4
NZ_CP054137.1	Acinetobacter pittii	Terrestrial	3
NZ_CP042364.1	Acinetobacter pittii	Terrestrial	2
NZ_CP040911.1	Acinetobacter pittii	Terrestrial	3
NZ_CP027254.3	Acinetobacter pittii	Terrestrial	2
NZ_CP077205.1	Acinetobacter pittii	Terrestrial	1
NZ_CP069496.1	Acinetobacter pittii	Terrestrial	3
NZ_CP077303.1	Acinetobacter pittii	Terrestrial	1
NZ_CP069504.1	Acinetobacter pittii	Terrestrial	1
CP029489.1	Acinetobacter pittii	Terrestrial	1
CP033540.1	Acinetobacter pittii	Terrestrial	5
CP033535.1	Acinetobacter pittii	Terrestrial	3
CP033530.1	Acinetobacter pittii	Terrestrial	2
CP033520.1	Acinetobacter pittii	Terrestrial	1
CP033568.1	Acinetobacter pittii	Terrestrial	3
CP033525.1	Acinetobacter pittii	Terrestrial	1
GCF_013449825.1	Acinetobacter pittii	Flight	6
GCF_013449855.1	Acinetobacter pittii	Flight	6
GCF_013450165.1	Acinetobacter pittii	Flight	6
GCF_013450185.1	Acinetobacter pittii	Flight	6
GCF_017166095.1	Acinetobacter pittii	Flight	6
GCF_017166125.1	Acinetobacter pittii	Flight	6
GCF_017166205.1	Acinetobacter pittii	Flight	6
GCF_017166225.1	Acinetobacter pittii	Flight	6
GCF_017166265.1	Acinetobacter pittii	Flight	6
GCF_017166275.1	Acinetobacter pittii	Flight	6
GCF_017166365.1	Acinetobacter pittii	Flight	6
GCF_017166385.1	Acinetobacter pittii	Flight	6
GCF_017166485.1	Acinetobacter pittii	Flight	6
GCF_017166525.1	Acinetobacter pittii	Flight	6
GCF_017166545.1	Acinetobacter pittii	Flight	6
GCF_017166565.1	Acinetobacter pittii	Flight	6
GCF_017166585.1	Acinetobacter pittii	Flight	6
GCF_017166605.1	Acinetobacter pittii	Flight	6
GCF_017166625.1	Acinetobacter pittii	Flight	6
A_pittii_5816_IIF1SW-P-M_F2_L1_PMA_FLT-MAG-4	Acinetobacter pittii	Flight	7
A_pittii_5806_IIF1SW-M_F2_L1_NORM_FLT-MAG-3	Acinetobacter pittii	Flight	6
NZ_CP040829.1	Paenibacillus polymyxa	Terrestrial	1
NZ_CP017968.3	Paenibacillus polymyxa	Terrestrial	3
NZ_CP011420.1	Paenibacillus polymyxa	Terrestrial	4
NC_014483.2	Paenibacillus polymyxa	Terrestrial	3
NC_014622.2	Paenibacillus polymyxa	Terrestrial	3
NC_017542.1	Paenibacillus polymyxa	Terrestrial	2
NC_023037.2	Paenibacillus polymyxa	Terrestrial	5
NZ_CP006872.1	Paenibacillus polymyxa	Terrestrial	3
NZ_CP010268.1	Paenibacillus polymyxa	Terrestrial	1
NZ_CP017967.2	Paenibacillus polymyxa	Terrestrial	2
NZ_CP025957.1	Paenibacillus polymyxa	Terrestrial	1
NZ_CP040829.1	Paenibacillus polymyxa	Terrestrial	1
NZ_CP049783.1	Paenibacillus polymyxa	Terrestrial	8
NZ_CP049598.1	Paenibacillus polymyxa	Terrestrial	8
NZ_CP097767.1	Paenibacillus polymyxa	Terrestrial	7
NZ_CP042272.1	Paenibacillus polymyxa	Terrestrial	4
NZ_CP048794.1	Paenibacillus polymyxa	Terrestrial	2
NZ_CP029370.1	Paenibacillus polymyxa	Terrestrial	3
NZ_CP084033.1	Paenibacillus polymyxa	Terrestrial	2
NZ_CP023711.1	Paenibacillus polymyxa	Terrestrial	3
NZ_CP024795.1	Paenibacillus polymyxa	Terrestrial	8
NZ_CP086373.1	Paenibacillus polymyxa	Terrestrial	1
NZ_CP097769.1	Paenibacillus polymyxa	Terrestrial	7
NZ_CP097778.1	Paenibacillus polymyxa	Terrestrial	5
NZ_CP097766.1	Paenibacillus polymyxa	Terrestrial	1
NZ_CP097771.1	Paenibacillus polymyxa	Terrestrial	3
NZ_CP097770.1	Paenibacillus polymyxa	Terrestrial	4
NZ_CP097773.1	Paenibacillus polymyxa	Terrestrial	1
NZ_CP097775.1	Paenibacillus polymyxa	Terrestrial	1
NZ_CP015423.1	Paenibacillus polymyxa	Terrestrial	5
NZ_CP092779.1	Paenibacillus polymyxa	Terrestrial	4
GCF_013345675.1	Paenibacillus polymyxa	Flight	5
GCF_013345725.1	Paenibacillus polymyxa	Flight	5
GCF_013345925.1	Paenibacillus polymyxa	Flight	5
GCF_013345985.1	Paenibacillus polymyxa	Flight	6
GCF_013346005.1	Paenibacillus polymyxa	Flight	6
GCF_013346015.1	Paenibacillus polymyxa	Flight	5
GCF_013346045.1	Paenibacillus polymyxa	Flight	5
GCF_013346055.1	Paenibacillus polymyxa	Flight	5
GCF_013346085.1	Paenibacillus polymyxa	Flight	5
P_polymyxa_5820_IIF5SW-P-M_F2_L5_PMA_FLT-MAG-2	Paenibacillus polymyxa	Flight	4
P_polymyxa_5810_IIF5SW-M_F2_L5_NORM_FLT-MAG-2	Paenibacillus polymyxa	Flight	5
P_polymyxa_5823_IIF8SW-P-M_F2_L8_PMA_FLT-MAG-2	Paenibacillus polymyxa	Flight	5
NC_007350.1	Staphylococcus saprophyticus	Terrestrial	2
NZ_CP014113.2	Staphylococcus saprophyticus	Terrestrial	2
NZ_CP014057.2	Staphylococcus saprophyticus	Terrestrial	3
NZ_CP022093.1	Staphylococcus saprophyticus	Terrestrial	5
NZ_LT963436.1	Staphylococcus saprophyticus	Terrestrial	4
NZ_CP022056.1	Staphylococcus saprophyticus	Terrestrial	3
NZ_LR134089.1	Staphylococcus saprophyticus	Terrestrial	1
NZ_CP035294.1	Staphylococcus saprophyticus	Terrestrial	3
NZ_CP031196.1	Staphylococcus saprophyticus	Terrestrial	1
NZ_CP054438.1	Staphylococcus saprophyticus	Terrestrial	1
NZ_CP054434.1	Staphylococcus saprophyticus	Terrestrial	1
NZ_CP054444.1	Staphylococcus saprophyticus	Terrestrial	3
NZ_CP054440.1	Staphylococcus saprophyticus	Terrestrial	2
NZ_CP054575.1	Staphylococcus saprophyticus	Terrestrial	4
NZ_CP054831.1	Staphylococcus saprophyticus	Terrestrial	3
NZ_CP065797.1	Staphylococcus saprophyticus	Terrestrial	2
GCF_014265105.1	Staphylococcus saprophyticus	Flight	3
GCF_014265415.1	Staphylococcus saprophyticus	Flight	3
GCF_014265555.1	Staphylococcus saprophyticus	Flight	3
GCF_014265765.1	Staphylococcus saprophyticus	Flight	3
GCF_014266175.1	Staphylococcus saprophyticus	Flight	3
GCF_014266185.1	Staphylococcus saprophyticus	Flight	3
GCF_014266225.1	Staphylococcus saprophyticus	Flight	3
GCF_014266655.1	Staphylococcus saprophyticus	Flight	2
GCF_014266685.1	Staphylococcus saprophyticus	Flight	2
GCF_014266715.1	Staphylococcus saprophyticus	Flight	3
GCF_014266785.1	Staphylococcus saprophyticus	Flight	3
GCF_014266885.1	Staphylococcus saprophyticus	Flight	3
GCF_014266995.1	Staphylococcus saprophyticus	Flight	3
GCF_014267025.1	Staphylococcus saprophyticus	Flight	3
GCF_014267045.1	Staphylococcus saprophyticus	Flight	2
GCF_016808915.1	Staphylococcus saprophyticus	Flight	1
GCF_017167185.1	Staphylococcus saprophyticus	Flight	5
GCF_017167565.1	Staphylococcus saprophyticus	Flight	6
GCF_017167585.1	Staphylococcus saprophyticus	Flight	6
GCF_017167625.1	Staphylococcus saprophyticus	Flight	5
GCF_017167745.1	Staphylococcus saprophyticus	Flight	5
GCF_017167805.1	Staphylococcus saprophyticus	Flight	5
GCF_017167865.1	Staphylococcus saprophyticus	Flight	3
GCF_017167885.1	Staphylococcus saprophyticus	Flight	6
Staphylococcus_saprophyticus_F5_7S_P13_MinION	Staphylococcus saprophyticus	Flight	4
S_saprophyticus_5629_IF1SW-M_F1_L1_NORM_FLT-MAG-3	Staphylococcus saprophyticus	Flight	1
S_saprophyticus_5863_IIF2SW-M_F2_L2_NORM_FLT-MAG-3	Staphylococcus saprophyticus	Flight	3
S_saprophyticus_SRX3808504_IIIF2SW-P-M_F3_L2_PMA_FLT-MAG-4	Staphylococcus saprophyticus	Flight	3
S_saprophyticus_5812_IIF7SW-M_F2_L7_NORM_FLT-MAG-7	Staphylococcus saprophyticus	Flight	3
S_saprophyticus_SRX3808511_IIIF2SW-M_F3_L2_NORM_FLT-MAG-3	Staphylococcus saprophyticus	Flight	2
NZ_CP065838.1	Klebsiella quasipneumoniae	Terrestrial	6
NZ_CP083633.1	Klebsiella quasipneumoniae	Terrestrial	5
NZ_CP026368.1	Klebsiella quasipneumoniae	Terrestrial	7
NZ_CP080099.1	Klebsiella quasipneumoniae	Terrestrial	14
NZ_AP022112.1	Klebsiella quasipneumoniae	Terrestrial	6
NZ_AP019687.1	Klebsiella quasipneumoniae	Terrestrial	9
NZ_CP034129.1	Klebsiella quasipneumoniae	Terrestrial	10
NZ_CP068237.1	Klebsiella quasipneumoniae	Terrestrial	6
NZ_CP096263.1	Klebsiella quasipneumoniae	Terrestrial	7
NZ_AP022005.1	Klebsiella quasipneumoniae	Terrestrial	11
NZ_CP072468.1	Klebsiella quasipneumoniae	Terrestrial	7
NZ_CP070420.1	Klebsiella quasipneumoniae	Terrestrial	7
NZ_CP070440.1	Klebsiella quasipneumoniae	Terrestrial	6
NZ_CP070454.1	Klebsiella quasipneumoniae	Terrestrial	6
NZ_AP022412.1	Klebsiella quasipneumoniae	Terrestrial	9
NZ_CP075885.1	Klebsiella quasipneumoniae	Terrestrial	6
NZ_CP063874.1	Klebsiella quasipneumoniae	Terrestrial	7
NZ_CP067966.1	Klebsiella quasipneumoniae	Terrestrial	4
NZ_CP039791.1	Klebsiella quasipneumoniae	Terrestrial	6
NZ_AP021950.1	Klebsiella quasipneumoniae	Terrestrial	9
NZ_CP055010.1	Klebsiella quasipneumoniae	Terrestrial	9
NZ_CP064044.1	Klebsiella quasipneumoniae	Terrestrial	5
NZ_CP064046.1	Klebsiella quasipneumoniae	Terrestrial	5
NZ_CP063902.1	Klebsiella quasipneumoniae	Terrestrial	6
NZ_CP063896.1	Klebsiella quasipneumoniae	Terrestrial	6
NZ_CP058131.1	Klebsiella quasipneumoniae	Terrestrial	9
NZ_AP022014.1	Klebsiella quasipneumoniae	Terrestrial	8
NZ_CP047281.1	Klebsiella quasipneumoniae	Terrestrial	11
NZ_AP022142.1	Klebsiella quasipneumoniae	Terrestrial	10
NZ_CP081827.1	Klebsiella quasipneumoniae	Terrestrial	2
NZ_CP081893.1	Klebsiella quasipneumoniae	Terrestrial	4
NZ_CP014071.1	Klebsiella quasipneumoniae	Terrestrial	5
NZ_CP065846.1	Klebsiella quasipneumoniae	Terrestrial	7
NZ_CP065841.1	Klebsiella quasipneumoniae	Terrestrial	5
NZ_CP047283.1	Klebsiella quasipneumoniae	Terrestrial	4
NZ_CP062138.1	Klebsiella quasipneumoniae	Terrestrial	9
NZ_CP077279.1	Klebsiella quasipneumoniae	Terrestrial	5
NZ_CP058859.1	Klebsiella quasipneumoniae	Terrestrial	8
NZ_CP023478.1	Klebsiella quasipneumoniae	Terrestrial	4
NZ_CP072515.1	Klebsiella quasipneumoniae	Terrestrial	5
NZ_CP081895.1	Klebsiella quasipneumoniae	Terrestrial	8
NZ_CP082785.1	Klebsiella quasipneumoniae	Terrestrial	5
NZ_CP063942.1	Klebsiella quasipneumoniae	Terrestrial	6
NZ_CP068444.1	Klebsiella quasipneumoniae	Terrestrial	3
NZ_CP055213.1	Klebsiella quasipneumoniae	Terrestrial	2
NZ_CP045641.1	Klebsiella quasipneumoniae	Terrestrial	4
NZ_CP087580.1	Klebsiella quasipneumoniae	Terrestrial	3
NZ_LR588411.1	Klebsiella quasipneumoniae	Terrestrial	3
NZ_CP097646.1	Klebsiella quasipneumoniae	Terrestrial	5
NZ_CP063900.1	Klebsiella quasipneumoniae	Terrestrial	3
NZ_CP065467.1	Klebsiella quasipneumoniae	Terrestrial	6
NZ_CP031257.1	Klebsiella quasipneumoniae	Terrestrial	3
NZ_CP089441.1	Klebsiella quasipneumoniae	Terrestrial	4
NZ_LR134196.1	Klebsiella quasipneumoniae	Terrestrial	3
NZ_OW968431.1	Klebsiella quasipneumoniae	Terrestrial	4
NZ_CP035207.1	Klebsiella quasipneumoniae	Terrestrial	4
NZ_AP022183.1	Klebsiella quasipneumoniae	Terrestrial	5
NZ_CP012252.1	Klebsiella quasipneumoniae	Terrestrial	4
NZ_CP014154.1	Klebsiella quasipneumoniae	Terrestrial	4
NZ_CP012300.1	Klebsiella quasipneumoniae	Terrestrial	4
NZ_CP014156.1	Klebsiella quasipneumoniae	Terrestrial	5
NZ_CP014155.1	Klebsiella quasipneumoniae	Terrestrial	5
NZ_CP034678.1	Klebsiella quasipneumoniae	Terrestrial	5
NZ_CP083631.1	Klebsiella quasipneumoniae	Terrestrial	1
NZ_CP066173.1	Klebsiella quasipneumoniae	Terrestrial	1
NZ_CP042319.1	Klebsiella quasipneumoniae	Terrestrial	1
CP063869.1	Klebsiella quasipneumoniae	Terrestrial	5
CP029443.1	Klebsiella quasipneumoniae	Terrestrial	4
CP029432.1	Klebsiella quasipneumoniae	Terrestrial	4
CP029437.1	Klebsiella quasipneumoniae	Terrestrial	4
LR134202.1	Klebsiella quasipneumoniae	Terrestrial	2
AP022085.1	Klebsiella quasipneumoniae	Terrestrial	5
CP073660.1	Klebsiella quasipneumoniae	Terrestrial	2
NZ_CP084876.1	Klebsiella quasipneumoniae	Terrestrial	5
NZ_CP030171.1	Klebsiella quasipneumoniae	Terrestrial	7
NZ_CP084803.1	Klebsiella quasipneumoniae	Terrestrial	6
NZ_CP084818.1	Klebsiella quasipneumoniae	Terrestrial	4
NZ_CP084806.1	Klebsiella quasipneumoniae	Terrestrial	8
CP084789.1	Klebsiella quasipneumoniae	Terrestrial	13
CP043928.1	Klebsiella quasipneumoniae	Terrestrial	5
NZ_CP034136.1	Klebsiella quasipneumoniae	Terrestrial	8
NZ_CP029597.1	Klebsiella quasipneumoniae	Terrestrial	5
NZ_CP084770.1	Klebsiella quasipneumoniae	Terrestrial	12
NZ_CP084777.1	Klebsiella quasipneumoniae	Terrestrial	5
NZ_CP084783.1	Klebsiella quasipneumoniae	Terrestrial	4
NZ_CP084779.1	Klebsiella quasipneumoniae	Terrestrial	2
GCF_013366555.1	Klebsiella quasipneumoniae	Flight	4
GCF_013366565.1	Klebsiella quasipneumoniae	Flight	4
GCF_013366575.1	Klebsiella quasipneumoniae	Flight	4
GCF_013366585.1	Klebsiella quasipneumoniae	Flight	3
GCF_013366635.1	Klebsiella quasipneumoniae	Flight	4
GCF_013377595.1	Klebsiella quasipneumoniae	Flight	4
GCF_013377655.1	Klebsiella quasipneumoniae	Flight	3
GCF_013377665.1	Klebsiella quasipneumoniae	Flight	4
K_quasipneumoniae_SRX3808503_IIIF3SW-P-M_F3_L3_PMA_FLT-MAG-2	Klebsiella quasipneumoniae	Flight	5
K_quasipneumoniae_SRX3808514_IIIF3SW-M_F3_L3_NORM_FLT-MAG-2	Klebsiella quasipneumoniae	Flight	4
K_quasipneumoniae_5640_IF1SW-P-M_F1_L1_PMA_FLT-MAG-2	Klebsiella quasipneumoniae	Flight	4
CP090924.1	Staphylococcus epidermidis	Terrestrial	2
NZ_CP020463.1	Staphylococcus epidermidis	Terrestrial	1
NZ_CP084008.1	Staphylococcus epidermidis	Terrestrial	1
NZ_CP090575.1	Staphylococcus epidermidis	Terrestrial	1
NZ_CP018842.1	Staphylococcus epidermidis	Terrestrial	4
NZ_CP090912.1	Staphylococcus epidermidis	Terrestrial	2
NZ_CP090915.1	Staphylococcus epidermidis	Terrestrial	6
NZ_CP090922.1	Staphylococcus epidermidis	Terrestrial	1
NZ_CP090985.1	Staphylococcus epidermidis	Terrestrial	2
NZ_CP090989.1	Staphylococcus epidermidis	Terrestrial	4
NC_004461.1	Staphylococcus epidermidis	Terrestrial	2
NZ_CP043845.1	Staphylococcus epidermidis	Terrestrial	2
NZ_CP035288.1	Staphylococcus epidermidis	Terrestrial	3
NZ_CP071994.1	Staphylococcus epidermidis	Terrestrial	2
CP071996.1	Staphylococcus epidermidis	Terrestrial	2
NZ_CP073821.1	Staphylococcus epidermidis	Terrestrial	3
NZ_CP073824.1	Staphylococcus epidermidis	Terrestrial	4
NZ_CP073827.1	Staphylococcus epidermidis	Terrestrial	4
NZ_CP073830.1	Staphylococcus epidermidis	Terrestrial	4
NZ_CP073835.1	Staphylococcus epidermidis	Terrestrial	5
NZ_CP073836.1	Staphylococcus epidermidis	Terrestrial	4
NZ_CP073840.1	Staphylococcus epidermidis	Terrestrial	4
NZ_CP073841.1	Staphylococcus epidermidis	Terrestrial	4
NZ_CP073844.1	Staphylococcus epidermidis	Terrestrial	4
NZ_CP073847.1	Staphylococcus epidermidis	Terrestrial	4
NZ_CP073850.1	Staphylococcus epidermidis	Terrestrial	4
NZ_CP073852.1	Staphylococcus epidermidis	Terrestrial	4
NZ_CP073855.1	Staphylococcus epidermidis	Terrestrial	4
NZ_CP073857.1	Staphylococcus epidermidis	Terrestrial	5
NZ_CP073859.1	Staphylococcus epidermidis	Terrestrial	4
NZ_CP073862.1	Staphylococcus epidermidis	Terrestrial	4
NZ_CP073863.1	Staphylococcus epidermidis	Terrestrial	4
NZ_CP073865.1	Staphylococcus epidermidis	Terrestrial	4
NZ_CP073869.1	Staphylococcus epidermidis	Terrestrial	4
NZ_CP073872.1	Staphylococcus epidermidis	Terrestrial	4
NZ_CP073876.1	Staphylococcus epidermidis	Terrestrial	4
NZ_CP073878.1	Staphylococcus epidermidis	Terrestrial	4
NZ_CP073881.1	Staphylococcus epidermidis	Terrestrial	4
NZ_CP073883.1	Staphylococcus epidermidis	Terrestrial	4
NZ_CP090993.1	Staphylococcus epidermidis	Terrestrial	2
NZ_CP090998.1	Staphylococcus epidermidis	Terrestrial	2
NZ_LT571449.1	Staphylococcus epidermidis	Terrestrial	6
NZ_CP097512.1	Staphylococcus epidermidis	Terrestrial	3
NZ_CP097514.1	Staphylococcus epidermidis	Terrestrial	3
NZ_CP097519.1	Staphylococcus epidermidis	Terrestrial	2
NZ_CP094865.1	Staphylococcus epidermidis	Terrestrial	2
NZ_CP094872.1	Staphylococcus epidermidis	Terrestrial	2
NZ_CP094859.1	Staphylococcus epidermidis	Terrestrial	1
NZ_CP071988.1	Staphylococcus epidermidis	Terrestrial	2
NZ_CP071992.1	Staphylococcus epidermidis	Terrestrial	2
NZ_CP034111.1	Staphylococcus epidermidis	Terrestrial	3
NZ_CP034115.1	Staphylococcus epidermidis	Terrestrial	2
NZ_CP093222.1	Staphylococcus epidermidis	Terrestrial	1
NZ_CP030246.1	Staphylococcus epidermidis	Terrestrial	4
NZ_CP013943.1	Staphylococcus epidermidis	Terrestrial	5
NZ_CP035643.1	Staphylococcus epidermidis	Terrestrial	4
NZ_CP068136.1	Staphylococcus epidermidis	Terrestrial	2
NZ_CP069473.1	Staphylococcus epidermidis	Terrestrial	4
NZ_CP070057.1	Staphylococcus epidermidis	Terrestrial	1
NZ_CP069951.1	Staphylococcus epidermidis	Terrestrial	4
NZ_CP069954.1	Staphylococcus epidermidis	Terrestrial	4
NZ_CP014119.1	Staphylococcus epidermidis	Terrestrial	1
NZ_CP014132.1	Staphylococcus epidermidis	Terrestrial	3
NZ_CP033782.1	Staphylococcus epidermidis	Terrestrial	3
NZ_CP065656.1	Staphylococcus epidermidis	Terrestrial	1
NZ_CP045648.1	Staphylococcus epidermidis	Terrestrial	6
NZ_CP060528.1	Staphylococcus epidermidis	Terrestrial	3
NZ_AP019721.1	Staphylococcus epidermidis	Terrestrial	3
NZ_CP043847.1	Staphylococcus epidermidis	Terrestrial	1
NZ_CP043841.1	Staphylococcus epidermidis	Terrestrial	1
NZ_LR134536.1	Staphylococcus epidermidis	Terrestrial	5
NZ_CP040883.1	Staphylococcus epidermidis	Terrestrial	3
NZ_CP064359.1	Staphylococcus epidermidis	Terrestrial	1
NZ_CP066376.1	Staphylococcus epidermidis	Terrestrial	3
NZ_HG813242.1	Staphylococcus epidermidis	Terrestrial	4
NZ_CP062984.1	Staphylococcus epidermidis	Terrestrial	3
NZ_CP091006.1	Staphylococcus epidermidis	Terrestrial	2
NC_002976.3	Staphylococcus epidermidis	Terrestrial	2
CP082816.1	Staphylococcus epidermidis	Terrestrial	3
NZ_LR735421.1	Staphylococcus epidermidis	Terrestrial	3
NZ_LR735429.1	Staphylococcus epidermidis	Terrestrial	3
NZ_LR735440.1	Staphylococcus epidermidis	Terrestrial	3
NZ_LR735437.1	Staphylococcus epidermidis	Terrestrial	2
NZ_LR735434.1	Staphylococcus epidermidis	Terrestrial	3
NZ_LR735432.1	Staphylococcus epidermidis	Terrestrial	4
NZ_CP066303.1	Staphylococcus epidermidis	Terrestrial	3
NZ_CP095090.1	Staphylococcus epidermidis	Terrestrial	2
NZ_CP073887.1	Staphylococcus epidermidis	Terrestrial	4
NZ_CP073890.1	Staphylococcus epidermidis	Terrestrial	4
NZ_CP073893.1	Staphylococcus epidermidis	Terrestrial	4
NZ_CP073895.1	Staphylococcus epidermidis	Terrestrial	4
NZ_CP073898.1	Staphylococcus epidermidis	Terrestrial	4
NZ_CP073900.1	Staphylococcus epidermidis	Terrestrial	4
NZ_CP073904.1	Staphylococcus epidermidis	Terrestrial	4
NZ_CP061029.1	Staphylococcus epidermidis	Terrestrial	4
NZ_CP060794.1	Staphylococcus epidermidis	Terrestrial	4
NZ_CP069215.1	Staphylococcus epidermidis	Terrestrial	3
NZ_CP069219.1	Staphylococcus epidermidis	Terrestrial	1
GCF_014265645.1	Staphylococcus epidermidis	Flight	1
GCF_014265655.1	Staphylococcus epidermidis	Flight	1
GCF_014265665.1	Staphylococcus epidermidis	Flight	1
GCF_014265785.1	Staphylococcus epidermidis	Flight	3
GCF_014265825.1	Staphylococcus epidermidis	Flight	2
GCF_014265845.1	Staphylococcus epidermidis	Flight	6
GCF_014265865.1	Staphylococcus epidermidis	Flight	6
GCF_014265905.1	Staphylococcus epidermidis	Flight	4
GCF_014266035.1	Staphylococcus epidermidis	Flight	6
GCF_014266135.1	Staphylococcus epidermidis	Flight	1
GCF_014266265.1	Staphylococcus epidermidis	Flight	1
GCF_014266325.1	Staphylococcus epidermidis	Flight	2
GCF_014266325.1	Staphylococcus epidermidis	Flight	2
GCF_014266335.1	Staphylococcus epidermidis	Flight	2
GCF_014266415.1	Staphylococcus epidermidis	Flight	2
GCF_014266425.1	Staphylococcus epidermidis	Flight	2
GCF_014266535.1	Staphylococcus epidermidis	Flight	1
GCF_014266565.1	Staphylococcus epidermidis	Flight	2
GCF_014266605.1	Staphylococcus epidermidis	Flight	4
GCF_014266795.1	Staphylococcus epidermidis	Flight	1
GCF_014267055.1	Staphylococcus epidermidis	Flight	4
GCF_014267185.1	Staphylococcus epidermidis	Flight	1
GCF_014267225.1	Staphylococcus epidermidis	Flight	2
GCF_014323365.1	Staphylococcus epidermidis	Flight	2
GCF_014323385.1	Staphylococcus epidermidis	Flight	3
GCF_016808435.1	Staphylococcus epidermidis	Flight	2
GCF_016808455.1	Staphylococcus epidermidis	Flight	3
GCF_016808475.1	Staphylococcus epidermidis	Flight	3
GCF_016808495.1	Staphylococcus epidermidis	Flight	3
GCF_016808515.1	Staphylococcus epidermidis	Flight	2
GCF_016808535.1	Staphylococcus epidermidis	Flight	2
GCF_016808555.1	Staphylococcus epidermidis	Flight	4
GCF_016808565.1	Staphylococcus epidermidis	Flight	1
GCF_016808595.1	Staphylococcus epidermidis	Flight	3
GCF_016808655.1	Staphylococcus epidermidis	Flight	2
GCF_016808675.1	Staphylococcus epidermidis	Flight	1
GCF_016808695.1	Staphylococcus epidermidis	Flight	1
GCF_016808735.1	Staphylococcus epidermidis	Flight	5
GCF_016808755.1	Staphylococcus epidermidis	Flight	4
GCF_016808775.1	Staphylococcus epidermidis	Flight	2
GCF_016808795.1	Staphylococcus epidermidis	Flight	2
GCF_016808815.1	Staphylococcus epidermidis	Flight	1
GCF_016808825.1	Staphylococcus epidermidis	Flight	2
GCF_016808855.1	Staphylococcus epidermidis	Flight	1
GCF_016808875.1	Staphylococcus epidermidis	Flight	3
GCF_016808925.1	Staphylococcus epidermidis	Flight	3
GCF_016808955.1	Staphylococcus epidermidis	Flight	3
GCF_016808975.1	Staphylococcus epidermidis	Flight	3
GCF_016809015.1	Staphylococcus epidermidis	Flight	2
GCF_016809035.1	Staphylococcus epidermidis	Flight	2
GCF_016809055.1	Staphylococcus epidermidis	Flight	3
GCF_016809075.1	Staphylococcus epidermidis	Flight	2
GCF_016809095.1	Staphylococcus epidermidis	Flight	3
GCF_016809105.1	Staphylococcus epidermidis	Flight	5
GCF_016809135.1	Staphylococcus epidermidis	Flight	2
GCF_016809155.1	Staphylococcus epidermidis	Flight	4
GCF_016809175.1	Staphylococcus epidermidis	Flight	1
GCF_016809185.1	Staphylococcus epidermidis	Flight	5
GCF_016809195.1	Staphylococcus epidermidis	Flight	2
GCF_016809235.1	Staphylococcus epidermidis	Flight	2
GCF_016809255.1	Staphylococcus epidermidis	Flight	4
GCF_016809275.1	Staphylococcus epidermidis	Flight	3
GCF_016809295.1	Staphylococcus epidermidis	Flight	4
GCF_016809315.1	Staphylococcus epidermidis	Flight	1
GCF_016809325.1	Staphylococcus epidermidis	Flight	3
GCF_016809365.1	Staphylococcus epidermidis	Flight	3
GCF_016809395.1	Staphylococcus epidermidis	Flight	1
GCF_016809415.1	Staphylococcus epidermidis	Flight	1
GCF_016809435.1	Staphylococcus epidermidis	Flight	4
GCF_016809455.1	Staphylococcus epidermidis	Flight	1
GCF_016809475.1	Staphylococcus epidermidis	Flight	2
GCF_017167385.1	Staphylococcus epidermidis	Flight	3
GCF_016808615.1	Staphylococcus epidermidis	Flight	1
NC_014551.1	Bacillus amyloliquefaciens	Terrestrial	8
NC_017188.1	Bacillus amyloliquefaciens	Terrestrial	10
NC_017190.1	Bacillus amyloliquefaciens	Terrestrial	10
NC_017191.1	Bacillus amyloliquefaciens	Terrestrial	8
NC_020272.1	Bacillus amyloliquefaciens	Terrestrial	4
NC_022653.1	Bacillus amyloliquefaciens	Terrestrial	1
NC_023073.1	Bacillus amyloliquefaciens	Terrestrial	4
NZ_CP007242.1	Bacillus amyloliquefaciens	Terrestrial	3
NZ_CP013727.1	Bacillus amyloliquefaciens	Terrestrial	2
NZ_CP014700.1	Bacillus amyloliquefaciens	Terrestrial	5
NZ_CP006058.1	Bacillus amyloliquefaciens	Terrestrial	3
NZ_CP006960.1	Bacillus amyloliquefaciens	Terrestrial	2
NZ_CP014783.1	Bacillus amyloliquefaciens	Terrestrial	4
NZ_CP016913.1	Bacillus amyloliquefaciens	Terrestrial	4
NZ_CP017953.1	Bacillus amyloliquefaciens	Terrestrial	5
NZ_CP018152.1	Bacillus amyloliquefaciens	Terrestrial	4
NZ_CP018200.1	Bacillus amyloliquefaciens	Terrestrial	3
NZ_CP021505.1	Bacillus amyloliquefaciens	Terrestrial	8
NZ_CP011252.1	Bacillus amyloliquefaciens	Terrestrial	5
NZ_CP029070.1	Bacillus amyloliquefaciens	Terrestrial	3
NZ_CP029069.1	Bacillus amyloliquefaciens	Terrestrial	3
NZ_CP029071.1	Bacillus amyloliquefaciens	Terrestrial	2
NZ_CP030097.1	Bacillus amyloliquefaciens	Terrestrial	4
NZ_CP032146.1	Bacillus amyloliquefaciens	Terrestrial	6
NZ_CP018902.1	Bacillus amyloliquefaciens	Terrestrial	8
NZ_CP038028.1	Bacillus amyloliquefaciens	Terrestrial	6
NZ_CP041693.1	Bacillus amyloliquefaciens	Terrestrial	7
NZ_CP041691.1	Bacillus amyloliquefaciens	Terrestrial	3
NZ_CP040672.1	Bacillus amyloliquefaciens	Terrestrial	5
CP035899.1	Bacillus amyloliquefaciens	Terrestrial	4
NZ_CP041770.1	Bacillus amyloliquefaciens	Terrestrial	3
NZ_CP044360.1	Bacillus amyloliquefaciens	Terrestrial	3
CP044359.1	Bacillus amyloliquefaciens	Terrestrial	2
NZ_CP044444.1	Bacillus amyloliquefaciens	Terrestrial	6
NZ_CP053376.1	Bacillus amyloliquefaciens	Terrestrial	6
NZ_CP054415.1	Bacillus amyloliquefaciens	Terrestrial	8
NZ_CP054479.1	Bacillus amyloliquefaciens	Terrestrial	4
NZ_CP061168.1	Bacillus amyloliquefaciens	Terrestrial	5
NZ_CP061852.1	Bacillus amyloliquefaciens	Terrestrial	2
NZ_CP061853.1	Bacillus amyloliquefaciens	Terrestrial	2
NZ_CP029466.1	Bacillus amyloliquefaciens	Terrestrial	3
NZ_CP065539.1	Bacillus amyloliquefaciens	Terrestrial	2
NZ_CP065159.1	Bacillus amyloliquefaciens	Terrestrial	4
NZ_CP071970.1	Bacillus amyloliquefaciens	Terrestrial	4
NZ_CP072612.1	Bacillus amyloliquefaciens	Terrestrial	4
NZ_CP073635.1	Bacillus amyloliquefaciens	Terrestrial	6
NZ_CP074391.1	Bacillus amyloliquefaciens	Terrestrial	4
NZ_CP075547.1	Bacillus amyloliquefaciens	Terrestrial	3
CP079834.1	Bacillus amyloliquefaciens	Terrestrial	3
NZ_CP072120.1	Bacillus amyloliquefaciens	Terrestrial	6
NZ_CP082243.1	Bacillus amyloliquefaciens	Terrestrial	3
NZ_CP082283.1	Bacillus amyloliquefaciens	Terrestrial	5
NZ_CP082279.1	Bacillus amyloliquefaciens	Terrestrial	6
NZ_CP071042.1	Bacillus amyloliquefaciens	Terrestrial	5
NZ_CP082278.1	Bacillus amyloliquefaciens	Terrestrial	7
NZ_CP087391.1	Bacillus amyloliquefaciens	Terrestrial	3
NZ_CP089530.1	Bacillus amyloliquefaciens	Terrestrial	6
NZ_CP092778.1	Bacillus amyloliquefaciens	Terrestrial	4
NZ_CP044132.1	Bacillus amyloliquefaciens	Terrestrial	4
NZ_CP090477.1	Bacillus amyloliquefaciens	Terrestrial	4
NZ_CP096033.1	Bacillus amyloliquefaciens	Terrestrial	2
NZ_CP096591.1	Bacillus amyloliquefaciens	Terrestrial	3
NZ_CP076117.1	Bacillus amyloliquefaciens	Terrestrial	3
CP090838.1	Bacillus amyloliquefaciens	Terrestrial	4
NZ_CP062984.1	Bacillus amyloliquefaciens	Terrestrial	3
GCF_013346105.1	Bacillus amyloliquefaciens	Flight	2
GCF_013346165.1	Bacillus amyloliquefaciens	Flight	2
GCF_013346175.1	Bacillus amyloliquefaciens	Flight	7
GCF_013346175.1	Bacillus amyloliquefaciens	Flight	7
GCF_013346205.1	Bacillus amyloliquefaciens	Flight	2
GCF_013346215.1	Bacillus amyloliquefaciens	Flight	2
GCF_013346225.1	Bacillus amyloliquefaciens	Flight	2
GCF_013346265.1	Bacillus amyloliquefaciens	Flight	2
GCF_013346285.1	Bacillus amyloliquefaciens	Flight	2
GCF_013346305.1	Bacillus amyloliquefaciens	Flight	2
NZ_AP022508.1	Enterobacter bugandensis	Terrestrial	1
NZ_LT992502.1	Enterobacter bugandensis	Terrestrial	2
NZ_CP039453.1	Enterobacter bugandensis	Terrestrial	4
NZ_CP077206.1	Enterobacter bugandensis	Terrestrial	2
NZ_CP039452.1	Enterobacter bugandensis	Terrestrial	5
NZ_CP083403.1	Enterobacter bugandensis	Terrestrial	1
NZ_CP083620.1	Enterobacter bugandensis	Terrestrial	2
NZ_CP083641.1	Enterobacter bugandensis	Terrestrial	2
NZ_CP083643.1	Enterobacter bugandensis	Terrestrial	2
NZ_CP097255.1	Enterobacter bugandensis	Terrestrial	1
GCF_013366435.1	Enterobacter bugandensis	Flight	6
GCF_013366465.1	Enterobacter bugandensis	Flight	5
GCF_013366475.1	Enterobacter bugandensis	Flight	5
GCF_013366505.1	Enterobacter bugandensis	Flight	6
GCF_013366535.1	Enterobacter bugandensis	Flight	6
GCF_013403425.1	Enterobacter bugandensis	Flight	6
GCF_013403455.1	Enterobacter bugandensis	Flight	6
E_bugandensis_5641_IF2SW-P-M_F1_L2_PMA_FLT-MAG-2	Enterobacter bugandensis	Flight	4
E_bugandensis_5630_IF2SW-M_F1_L2_NORM_FLT-MAG-3	Enterobacter bugandensis	Flight	5
NZ_CP015310.1	Bacillus thuringiensis	Terrestrial	10
NC_005957.1	Bacillus thuringiensis	Terrestrial	2
NZ_CP010088.1	Bacillus thuringiensis	Terrestrial	1
NZ_CP083156.1	Bacillus thuringiensis	Terrestrial	10
NZ_CP083101.1	Bacillus thuringiensis	Terrestrial	9
NC_008600.1	Bacillus thuringiensis	Terrestrial	2
NZ_CP013275.1	Bacillus thuringiensis	Terrestrial	7
NZ_CP021061.1	Bacillus thuringiensis	Terrestrial	7
CP020754.1	Bacillus thuringiensis	Terrestrial	7
NZ_CP074714.1	Bacillus thuringiensis	Terrestrial	15
NZ_CP083085.1	Bacillus thuringiensis	Terrestrial	15
NZ_CP015150.1	Bacillus thuringiensis	Terrestrial	6
NZ_CP010577.1	Bacillus thuringiensis	Terrestrial	8
NZ_CP015176.1	Bacillus thuringiensis	Terrestrial	7
NZ_CP051858.1	Bacillus thuringiensis	Terrestrial	4
NC_014171.1	Bacillus thuringiensis	Terrestrial	3
NZ_CP020723.1	Bacillus thuringiensis	Terrestrial	2
NZ_CP083134.1	Bacillus thuringiensis	Terrestrial	8
NZ_CP015250.1	Bacillus thuringiensis	Terrestrial	8
NZ_CP014282.1	Bacillus thuringiensis	Terrestrial	3
NC_018877.1	Bacillus thuringiensis	Terrestrial	4
NZ_CP039721.1	Bacillus thuringiensis	Terrestrial	7
NZ_CP044978.1	Bacillus thuringiensis	Terrestrial	2
NZ_CP043234.1	Bacillus thuringiensis	Terrestrial	9
NZ_CP021436.1	Bacillus thuringiensis	Terrestrial	6
NZ_CP022345.1	Bacillus thuringiensis	Terrestrial	4
NC_017208.1	Bacillus thuringiensis	Terrestrial	8
NZ_CP013274.1	Bacillus thuringiensis	Terrestrial	2
NZ_CP054568.1	Bacillus thuringiensis	Terrestrial	1
NZ_CP053938.1	Bacillus thuringiensis	Terrestrial	1
NZ_CP053981.1	Bacillus thuringiensis	Terrestrial	1
NZ_CP053934.1	Bacillus thuringiensis	Terrestrial	3
NZ_CP053980.1	Bacillus thuringiensis	Terrestrial	4
NZ_CP053972.1	Bacillus thuringiensis	Terrestrial	5
NZ_CP042270.1	Bacillus thuringiensis	Terrestrial	5
NZ_CP083144.1	Bacillus thuringiensis	Terrestrial	10
NZ_CP076539.1	Bacillus thuringiensis	Terrestrial	9
NZ_CP052061.1	Bacillus thuringiensis	Terrestrial	7
NZ_CP004870.1	Bacillus thuringiensis	Terrestrial	6
NZ_CP009351.1	Bacillus thuringiensis	Terrestrial	7
NZ_CP009335.1	Bacillus thuringiensis	Terrestrial	4
NZ_CP014847.1	Bacillus thuringiensis	Terrestrial	11
NZ_CP010089.1	Bacillus thuringiensis	Terrestrial	7
NZ_CP010106.1	Bacillus thuringiensis	Terrestrial	4
NZ_CP009600.1	Bacillus thuringiensis	Terrestrial	2
NZ_CP009720.1	Bacillus thuringiensis	Terrestrial	2
NC_020238.1	Bacillus thuringiensis	Terrestrial	10
NC_018500.1	Bacillus thuringiensis	Terrestrial	10
NC_018508.1	Bacillus thuringiensis	Terrestrial	5
NZ_CP050183.1	Bacillus thuringiensis	Terrestrial	10
NZ_CP040782.1	Bacillus thuringiensis	Terrestrial	7
NZ_CP012099.1	Bacillus thuringiensis	Terrestrial	4
CP072691.1	Bacillus thuringiensis	Terrestrial	7
NC_020376.1	Bacillus thuringiensis	Terrestrial	8
NZ_CP045030.1	Bacillus thuringiensis	Terrestrial	7
NZ_CP085409.1	Bacillus thuringiensis	Terrestrial	4
NZ_CP016588.1	Bacillus thuringiensis	Terrestrial	3
NZ_CP020002.1	Bacillus thuringiensis	Terrestrial	10
NZ_CP024771.1	Bacillus thuringiensis	Terrestrial	10
NZ_CP094624.1	Bacillus thuringiensis	Terrestrial	4
NC_018693.1	Bacillus thuringiensis	Terrestrial	8
NZ_CP015350.1	Bacillus thuringiensis	Terrestrial	15
NZ_CP083129.1	Bacillus thuringiensis	Terrestrial	11
NZ_AP014864.1	Bacillus thuringiensis	Terrestrial	15
NZ_CP032608.1	Bacillus thuringiensis	Terrestrial	3
NZ_CP083116.1	Bacillus thuringiensis	Terrestrial	9
NZ_CP017577.1	Bacillus thuringiensis	Terrestrial	0
CP016194.1	Bacillus thuringiensis	Terrestrial	8
NZ_CP045585.1	Bacillus thuringiensis	Terrestrial	8
CP013000.1	Bacillus thuringiensis	Terrestrial	3
NC_022873.1	Bacillus thuringiensis	Terrestrial	14
NZ_CP004858.1	Bacillus thuringiensis	Terrestrial	7
NZ_CP007607.1	Bacillus thuringiensis	Terrestrial	6
NZ_CP011349.1	Bacillus thuringiensis	Terrestrial	7
NZ_CP019230.1	Bacillus thuringiensis	Terrestrial	5
NZ_CP013055.1	Bacillus thuringiensis	Terrestrial	8
GCF_013345805.1	Bacillus thuringiensis	Flight	3
GCF_013345805.1	Bacillus thuringiensis	Flight	3
GCF_013345815.1	Bacillus thuringiensis	Flight	3
GCF_013345825.1	Bacillus thuringiensis	Flight	3
GCF_013345865.1	Bacillus thuringiensis	Flight	3
GCF_013345885.1	Bacillus thuringiensis	Flight	3
GCF_013345915.1	Bacillus thuringiensis	Flight	3
GCF_013345935.1	Bacillus thuringiensis	Flight	3
GCF_013346115.1	Bacillus thuringiensis	Flight	3
NZ_CP082928.1	Pseudomonas fulva	Terrestrial	5
NZ_CP064943.1	Pseudomonas fulva	Terrestrial	6
NZ_CP064946.1	Pseudomonas fulva	Terrestrial	6
NZ_CP014025.1	Pseudomonas fulva	Terrestrial	2
CP023048.1	Pseudomonas fulva	Terrestrial	1
NC_015556.1	Pseudomonas fulva	Terrestrial	1
GCF_017166025.1	Pseudomonas fulva	Flight	7
GCF_017166045.1	Pseudomonas fulva	Flight	7
GCF_017166055.1	Pseudomonas fulva	Flight	7
GCF_017166085.1	Pseudomonas fulva	Flight	7
GCF_017166145.1	Pseudomonas fulva	Flight	7
GCF_017166155.1	Pseudomonas fulva	Flight	7
GCF_017166165.1	Pseudomonas fulva	Flight	7
GCF_017166245.1	Pseudomonas fulva	Flight	7
GCF_017166305.1	Pseudomonas fulva	Flight	7
GCF_017166325.1	Pseudomonas fulva	Flight	7
GCF_017166345.1	Pseudomonas fulva	Flight	7
GCF_017166355.1	Pseudomonas fulva	Flight	7
GCF_017166425.1	Pseudomonas fulva	Flight	7
GCF_017166435.1	Pseudomonas fulva	Flight	7
GCF_017166465.1	Pseudomonas fulva	Flight	7
GCF_017166475.1	Pseudomonas fulva	Flight	7
GCF_017166645.1	Pseudomonas fulva	Flight	7
GCF_017166665.1	Pseudomonas fulva	Flight	7
GCF_017166685.1	Pseudomonas fulva	Flight	7
GCF_017166695.1	Pseudomonas fulva	Flight	7
GCF_017166725.1	Pseudomonas fulva	Flight	7
GCF_017166745.1	Pseudomonas fulva	Flight	7
GCF_017166755.1	Pseudomonas fulva	Flight	7
GCF_017166755.1	Pseudomonas fulva	Flight	7
GCF_017166775.1	Pseudomonas fulva	Flight	7
GCF_017166805.1	Pseudomonas fulva	Flight	7
GCF_017166815.1	Pseudomonas fulva	Flight	7
GCF_017166845.1	Pseudomonas fulva	Flight	7
GCF_017166865.1	Pseudomonas fulva	Flight	7
GCF_017166875.1	Pseudomonas fulva	Flight	7
GCF_017166925.1	Pseudomonas fulva	Flight	7
GCF_017166945.1	Pseudomonas fulva	Flight	7
GCF_017166955.1	Pseudomonas fulva	Flight	7
GCF_017166985.1	Pseudomonas fulva	Flight	7
GCF_017167005.1	Pseudomonas fulva	Flight	7
GCF_017167015.1	Pseudomonas fulva	Flight	7
GCF_017167085.1	Pseudomonas fulva	Flight	7
GCF_017167125.1	Pseudomonas fulva	Flight	7
GCF_017167145.1	Pseudomonas fulva	Flight	7
GCF_017167165.1	Pseudomonas fulva	Flight	7
GCF_017167225.1	Pseudomonas fulva	Flight	7
Pseudomonas_fulva_strain F8_7S_9B_MinION	Pseudomonas fulva	Flight	9

## Sheet: Figure 3
Species	COG20_FUNCTION	adjusted_q_value	associated_groups	accession	gene	pathway	COG_CODE	q_val_transform
A_pittii	Molybdopterin-dependent catalytic subunit of periplasmic DMSO/TMAO and protein-methionine-sulfoxide reductases (MsrP) (PDB:1OGP) (PUBMED:26641313;32750406)	7.84e-29	ISS	COG2041	MsrP		C	28.1057
A_pittii	Glycosyltransferase, GT2 family (WcaE) (PDB:2Z86)	0.0317	ISS	COG1216	WcaE		G	1.49894
A_pittii	Transketolase, N-terminal subunit (TktA1)	0.000499	ISS	COG3959	TktA1		G	3.3019
A_pittii	ABC-type polysaccharide/polyol phosphate transport system, ATPase component (TagH) (PDB:6JBH)	0.000187	ISS	COG1134	TagH		G	3.72816
A_pittii	Polygalacturonase (Pgu1) (PDB:1BHE)	5.54e-22	ISS	COG5434	Pgu1		G	21.2565
A_pittii	Chitinase, GH19 family (GH19) (PDB:1WVU) (PUBMED:17010167)	5.78e-37	ISS	COG3179	GH19		G	36.2381
A_pittii	DNA-binding transcriptional regulator, XRE family (YozG) (PDB:3TYR)	0.00551	ISS	COG3655	YozG		K	2.25885
A_pittii	DNA replication protein DnaC (DnaC) (PDB:2QGZ)	0.00398	ISS	COG1484	DnaC		L	2.40012
A_pittii	DNA-cytosine methylase (Dcm) (PDB:3LX6)	0.000995	ISS	COG0270	Dcm		L	3.00218
A_pittii	Adenine specific DNA methylase Mod (Mod) (PDB:4ZCF)	6.16e-05	ISS	COG2189	Mod		L	4.21042
A_pittii	Superfamily I DNA and/or RNA helicase (DNA2) (PDB:2GJK)	4.8e-06	ISS	COG1112	DNA2		L	5.31876
A_pittii	Very-short-patch-repair endonuclease (YcjD) (PDB:3HRL)	4.8e-06	ISS	COG2852	YcjD		L	5.31876
A_pittii	DNA-adenine methylase (Dam) (PDB:4GOL)	9.84e-08	ISS	COG0338	Dam		L	7.007
A_pittii	DNA repair exonuclease SbcCD ATPase subunit (SbcC) (PDB:3QKR)	2.26e-09	ISS	COG0419	SbcC		L	8.64589
A_pittii	dTDP-4-dehydrorhamnose reductase (RfbD) (PDB:1KBZ)	0.044	ISS	COG1091	RfbD		M	1.35655
A_pittii	Cell wall-associated hydrolase, NlpC_P60 family (NlpC) (PDB:2EVR)	5.73e-06	ISS	COG0791	NlpC		M	5.24185
A_pittii	Clumping factor A-related surface protein, MSCRAMM (microbial surface components recognizing adhesive matrix molecules) family, DEv-IgG fold (ClfA) (PDB:1N67) (PUBMED:12485987)	1.76e-06	ISS	COG4932	ClfA		M	5.75449
A_pittii	Cell wall-associated hydrolase, NlpC_P60 family (NlpC) (PDB:2EVR)	3.74e-09	ISS	COG0791	NlpC		M	8.42713
A_pittii	LysM repeat (LysM) (PDB:1E0G)	5.78e-37	ISS	COG1388	LysM		M	36.2381
A_pittii	Zn-dependent peptidase ImmA, M78 family (ImmA) (PDB:3DTE)	0.000889	ISS	COG2856	ImmA		O	3.0511
A_pittii	Zn-dependent peptidase ImmA, M78 family (ImmA) (PDB:3DTE)	0.000303	ISS	COG2856	ImmA		O	3.51856
A_pittii	Predicted ATP-dependent Lon-type protease	0.000206	ISS	COG4930	Phi		O	3.68613
A_pittii	Proteasome lid subunit RPN8/RPN11, contains Jab1/MPN domain metalloenzyme (JAMM) motif (Rri1) (PDB:2O95)	5.73e-06	ISS	COG1310	Rri1		O	5.24185
A_pittii	Sulfatase maturation enzyme AslB, radical SAM superfamily (AslB) (PDB:4K37)	5.73e-28	ISS	COG0641	AslB		O	27.2418
A_pittii	Alkylhydroperoxidase family enzyme, contains CxxC motif (YciW) (PDB:1GU9)	0.00719	ISS	COG2128	YciW		P	2.14327
A_pittii	Alkaline phosphatase (PhoA) (PDB:1AJA)	0.000804	ISS	COG1785	PhoA	Folate biosynthesis	P	3.09474
A_pittii	Alkyl sulfatase BDS1 and related hydrolases, metallo-beta-lactamase superfamily (BDS1) (PDB:2CFU)	0.0213	ISS	COG2015	BDS1		Q	1.67162
A_pittii	Isopenicillin N synthase and related dioxygenases (PcbC) (PDB:1BK0)	0.0107	ISS	COG3491	PcbC		Q	1.97062
A_pittii	Ketosteroid isomerase-related protein (YesE) (PDB:1Z1S)	0.0154	ISS	COG3631	YesE		R	1.81248
A_pittii	Predicted nucleotidyltransferase, MJ0604 family (MJ0604) (PDB:5YEP)	0.00719	ISS	COG1708	MJ0604		R	2.14327
A_pittii	Predicted nuclease of the RNAse H fold, HicB family (HicB)	0.00031	ISS	COG4226	HicB		R	3.50864
A_pittii	Predicted RNA binding protein YcfA, dsRBD-like fold, HicA-like mRNA interferase family (YcfA) (PDB:1WHZ) (PUBMED:16895922)	0.000187	ISS	COG1724	YcfA		R	3.72816
A_pittii	TPR repeat (TPR) (PDB:1KLX)	0.000187	ISS	COG0790	TPR		R	3.72816
A_pittii	Fido, protein-threonine AMPylation domain (FIDO) (PDB:2F6S) (PUBMED:19503829)	0.044	ISS	COG2184	FIDO		T	1.35655
A_pittii	Serine/threonine protein kinase HipA, toxin component of the HipAB toxin-antitoxin module (HipA) (PDB:2WIU)	0.0317	ISS	COG3550	HipA		T	1.49894
A_pittii	Predicted NTPase, NACHT family domain (NACHT)	0.00156	ISS	COG5635	NACHT		T	2.80688
A_pittii	GGDEF domain, diguanylate cyclase (c-di-GMP synthetase) or its enzymatically inactive variants (GGDEF) (PDB:6D9M)	1.57e-16	ISS	COG2199	GGDEF		T	15.8041
A_pittii	GAF domain (GAF)	1.57e-16	ISS	COG2203	GAF		T	15.8041
A_pittii	PAS domain (PAS) (PDB:2MWG)	1.09e-17	ISS	COG2202	PAS		T	16.9626
A_pittii	HD-GYP domain, c-di-GMP phosphodiesterase class II (or its inactivated variant) (HDGYP) (PDB:5Z7C) (PUBMED:23475961)	1.09e-17	ISS	COG2206	HDGYP		T	16.9626
A_pittii	Type II secretory pathway ATPase component GspA/ExeA/MshM (ExeA) (PUBMED:21378198)	4.22e-07	ISS	COG3267	ExeA		U	6.37469
A_pittii	mRNA-degrading endonuclease RelE, toxin component of the RelBE toxin-antitoxin system (RelE) (PDB:1WMI)	0.0464	ISS	COG2026	RelE		V	1.33348
A_pittii	Plasmid maintenance system antidote protein VapI, contains XRE-type HTH domain (VapI) (PDB:4MCT)	0.0371	ISS	COG3093	VapI		V	1.43063
A_pittii	Restriction endonuclease S subunit (HsdS) (PDB:1YDX)	0.00788	ISS	COG0732	HsdS		V	2.10347
A_pittii	Antitoxin component HicB of the HicAB toxin-antitoxin system (HicB) (PDB:4P78) (PUBMED:19060138)	0.00719	ISS	COG1598	HicB		V	2.14327
A_pittii	Antitoxin component HigA of the HigAB toxin-antitoxin module, contains an N-terminal HTH domain (HigA)	0.000303	ISS	COG5499	HigA		V	3.51856
A_pittii	5-methylcytosine-specific restriction endonuclease McrBC, GTP-binding regulatory subunit McrB (McrB) (PDB:6HZ4)	0.000206	ISS	COG1401	McrB		V	3.68613
A_pittii	Type I site-specific restriction-modification system, R (restriction) subunit and related helicases ... (PDB:2W00)	0.00013	ISS	COG0610	Phi		V	3.88606
A_pittii	5-methylcytosine-specific restriction endonuclease McrBC, regulatory subunit McrC (McrC)	3.43e-05	ISS	COG4268	McrC		V	4.46471
A_pittii	Reactive chlorine resistance protein RclC/YkgB, DUF417 family (YkgB) (PUBMED:24078635)	5.04e-13	ISS	COG3059	YkgB		V	12.2976
A_pittii	Antitoxin component HigA of the HigAB toxin-antitoxin module, contains an N-terminal HTH domain (HigA)	1.09e-24	ISS	COG5499	HigA		V	23.9626
A_pittii	Type III restriction endonuclease (ResIII)	5.73e-28	ISS	COG3421	ResIII		V	27.2418
A_pittii	Phage-related protein	0.0317	ISS	COG4679	Phi		X	1.49894
A_pittii	Phage antirepressor protein YoqD, KilAC domain (KilAC)	0.00998	ISS	COG3645	KilAC		X	2.00087
A_pittii	Transposase and inactivated derivatives, IS30 family (Tra8)	0.0045	ISS	COG2826	Tra8		X	2.34679
A_pittii	Prophage antirepressor	0.000169	ISS	COG3617	Phi		X	3.77211
A_pittii	Phage terminase large subunit	0.000169	ISS	COG5362	Phi		X	3.77211
A_pittii	SRSO17 transposase (Srso17)	4.78e-05	ISS	COG5659	Srso17		X	4.32057
A_pittii	Phage tail protein (gp18)	4.8e-06	ISS	COG4672	gp18		X	5.31876
A_pittii	Phage tail protein	4.8e-06	ISS	COG4718	Phi		X	5.31876
A_pittii	Phage-related protein, tail assembly protein I	3.42e-06	ISS	COG4723	Phi		X	5.46597
A_pittii	Mu-like prophage protein gpG (gpG)	6.43e-09	ISS	COG5005	gpG		X	8.19179
A_pittii	Phage-related tail protein	2.89e-09	ISS	COG5283	Phi		X	8.5391
A_pittii	Uncharacterized phage protein gp47/JayE (JayE)	2.95e-10	ISS	COG3299	JayE		X	9.53018
A_pittii	Mu-like prophage tail sheath protein gpL (gpL)	7.75e-13	ISS	COG4386	gpL		X	12.1107
A_pittii	Mu-like prophage protein gp37 (gp37)	7.75e-13	ISS	COG5003	gp37		X	12.1107
A_pittii	Mu-like prophage protein gp16 (gp16)	6.1e-14	ISS	COG4382	gp16		X	13.2147
A_pittii	Mu-like prophage protein gp29 (gp29)	1.63e-15	ISS	COG4383	gp29		X	14.7878
A_pittii	Mu-like prophage DNA circulation protein	1.63e-15	ISS	COG4228	Phi		X	14.7878
A_pittii	Mu-like prophage protein gp46 (gp46)	1.63e-15	ISS	COG4381	gp46		X	14.7878
A_pittii	Mu-like prophage protein gp45 (gp45) (PDB:3VTN)	1.63e-15	ISS	COG4384	gp45		X	14.7878
A_pittii	Mu-like prophage tail protein gpP (PDB:3D37)	1.63e-15	ISS	COG4379	Phi		X	14.7878
A_pittii	Mu-like prophage I protein	1.63e-15	ISS	COG4388	Phi		X	14.7878
A_pittii	Mu-like prophage FluMu protein gp28	1.14e-15	ISS	COG4373	Phi		X	14.9431
A_pittii	Mu-like prophage protein gp36 (gp36)	6.1e-16	ISS	COG4387	gp36		X	15.2147
A_pittii	Mu-like prophage major head subunit gpT (gpT)	3.69e-17	ISS	COG4397	gpT		X	16.433
A_pittii	Transposase InsA (InsA)	7.27e-34	ISS	COG3677	InsA		X	33.1385
B_amyloliquifaeciens	NADP-dependent 3-hydroxy acid dehydrogenase YdfG (YdfG) (PDB:3P19)	9.32e-09	ISS	COG4221	YdfG	Pyrimidine degradation	C	8.03058
B_amyloliquifaeciens	Cell division protein ZipA, interacts with FtsZ (ZipA) (PDB:1F46)	2.6e-15	ISS	COG3115	ZipA		D	14.585
B_amyloliquifaeciens	N-acetylglutamate synthase or related acetyltransferase, GNAT family (ArgA) (PDB:2R98)	0.0062	ISS	COG1246	ArgA	Arginine biosynthesis	E	2.20761
B_amyloliquifaeciens	Glutamate-1-semialdehyde aminotransferase (HemL) (PDB:2CFB)	9.32e-09	ISS	COG0001	HemL	Heme biosynthesis	H	8.03058
B_amyloliquifaeciens	Acyl carrier protein (AcpP) (PDB:1ACP)	9.32e-09	ISS	COG0236	AcpP	Fatty acid biosynthesis	I	8.03058
B_amyloliquifaeciens	Acyl carrier protein (AcpP) (PDB:1ACP)	9.32e-09	ISS	COG0236	AcpP	Fatty acid biosynthesis	I	8.03058
B_amyloliquifaeciens	O-succinylbenzoic acid-CoA ligase MenE or related acyl-CoA synthetase (AMP-forming) (MenE/FadK) (PDB:5EY9) (PUBMED:25151136;27455459)	9.32e-09	ISS	COG0318	MenE/FadK	Menaquinone biosynthesis	I	8.03058
B_amyloliquifaeciens	Acyl carrier protein/domain (AcpA) (PDB:2FQ1) (PUBMED:8759840;20663952)	9.32e-09	ISS	COG3433	AcpA		I	8.03058
B_amyloliquifaeciens	Ribosomal protein S12 methylthiotransferase accessory factor YcaO (YcaO) (PDB:4BS9)	0.00082	ISS	COG1944	YcaO		J	3.08619
B_amyloliquifaeciens	DNA-binding transcriptional regulator, MarR family (MarR) (PDB:1JGS)	0.0062	ISS	COG1846	MarR		K	2.20761
B_amyloliquifaeciens	Superfamily II DNA or RNA helicase (SSL2) (PDB:6JDE)	3.24e-09	ISS	COG1061	SSL2		K	8.48945
B_amyloliquifaeciens	Predicted transcriptional regulator, contains HTH domain (PDB:3LMM)	2.12e-10	ISS	COG2865	Phi		K	9.67366
B_amyloliquifaeciens	Transcriptional regulator GlxA, contains an amidase domain and an AraC-type DNA-binding HTH domain (GlxA)	9.73e-22	ISS	COG4977	GlxA		K	21.0119
B_amyloliquifaeciens	Superfamily I DNA and/or RNA helicase (DNA2) (PDB:2GJK)	1.02e-05	ISS	COG1112	DNA2		L	4.9914
B_amyloliquifaeciens	Adenine specific DNA methylase Mod (Mod) (PDB:4ZCF)	4.24e-14	ISS	COG2189	Mod		L	13.3726
B_amyloliquifaeciens	Membrane protein TolA involved in colicin uptake (TolA) (PDB:1S62)	0.000252	ISS	COG3064	TolA		M	3.5986
B_amyloliquifaeciens	EntF, seryl-AMP synthase component of non-ribosomal peptide synthetase (EntF) (PDB:5ES5)	9.32e-09	ISS	COG1020	EntF		Q	8.03058
B_amyloliquifaeciens	Acyl transferase domain in polyketide synthase (PKS) enzymes (PksD) (PDB:6IYO)	9.32e-09	ISS	COG3321	PksD		Q	8.03058
B_amyloliquifaeciens	EntF, seryl-AMP synthase component of non-ribosomal peptide synthetase (EntF) (PDB:5ES5)	9.32e-09	ISS	COG1020	EntF		Q	8.03058
B_amyloliquifaeciens	Acyl transferase domain in polyketide synthase (PKS) enzymes (PksD) (PDB:6IYO)	9.32e-09	ISS	COG3321	PksD		Q	8.03058
B_amyloliquifaeciens	Acyl transferase domain in polyketide synthase (PKS) enzymes (PksD) (PDB:6IYO)	9.32e-09	ISS	COG3321	PksD		Q	8.03058
B_amyloliquifaeciens	Dienelactone hydrolase (DLH) (PDB:4ZV9)	3.24e-09	ISS	COG0412	DLH		Q	8.48945
B_amyloliquifaeciens	Phosphate starvation-inducible membrane PsiE (function unknown) (PsiE)	0.0277	ISS	COG3223	PsiE		R	1.55752
B_amyloliquifaeciens	Predicted acetyltransferase (Eis) (PDB:2HV2)	0.000715	ISS	COG4552	Eis		R	3.14569
B_amyloliquifaeciens	Short-chain dehydrogenase (YqjQ)	9.32e-09	ISS	COG0300	YqjQ		R	8.03058
B_amyloliquifaeciens	Endonuclease, HJR/Mrr/RecB family	9.67e-21	ISS	COG1787	Phi		V	20.0146
B_amyloliquifaeciens	DNA-binding transcriptional regulator AlpA (AlpA)	0.00117	ISS	COG3311	AlpA		X	2.93181
B_amyloliquifaeciens	Transposase, IS1182 family	9.54e-10	ISS	COG3666	Phi		X	9.02045
B_thuringiensis	Small acid-soluble spore protein Tlp (thioredoxin-like protein) (Tlp) (PUBMED:8969507;9852018;10333516)	0.0159	ISS	COG5863	Tlp		D	1.7986
B_thuringiensis	Glycosyltransferase, GT2 family (WcaE) (PDB:2Z86)	1.66e-06	ISS	COG1216	WcaE		G	5.77989
B_thuringiensis	Sucrose-6-phosphate hydrolase SacC, GH32 family (SacC) (PDB:1ST8)	1.66e-06	ISS	COG1621	SacC		G	5.77989
B_thuringiensis	5-carboxyvanillate decarboxylase LigW (lignin degradation), amidohydro domain (LigW) (PDB:2DVT) (PUBMED:26714575)	3.36e-34	ISS	COG2159	LigW		G	33.4737
B_thuringiensis	4-hydroxybenzoate polyprenyltransferase (UbiA) (PDB:4OD4) (PUBMED:28830929)	0.0303	ISS	COG0382	UbiA	Ubiquinone biosynthesis	H	1.51856
B_thuringiensis	Biotin carboxylase (AccC) (PDB:1BNC)	0.00779	ISS	COG0439	AccC	Fatty acid biosynthesis	I	2.10846
B_thuringiensis	Cyclopropane fatty-acyl-phospholipid synthase and related methyltransferases (Cfa) (PDB:5Z9O)	0.00102	ISS	COG2230	Cfa		I	2.9914
B_thuringiensis	RNA:NAD 2'-phosphotransferase, TPT1/KptA family (KptA) (PDB:1WFX)	0.000485	ISS	COG1859	KptA		J	3.31426
B_thuringiensis	DNA mismatch repair protein MutH (MutH) (PDB:1AZO)	3.04e-06	ISS	COG3066	MutH		L	5.51713
B_thuringiensis	CDP-glycerol glycerophosphotransferase, TagB/SpsB family (TagB)	0.0498	ISS	COG1887	TagB		M	1.30277
B_thuringiensis	Glycerol-3-phosphate cytidylyltransferase, cytidylyltransferase family (TagD) (PDB:2B7L)	1.56e-15	ISS	COG0615	TagD	Riboflavin/FAD biosynthesis	M	14.8069
B_thuringiensis	Predicted membrane chloride channel, bestrophin family (YneE) (PDB:4RDQ)	0.000253	ISS	COG3781	YneE		P	3.59688
B_thuringiensis	Predicted exporter protein, RND superfamily (MMPL) (PDB:5KHN)	4.2e-16	ISS	COG1033	MMPL		R	15.3768
B_thuringiensis	Serine/threonine protein kinase (SPS1) (PDB:6G4J)	9.64e-66	ISS	COG0515	SPS1		T	65.0159
B_thuringiensis	Extracytoplasmic sensor domain CHASE2 (specificity unknown) (CHASE2)	9.64e-66	ISS	COG4252	CHASE2		T	65.0159
B_thuringiensis	ESX protein secretion system component YukC (YukC) (PDB:2YNQ) (PUBMED:24798022)	0.0332	ISS	COG4499	YukC		U	1.47886
B_thuringiensis	Phage terminase, small subunit	0.0332	ISS	COG3747	Phi		X	1.47886
B_thuringiensis	Phage-related tail protein	0.0284	ISS	COG5283	Phi		X	1.54668
B_thuringiensis	Uncharacterized conserved protein VgrG, implicated in type VI secretion and phage assembly (VgrG) (PDB:6SJL) (PUBMED:16980477)	0.00109	ISS	COG3501	VgrG		X	2.96257
B_thuringiensis	Phage-related minor tail protein (YqbO)	0.00109	ISS	COG5280	YqbO		X	2.96257
E_bugandensis	Alpha-tubulin suppressor ATS1 and related RCC1 domain-containing proteins (ATS1) (PDB:1A12)	0.00058	ISS	COG5184	ATS1		D	3.23657
E_bugandensis	Ornithine cyclodeaminase/archaeal alanine dehydrogenase, mu-crystallin family (OCDMu) (PDB:2I99)	7.56e-10	ISS	COG2423	OCDMu	Proline biosynthesis	E	9.12148
E_bugandensis	ABC-type amino acid transport/signal transduction system, periplasmic component/domain (HisJ) (PDB:1GGG)	8.91e-11	ISS	COG0834	HisJ		E	10.0501
E_bugandensis	Guanyl-specific ribonuclease Sa (PDB:1A2P)	2.6e-11	ISS	COG4290	Phi		F	10.585
E_bugandensis	Cellobiose phosphorylase (PDB:1V7V) (PUBMED:17307853)	4.89e-07	ISS	COG3459	Phi		G	6.31069
E_bugandensis	Hemin uptake protein HemP (HemP) (PDB:2JRA)	0.0496	ISS	COG4256	HemP		H	1.30452
E_bugandensis	mRNA-degrading endonuclease (mRNA interferase) HigB, toxic component of the HigAB toxin-antitoxin module (HigB) (PDB:5IFG)	0.0257	ISS	COG4680	HigB		J	1.59007
E_bugandensis	N-acetyltransferase, GNAT superfamily (includes histone acetyltransferase HPA2) (PhnO)	6.59e-06	ISS	COG0454	PhnO		K	5.18111
E_bugandensis	Transcriptional regulator, contains Arc/MetJ-type RHH (ribbon-helix-helix) DNA-binding domain (ParD) (PDB:3KXE)	5.31e-07	ISS	COG3609	ParD		K	6.27491
E_bugandensis	DNA modification methylase (YhdJ) (PDB:1BOO)	0.0389	ISS	COG0863	YhdJ		L	1.41005
E_bugandensis	Endonuclease YncB, thermonuclease family (YncB)	5.39e-05	ISS	COG1525	YncB		L	4.26841
E_bugandensis	Recombinational DNA repair protein (RAD52 pathway) (RAD52) (PDB:1H2I)	8.59e-07	ISS	COG5055	RAD52		L	6.06601
E_bugandensis	Replicative superfamily II helicase (BRR2) (PDB:2VA8)	1.11e-07	ISS	COG1204	BRR2		L	6.95468
E_bugandensis	Adenine specific DNA methylase Mod (Mod) (PDB:4ZCF)	7.56e-10	ISS	COG2189	Mod		L	9.12148
E_bugandensis	dTDP-4-dehydrorhamnose reductase (RfbD) (PDB:1KBZ)	0.00234	ISS	COG1091	RfbD		M	2.63078
E_bugandensis	Clumping factor A-related surface protein, MSCRAMM (microbial surface components recognizing adhesive matrix molecules) family, DEv-IgG fold (ClfA) (PDB:1N67) (PUBMED:12485987)	2.74e-05	ISS	COG4932	ClfA		M	4.56225
E_bugandensis	LysM repeat (LysM) (PDB:1E0G)	2.19e-06	ISS	COG1388	LysM		M	5.65956
E_bugandensis	Aspartyl/asparaginyl beta-hydroxylase, cupin superfamily (LpxO2)	5.44e-05	ISS	COG3555	LpxO2		O	4.2644
E_bugandensis	ATP-dependent 26S proteasome regulatory subunit (RPT1) (PDB:5EQT)	2.93e-12	ISS	COG1222	RPT1		O	11.5331
E_bugandensis	Patatin-like phospholipase/acyl hydrolase, includes sporulation protein CotR (PATA) (PDB:1OXW)	1.27e-07	ISS	COG3621	PATA		R	6.8962
E_bugandensis	Ketosteroid isomerase homolog YybH (YybH) (PDB:2GXF)	5.88e-09	ISS	COG4319	YybH		R	8.23062
E_bugandensis	Lysozyme family protein (ZliS) (PDB:2IKB)	1.54e-10	ISS	COG3926	ZliS		R	9.81248
E_bugandensis	Signal transduction histidine kinase (BaeS) (PDB:1JOY)	8.91e-11	ISS	COG0642	BaeS		T	10.0501
E_bugandensis	CheY-like REC (receiver) domain, includes chemotaxis protein CheY and sporulation regulator Spo0F (CheY) (PDB:6QRJ)	8.91e-11	ISS	COG0784	CheY		T	10.0501
E_bugandensis	HPt (histidine-containing phosphotransfer) domain (HPtr) (PDB:3IQT)	8.91e-11	ISS	COG2198	HPtr		T	10.0501
E_bugandensis	Type IV secretory pathway, VirB4 component (VirB4)	0.0106	ISS	COG3451	VirB4		U	1.97469
E_bugandensis	Type IV secretory pathway, VirD2 component (relaxase) (VirD2)	5.88e-09	ISS	COG3843	VirD2		U	8.23062
E_bugandensis	Putative component of the toxin-antitoxin plasmid stabilization module	0.0496	ISS	COG3657	Phi		V	1.30452
E_bugandensis	DNAse/DNA nickase specific for phosphorothioated or glycosylated phage DNA, GmrSD/DndB/SspE family, contains DUF262 and HNH nuclease domains (GmrSD) (PDB:6JIV) (PUBMED:17188297;32251370)	0.0423	ISS	COG1479	GmrSD		V	1.37366
E_bugandensis	Plasmid maintenance system killer protein (HigB)	0.00234	ISS	COG3549	HigB		V	2.63078
E_bugandensis	5-methylcytosine-specific restriction endonuclease McrBC, GTP-binding regulatory subunit McrB (McrB) (PDB:6HZ4)	0.00234	ISS	COG1401	McrB		V	2.63078
E_bugandensis	5-methylcytosine-specific restriction endonuclease McrBC, regulatory subunit McrC (McrC)	0.00234	ISS	COG4268	McrC		V	2.63078
E_bugandensis	CRISPR-associated protein Csa3, CARF domain (Csa3) (PDB:2WTE) (PUBMED:21093452)	3.22e-07	ISS	COG3415	Csa3	CRISPR-Cas system	V	6.49214
E_bugandensis	CRISPR-Cas system type I-F effector complex subunit Cas5f/Csy2, RAMP superfamily (Cas5f)	1.11e-07	ISS	COG5933	Cas5f	CRISPR-Cas system	V	6.95468
E_bugandensis	CRISPR-Cas system endoribonuclease Cas6f/Csy4, RAMP superfamily (Cas6f)	1.11e-07	ISS	COG5935	Cas6f	CRISPR-Cas system	V	6.95468
E_bugandensis	CRISPR-Cas system type I-F effector complex subunit Cas7f/Csy3, RAMP superfamily (Cas7f)	1.11e-07	ISS	COG5936	Cas7f	CRISPR-Cas system	V	6.95468
E_bugandensis	CRISPR-Cas system-associated integrase Cas1 (Cas1) (PDB:2YZS)	1.11e-07	ISS	COG1518	Cas1	CRISPR-Cas system	V	6.95468
E_bugandensis	CRISPR-Cas system type I-F effector complex large subunit Cas8f (Cas8f)	4.55e-08	ISS	COG5943	Cas8f	CRISPR-Cas system	V	7.34199
E_bugandensis	CRISPR-Cas type I system-associated endonuclease/helicase Cas3 (Cas3)	4.55e-08	ISS	COG1203	Cas3	CRISPR-Cas system	V	7.34199
E_bugandensis	Restriction endonuclease, type III RM system (PM0699)	2.93e-12	ISS	COG3587	PM0699		V	11.5331
E_bugandensis	Phage tail sheath protein FI (PDB:3J9Q) (PUBMED:18586829)	0.0496	ISS	COG3497	Phi		X	1.30452
E_bugandensis	Phage protein U	0.0496	ISS	COG3499	Phi		X	1.30452
E_bugandensis	Bacteriophage P2-related tail formation protein (gpI)	0.0496	ISS	COG4385	gpI		X	1.30452
E_bugandensis	Phage-related baseplate assembly protein (PDB:5CES)	0.0496	ISS	COG3948	Phi		X	1.30452
E_bugandensis	Phage tail tube protein FII (PDB:3J9Q) (PUBMED:22984449)	0.0496	ISS	COG3498	Phi		X	1.30452
E_bugandensis	P2-like prophage tail protein X (gpX) (PDB:2LTF)	0.0496	ISS	COG5004	gpX		X	1.30452
E_bugandensis	Phage-related tail protein	0.0423	ISS	COG5283	Phi		X	1.37366
E_bugandensis	Uncharacterized Zn-binding protein, DUF971 domain (PA5055) (PDB:3LUU)	0.0323	ISS	COG3636	PA5055		X	1.4908
E_bugandensis	Transposase InsE and inactivated derivatives (InsE) (PDB:2JN6) (PUBMED:23818957)	0.0112	ISS	COG2963	InsE		X	1.95078
E_bugandensis	Phage terminase-like protein, large subunit, contains N-terminal HTH domain (YmfN)	0.00544	ISS	COG4626	YmfN		X	2.2644
E_bugandensis	Phage capsid portal protein XkdE	0.00357	ISS	COG5518	Phi		X	2.44733
E_bugandensis	Mu-like prophage protein gpG (gpG)	0.00234	ISS	COG5005	gpG		X	2.63078
E_bugandensis	Predicted phage phi-C31 gp36 major capsid-like protein (gp36)	0.0016	ISS	COG4653	gp36		X	2.79588
E_bugandensis	Phage portal protein BeeE (BeeE)	0.00058	ISS	COG4695	BeeE		X	3.23657
E_bugandensis	Phage head-tail adaptor (PDB:2Y3D)	0.00058	ISS	COG5614	Phi		X	3.23657
E_bugandensis	Plasmid stabilization system protein ParE (ParE) (PDB:3KXE)	2.01e-06	ISS	COG3668	ParE		X	5.6968
E_bugandensis	Phage terminase, small subunit	1.11e-07	ISS	COG3747	Phi		X	6.95468
E_bugandensis	Transposase InsO and inactivated derivatives (Tra5)	1.36e-08	ISS	COG2801	Tra5		X	7.86646
E_bugandensis	Transposase InsE and inactivated derivatives (InsE) (PDB:2JN6) (PUBMED:23818957)	1.36e-08	ISS	COG2963	InsE		X	7.86646
E_bugandensis	Uncharacterized phage-associated protein, contains DUF4065 domain (GepA)	7.56e-10	ISS	COG3600	GepA		X	9.12148
E_bugandensis	Uncharacterized domain associated with phage/plasmid primase	5.24e-13	ISS	COG4643	Phi		X	12.2807
E_bugandensis	Predicted P-loop ATPase and inactivated derivatives	5.24e-13	ISS	COG5545	Phi		X	12.2807
K_quasipneumoniae	Tartrate dehydratase beta subunit/Fumarate hydratase class I, C-terminal domain (FumA) (PDB:5L2R)	0.0402	ISS	COG1838	FumA	TCA cycle	C	1.39577
K_quasipneumoniae	Carbamate kinase (ArcC) (PDB:2E9Y)	0.024	ISS	COG0549	ArcC		E	1.61979
K_quasipneumoniae	Dihydroorotase or related cyclic amidohydrolase (AllB) (PDB:1J79)	0.0027	ISS	COG0044	AllB	Pyrimidine biosynthesis	F	2.56864
K_quasipneumoniae	Ureidoglycine aminohydrolase (AllE) (PDB:1RC6) (PUBMED:19935661)	0.0011	ISS	COG3257	AllE		F	2.95861
K_quasipneumoniae	Ureidoglycolate hydrolase (allantoin degradation) (AllA) (PDB:1XSQ)	0.0011	ISS	COG3194	AllA		F	2.95861
K_quasipneumoniae	Polygalacturonase (Pgu1) (PDB:1BHE)	0.00336	ISS	COG5434	Pgu1		G	2.47366
K_quasipneumoniae	Tagatose-1,6-bisphosphate aldolase non-catalytic subunit AgaZ/GatZ (GatZ) (PDB:2FIQ)	0.00309	ISS	COG4573	GatZ		G	2.51004
K_quasipneumoniae	Phosphotransferase system, fructose-specific IIC component (FrwC)	0.00127	ISS	COG1299	FrwC		G	2.8962
K_quasipneumoniae	Phosphotransferase system fructose-specific component IIB (FrwB) (PDB:5DLE)	0.00127	ISS	COG1445	FrwB		G	2.8962
K_quasipneumoniae	D-threonate/D-erythronate kinase OtnK and related C4-acid sugar kinases, YgbK/DUF1537 family (OtnK) (PDB:1YZY) (PUBMED:27402745)	1.44e-05	ISS	COG3395	OtnK		G	4.84164
K_quasipneumoniae	Phosphotransferase system sorbitol-specific IIB component (SrlE)	1.44e-05	ISS	COG3732	SrlE		G	4.84164
K_quasipneumoniae	Glycosyltransferase, GT2 family (WcaE) (PDB:2Z86)	4.35e-07	ISS	COG1216	WcaE		G	6.36151
K_quasipneumoniae	Replicative superfamily II helicase (BRR2) (PDB:2VA8)	0.00691	ISS	COG1204	BRR2		L	2.16052
K_quasipneumoniae	DNA helicase IV (HelD)	0.00409	ISS	COG3973	HelD		L	2.38828
K_quasipneumoniae	Cell wall-associated hydrolase, NlpC_P60 family (NlpC) (PDB:2EVR)	0.0022	ISS	COG0791	NlpC		M	2.65758
K_quasipneumoniae	Peptidoglycan-binding (PGRP) domain of peptidoglycan hydrolases (PGRP) (PDB:4FET)	0.0022	ISS	COG3409	PGRP		M	2.65758
K_quasipneumoniae	Glycosyltransferase involved in cell wall bisynthesis (RfaB) (PDB:2IV7)	4.35e-07	ISS	COG0438	RfaB		M	6.36151
K_quasipneumoniae	Predicted ABC-type transport system involved in lysophospholipase L1 biosynthesis, ATPase component (YbbA)	0.0289	ISS	COG4181	YbbA		Q	1.5391
K_quasipneumoniae	Glyoxylate carboligase (Gcl)	0.00237	ISS	COG3960	Gcl		Q	2.62525
K_quasipneumoniae	WD40 repeat (WD40) (PDB:3UVN)	2.49e-13	ISS	COG2319	WD40		R	12.6038
K_quasipneumoniae	5-methylcytosine-specific restriction endonuclease McrBC, regulatory subunit McrC (McrC)	0.0146	ISS	COG4268	McrC		V	1.83565
K_quasipneumoniae	Phage baseplate assembly protein W (PDB:2IA7)	0.0402	ISS	COG3628	Phi		X	1.39577
K_quasipneumoniae	Phage tail tube protein FII (PDB:3J9Q) (PUBMED:22984449)	0.0402	ISS	COG3498	Phi		X	1.39577
K_quasipneumoniae	Phage-related baseplate assembly protein (PDB:5CES)	0.0402	ISS	COG3948	Phi		X	1.39577
K_quasipneumoniae	P2-like prophage tail protein X (gpX) (PDB:2LTF)	0.0368	ISS	COG5004	gpX		X	1.43415
M_luteus	Na+/H+ antiporter NhaA (NhaA) (PDB:1ZCD) (PUBMED:25746996)	8.97e-05	ISS	COG3004	NhaA		C	4.04721
M_luteus	Na+/H+ antiporter NhaA (NhaA) (PDB:1ZCD) (PUBMED:25746996)	8.97e-05	ISS	COG3004	NhaA		C	4.04721
M_luteus	Na+/H+ antiporter NhaA (NhaA) (PDB:1ZCD) (PUBMED:25746996)	9.9e-08	ISS	COG3004	NhaA		C	7.00436
M_luteus	Glycosyltransferase, GT2 family (WcaE) (PDB:2Z86)	0.00974	ISS	COG1216	WcaE		G	2.01144
M_luteus	Glycosyltransferase, GT2 family (WcaE) (PDB:2Z86)	0.00974	ISS	COG1216	WcaE		G	2.01144
M_luteus	ABC-type glycerol-3-phosphate transport system, periplasmic component (UgpB) (PDB:2Z8D)	1.3e-05	ISS	COG1653	UgpB		G	4.88606
M_luteus	5-carboxyvanillate decarboxylase LigW (lignin degradation), amidohydro domain (LigW) (PDB:2DVT) (PUBMED:26714575)	5.69e-09	ISS	COG2159	LigW		G	8.24489
M_luteus	Acetyl xylan esterase AxeA and related esterases, LpqC family (LpqC) (PDB:2D80) (PUBMED:9291122)	1.7e-09	ISS	COG3509	LpqC		G	8.76955
M_luteus	p-Aminobenzoyl-glutamate transporter AbgT (AbgT) (PDB:4R0C) (PUBMED:17307853)	0.00243	ISS	COG2978	AbgT		H	2.61439
M_luteus	Molybdopterin-guanine dinucleotide biosynthesis protein (MobB) (PDB:1NP6) (PUBMED:32239579)	0.000276	ISS	COG1763	MobB	Molybdopterin biosynthesis	H	3.55909
M_luteus	Creatinine amidohydrolase/Fe(II)-dependent FAPy formamide hydrolase (riboflavin and F420 biosynthesis) (ArfB) (PDB:1J2T)	1.7e-09	ISS	COG1402	ArfB	Riboflavin/FAD biosynthesis	H	8.76955
M_luteus	DNA-binding transcriptional regulator, PucR/PutR family (PucR) (PUBMED:14990804)	0.000902	ISS	COG2508	PucR		K	3.04479
M_luteus	Superfamily II DNA or RNA helicase (SSL2) (PDB:6JDE)	2.79e-05	ISS	COG1061	SSL2		K	4.5544
M_luteus	DNA-binding transcriptional regulator, GntR family (MngR) (PDB:2WV0)	9.9e-08	ISS	COG2188	MngR		K	7.00436
M_luteus	Superfamily I DNA and RNA helicases	2.79e-05	ISS	COG3972	Phi		L	4.5544
M_luteus	Adenine-specific DNA N6-methylase (YtxK) (PDB:2F8L)	9.9e-08	ISS	COG0827	YtxK		L	7.00436
M_luteus	Glycosyltransferase involved in cell wall bisynthesis (WcaA) (PDB:5MLZ)	0.00974	ISS	COG0463	WcaA		M	2.01144
M_luteus	Glycosyltransferase involved in cell wall bisynthesis (WcaA) (PDB:5MLZ)	0.00974	ISS	COG0463	WcaA		M	2.01144
M_luteus	ABC-type lipoprotein export system, ATPase component (LolD) (PDB:5GKO)	0.002	ISS	COG1136	LolD		M	2.69897
M_luteus	UDP-3-O-[3-hydroxymyristoyl] glucosamine N-acyltransferase (LpxD) (PDB:6P83)	1.3e-05	ISS	COG1044	LpxD	Lipid A biosynthesis	M	4.88606
M_luteus	Putative cell wall-binding domain (amidase enhancer), LytB superfamily (LytB) (PDB:5J6Q)	1.86e-06	ISS	COG2247	LytB		M	5.73049
M_luteus	Murein tripeptide amidase MpaA (MpaA) (PDB:1ARL)	2.19e-08	ISS	COG2866	MpaA		M	7.65956
M_luteus	C-terminal processing protease CtpA/Prc, contains a PDZ domain (CtpA) (PDB:6IQU)	0.0303	ISS	COG0793	CtpA		O	1.51856
M_luteus	Protein thiol-disulfide isomerase DsbC (DsbG) (PDB:2HI7)	8.97e-05	ISS	COG1651	DsbG		O	4.04721
M_luteus	Protein thiol-disulfide isomerase DsbC (DsbG) (PDB:2HI7)	8.97e-05	ISS	COG1651	DsbG		O	4.04721
M_luteus	Molecular chaperone, HSP90 family (HtpG) (PDB:1Y4S) (PUBMED:30150682)	2.79e-05	ISS	COG0326	HtpG		O	4.5544
M_luteus	Serine protease, subtilisin family (AprE) (PDB:1SCJ)	1.86e-06	ISS	COG1404	AprE		O	5.73049
M_luteus	Na+/H+ antiporter NhaD or related arsenite permease (ArsB)	0.0089	ISS	COG1055	ArsB		P	2.05061
M_luteus	Alpha-D-ribose 1-methylphosphonate 5-triphosphate diphosphatase PhnM (PhnM)	9.9e-08	ISS	COG3454	PhnM		P	7.00436
M_luteus	ABC-type phosphate/phosphonate transport system, ATPase component (PhnC)	9.9e-08	ISS	COG3638	PhnC		P	7.00436
M_luteus	ABC-type phosphate/phosphonate transport system, permease component (PhnE)	9.9e-08	ISS	COG3639	PhnE		P	7.00436
M_luteus	ABC-type phosphate/phosphonate transport system, periplasmic component (PhnD) (PDB:3S4U)	9.9e-08	ISS	COG3221	PhnD		P	7.00436
M_luteus	EntF, seryl-AMP synthase component of non-ribosomal peptide synthetase (EntF) (PDB:5ES5)	1.3e-05	ISS	COG1020	EntF		Q	4.88606
M_luteus	Aromatic ring-opening dioxygenase, catalytic subunit, LigB family (LigB) (PDB:2PW6) (PUBMED:23258706)	1.86e-06	ISS	COG3384	LigB		Q	5.73049
M_luteus	Uncharacterized conserved protein YafD, endonuclease/exonuclease/phosphatase (EEP) superfamily (YafD)	0.00214	ISS	COG3021	YafD		R	2.66959
M_luteus	Acetyltransferase, isoleucine patch superfamily (WbbJ)	1.3e-05	ISS	COG0110	WbbJ		R	4.88606
M_luteus	GAF domain (GAF)	0.000902	ISS	COG2203	GAF		T	3.04479
M_luteus	Fido, protein-threonine AMPylation domain (FIDO) (PDB:2F6S) (PUBMED:19503829)	1.07e-06	ISS	COG2184	FIDO		T	5.97062
M_luteus	Protein tyrosine/serine phosphatase Oca4 (Oca4) (PDB:1XRI)	9.9e-08	ISS	COG2365	Oca4		T	7.00436
M_luteus	Multidrug transporter EmrE and related cation transporters (EmrE) (PDB:2I68)	0.00817	ISS	COG2076	EmrE		V	2.08778
M_luteus	ABC-type antimicrobial peptide transport system, permease component (SalY)	0.002	ISS	COG0577	SalY		V	2.69897
M_luteus	Tellurite resistance protein TehA and related permeases (TehA) (PDB:3M71)	1.61e-05	ISS	COG1275	TehA		V	4.79317
M_luteus	Bacteriophage DNA transposition protein, AAA+ family ATPase	0.0193	ISS	COG2842	Phi		X	1.71444
M_luteus	Transposase (or an inactivated derivative), DDE domain (Rve)	0.00214	ISS	COG3316	Rve		X	2.66959
P_fulva	Na+/H+ antiporter NhaA (NhaA) (PDB:1ZCD) (PUBMED:25746996)	6.28e-08	ISS	COG3004	NhaA		C	7.20204
P_fulva	Dihydrolipoamide dehydrogenase (E3) component of pyruvate/2-oxoglutarate dehydrogenase complex or glutathione oxidoreductase (Lpd) (PDB:6QKG)	1.6e-09	ISS	COG1249	Lpd	Glycine cleavagePyruvate oxidation	C	8.79588
P_fulva	5-methylthioribulose/5-deoxyribulose/Fuculose 1-phosphate aldolase (methionine salvage, sugar degradation) (AraD) (PDB:1FUA) (PUBMED:31950558)	6.28e-08	ISS	COG0235	AraD	Urea cycle	E	7.20204
P_fulva	Kynurenine formamidase (PDB:1R61)	1.6e-09	ISS	COG1878	Phi		E	8.79588
P_fulva	ABC-type branched-chain amino acid transport system, ATPase component LivG (LivG) (PDB:1G9X) (PUBMED:29514851)	1.6e-09	ISS	COG0411	LivG		E	8.79588
P_fulva	ABC-type branched-chain amino acid transport system, permease component (LivM)	1.6e-09	ISS	COG4177	LivM		E	8.79588
P_fulva	Branched-chain amino acid ABC-type transport system, permease component (LivH)	9.39e-11	ISS	COG0559	LivH		E	10.0273
P_fulva	ABC-type branched-chain amino acid transport system, permease component (LivM)	9.39e-11	ISS	COG4177	LivM		E	10.0273
P_fulva	Chitinase, GH19 family (GH19) (PDB:1WVU) (PUBMED:17010167)	3.63e-07	ISS	COG3179	GH19		G	6.44009
P_fulva	Glycosyltransferase, GT2 family (WcaE) (PDB:2Z86)	3.07e-10	ISS	COG1216	WcaE		G	9.51286
P_fulva	Wobble nucleotide-excising tRNase (RloC) (PUBMED:18681940)	3.63e-07	ISS	COG4694	RloC		J	6.44009
P_fulva	O-acetyl-ADP-ribose deacetylase (regulator of RNase III), contains Macro domain (YmdB) (PDB:1HJZ)	1.01e-08	ISS	COG2110	YmdB		J	7.99568
P_fulva	Oligoribonuclease NrnA/c-di-AMP phosphodiesterase DhhP, DHH superfamily (DhhP) (PDB:6MTZ) (PUBMED:19553197)	3.07e-10	ISS	COG2404	DhhP		J	9.51286
P_fulva	DNA-binding transcriptional regulator, FrmR family (FrmR) (PDB:2HH7)	3.63e-07	ISS	COG1937	FrmR		K	6.44009
P_fulva	Arginine repressor (ArgR) (PDB:1AOY)	1.6e-09	ISS	COG1438	ArgR		K	8.79588
P_fulva	DNA-binding transcriptional regulator, XRE family (YozG) (PDB:3TYR)	9.39e-11	ISS	COG3655	YozG		K	10.0273
P_fulva	Predicted transcriptional regulator, contains ribbon-helix-helix (RHH_1) domain (PutA1) (PDB:6IYA)	9.39e-11	ISS	COG3905	PutA1		K	10.0273
P_fulva	Site-specific DNA recombinase SpoIVCA/DNA invertase PinE (SpoIVCA) (PDB:1GDT)	0.00473	ISS	COG1961	SpoIVCA		L	2.32514
P_fulva	DNA-cytosine methylase (Dcm) (PDB:3LX6)	0.00473	ISS	COG0270	Dcm		L	2.32514
P_fulva	ATP-dependent helicase YprA, contains C-terminal metal-binding DUF1998 domain (YprA)	1.07e-05	ISS	COG1205	YprA		L	4.97062
P_fulva	Replicative superfamily II helicase (BRR2) (PDB:2VA8)	3.63e-07	ISS	COG1204	BRR2		L	6.44009
P_fulva	DNA topoisomerase I, ssDNA-binding Zn-finger and Zn-ribbon domains (YrdD) (PDB:1YUA)	6.28e-08	ISS	COG0551	YrdD		L	7.20204
P_fulva	DNA-adenine methylase (Dam) (PDB:4GOL)	1.01e-08	ISS	COG0338	Dam		L	7.99568
P_fulva	Cdc6-related protein, AAA superfamily ATPase (CDC6) (PDB:1FNN)	1.6e-09	ISS	COG1474	CDC6		L	8.79588
P_fulva	Superfamily I DNA and/or RNA helicase (DNA2) (PDB:2GJK)	1.6e-09	ISS	COG1112	DNA2		L	8.79588
P_fulva	Very-short-patch-repair endonuclease (YcjD) (PDB:3HRL)	9.39e-11	ISS	COG2852	YcjD		L	10.0273
P_fulva	Multidrug efflux pump subunit AcrA (membrane-fusion protein) (AcrA) (PDB:1T5E)	0.000252	ISS	COG0845	AcrA		M	3.5986
P_fulva	PMT family glycosyltransferase ArnT/Agl22, involved in glycosylation of proteins and lipid IVA (ArnT) (PDB:5EZM) (PUBMED:16226890;31233657;32706435)	1.01e-08	ISS	COG1807	ArnT		M	7.99568
P_fulva	Glycosyltransferase involved in cell wall bisynthesis (RfaB) (PDB:2IV7)	3.07e-10	ISS	COG0438	RfaB		M	9.51286
P_fulva	NAD-dependent protein deacetylase, SIR2 family (SIR2) (PDB:1M2N)	2.02e-06	ISS	COG0846	SIR2		O	5.69465
P_fulva	Protein thiol-disulfide isomerase DsbC (DsbG) (PDB:2HI7)	6.28e-08	ISS	COG1651	DsbG		O	7.20204
P_fulva	ADP-ribosylglycohydrolase (DraG) (PDB:1T5J)	1.6e-09	ISS	COG1397	DraG		O	8.79588
P_fulva	ABC-type glutathione transport system ATPase component, contains duplicated ATPase domain (GsiA)	1.6e-09	ISS	COG1123	GsiA		O	8.79588
P_fulva	Type IV secretory pathway, protease TraF (TraF) (PDB:1B12)	3.07e-10	ISS	COG4959	TraF		O	9.51286
P_fulva	ATP-dependent 26S proteasome regulatory subunit (RPT1) (PDB:5EQT)	3.07e-10	ISS	COG1222	RPT1		O	9.51286
P_fulva	Co/Zn/Cd efflux system component (CzcD)	0.000252	ISS	COG1230	CzcD		P	3.5986
P_fulva	Uncharacterized conserved protein involved in copper resistance (PcoB)	0.000252	ISS	COG3667	PcoB		P	3.5986
P_fulva	Cu/Ag efflux pump CusA (CusA) (PDB:3K07)	0.000252	ISS	COG3696	CusA		P	3.5986
P_fulva	Periplasmic Cu and Ag efflux protein CusF (CusF)	0.000252	ISS	COG5569	CusF		P	3.5986
P_fulva	Predicted flavoprotein CzcO associated with the cation diffusion facilitator CzcD (CzcO) (PDB:4USQ)	0.000252	ISS	COG2072	CzcO		P	3.5986
P_fulva	Periplasmic Cu and Ag efflux protein CusF (CusF)	0.000252	ISS	COG5569	CusF		P	3.5986
P_fulva	Chromate transport protein ChrA (ChrA)	3.63e-07	ISS	COG2059	ChrA		P	6.44009
P_fulva	Tellurite resistance protein TerB (TerB) (PDB:2JXU) (PUBMED:23044854;26778143)	6.28e-08	ISS	COG3793	TerB		P	7.20204
P_fulva	Mn-containing catalase (includes spore coat protein CotJC) (CotJC) (PDB:1JKU) (PUBMED:20434458)	6.28e-08	ISS	COG3546	CotJC		P	7.20204
P_fulva	Chromate resistance protein ChrB1 (ChrB1)	1.01e-08	ISS	COG4275	ChrB1		P	7.99568
P_fulva	Tellurite resistance protein TerB (TerB2) (PDB:2JXU) (PUBMED:23044854)	1.6e-09	ISS	COG4103	TerB2		P	8.79588
P_fulva	Copper chaperone CopZ (CopZ) (PDB:1AFI)	1.6e-09	ISS	COG2608	CopZ		P	8.79588
P_fulva	Kef-type K+ transport system, membrane component KefB (KefB) (PDB:4BWZ)	1.6e-09	ISS	COG0475	KefB		P	8.79588
P_fulva	Voltage-gated potassium channel Kch (Kch) (PDB:3FWZ)	1.6e-09	ISS	COG1226	Kch		P	8.79588
P_fulva	ABC-type nitrate/sulfonate/bicarbonate transport system, periplasmic component (TauA) (PDB:2X26)	3.07e-10	ISS	COG0715	TauA		P	9.51286
P_fulva	Phenylpyruvate tautomerase PptA, 4-oxalocrotonate tautomerase family (PptA) (PDB:1BJP)	1.01e-08	ISS	COG1942	PptA		Q	7.99568
P_fulva	Predicted RNA binding protein YcfA, dsRBD-like fold, HicA-like mRNA interferase family (YcfA) (PDB:1WHZ) (PUBMED:16895922)	0.000252	ISS	COG1724	YcfA		R	3.5986
P_fulva	Uncharacterized conserved protein YjdB, contains Ig-like domain (YjdB)	1.6e-09	ISS	COG5492	YjdB		R	8.79588
P_fulva	Tetratricopeptide (TPR) repeat (TPR) (PDB:3AS4)	3.07e-10	ISS	COG0457	TPR		R	9.51286
P_fulva	Patatin-like phospholipase/acyl hydrolase, includes sporulation protein CotR (PATA) (PDB:1OXW)	9.39e-11	ISS	COG3621	PATA		R	10.0273
P_fulva	Predicted phosphohydrolase, MPP superfamily (YaeI)	9.39e-11	ISS	COG1408	YaeI		R	10.0273
P_fulva	Tetratricopeptide (TPR) repeat (TPR) (PDB:3AS4)	9.39e-11	ISS	COG0457	TPR		R	10.0273
P_fulva	Predicted GTPase (YeeP)	9.39e-11	ISS	COG3596	YeeP		R	10.0273
P_fulva	Protein-tyrosine phosphatase (CDC14) (PDB:1D5R)	5.49e-05	ISS	COG2453	CDC14		T	4.26043
P_fulva	Predicted NTPase, NACHT family domain (NACHT)	1.6e-09	ISS	COG5635	NACHT		T	8.79588
P_fulva	GGDEF domain, diguanylate cyclase (c-di-GMP synthetase) or its enzymatically inactive variants (GGDEF) (PDB:6D9M)	3.07e-10	ISS	COG2199	GGDEF		T	9.51286
P_fulva	Type VI protein secretion system component Hcp (secreted cytotoxin) (Hcp) (PDB:1Y12)	5.49e-05	ISS	COG3157	Hcp		U	4.26043
P_fulva	Type IV secretory pathway, VirD4 component, TraG/TraD family ATPase (VirD4) (PDB:1GL6)	2.02e-06	ISS	COG3505	VirD4		U	5.69465
P_fulva	Type IV secretory pathway, VirB4 component (VirB4)	2.02e-06	ISS	COG3451	VirB4		U	5.69465
P_fulva	Type II secretory pathway ATPase component GspA/ExeA/MshM (ExeA) (PUBMED:21378198)	1.01e-08	ISS	COG3267	ExeA		U	7.99568
P_fulva	Type IV secretory pathway, VirB9 components (VirB9)	1.6e-09	ISS	COG3504	VirB9		U	8.79588
P_fulva	Type IV secretory pathway, VirB10 component (VirB10) (PDB:2BHV)	1.6e-09	ISS	COG2948	VirB10		U	8.79588
P_fulva	Type IV secretory pathway, VirB2 component (pilin) (VirB2)	3.07e-10	ISS	COG3838	VirB2		U	9.51286
P_fulva	Pilus assembly protein, ATPase of CpaF family (CpaF)	3.07e-10	ISS	COG4962	CpaF		U	9.51286
P_fulva	Type IV secretory pathway, TrbF component (TrbF)	3.07e-10	ISS	COG3701	TrbF		U	9.51286
P_fulva	Type IV secretory pathway, TrbL components (TrbL)	3.07e-10	ISS	COG3846	TrbL		U	9.51286
P_fulva	Type IV secretory pathway, TrbD component (TrbD)	3.07e-10	ISS	COG5268	TrbD		U	9.51286
P_fulva	Type I restriction-modification system, DNA methylase subunit (HsdM) (PDB:2AR0) (PUBMED:26872910)	0.00473	ISS	COG0286	HsdM		V	2.32514
P_fulva	Restriction endonuclease S subunit (HsdS) (PDB:1YDX)	0.000252	ISS	COG0732	HsdS		V	3.5986
P_fulva	CRISPR-associated protein Csa3, CARF domain (Csa3) (PDB:2WTE) (PUBMED:21093452)	1.07e-05	ISS	COG3415	Csa3	CRISPR-Cas system	V	4.97062
P_fulva	Type I site-specific restriction-modification system, R (restriction) subunit and related helicases ... (PDB:2W00)	2.02e-06	ISS	COG0610	Phi		V	5.69465
P_fulva	DNAse/DNA nickase specific for phosphorothioated or glycosylated phage DNA, GmrSD/DndB/SspE family, contains DUF262 and HNH nuclease domains (GmrSD) (PDB:6JIV) (PUBMED:17188297;32251370)	3.63e-07	ISS	COG1479	GmrSD		V	6.44009
P_fulva	Type I site-specific restriction endonuclease, part of a restriction-modification system (HsdR) (PDB:3H1T) (PUBMED:21169490)	1.01e-08	ISS	COG4096	HsdR		V	7.99568
P_fulva	Abortive phage infection protein AbiEi, antitoxin conponent of an AbiEi-AbiEii TA system (AbiEi) (PUBMED:24465005;29518409)	1.01e-08	ISS	COG5340	AbiEi		V	7.99568
P_fulva	Predicted restriction endonuclease	1.6e-09	ISS	COG3440	Phi		V	8.79588
P_fulva	Transposase InsO and inactivated derivatives (Tra5)	0.0194	ISS	COG2801	Tra5		X	1.7122
P_fulva	DNA-binding transcriptional regulator AlpA (AlpA)	0.0194	ISS	COG3311	AlpA		X	1.7122
P_fulva	Phage antirepressor protein YoqD, KilAC domain (KilAC)	0.00473	ISS	COG3645	KilAC		X	2.32514
P_fulva	Phage regulatory protein Rha (pRha)	0.00473	ISS	COG3646	pRha		X	2.32514
P_fulva	Phage-encoded DNA-binding protein ECs1768, contains HTH and DnaT DNA-binding domains (ECs1768)	0.000252	ISS	COG5529	ECs1768		X	3.5986
P_fulva	Retron-type reverse transcriptase (YkfC)	0.000252	ISS	COG3344	YkfC		X	3.5986
P_fulva	Phage-encoded DNA-binding protein ECs1768, contains HTH and DnaT DNA-binding domains (ECs1768)	5.49e-05	ISS	COG5529	ECs1768		X	4.26043
P_fulva	Transposase, IS1182 family	1.07e-05	ISS	COG3666	Phi		X	4.97062
P_fulva	Transposase and inactivated derivatives, IS5 family (IS5)	2.02e-06	ISS	COG3039	IS5		X	5.69465
P_fulva	Muramidase (phage lambda lysozyme)	3.63e-07	ISS	COG4678	Phi		X	6.44009
P_fulva	Transposase InsO and inactivated derivatives (Tra5)	3.63e-07	ISS	COG2801	Tra5		X	6.44009
P_fulva	Transposase InsE and inactivated derivatives (InsE) (PDB:2JN6) (PUBMED:23818957)	3.63e-07	ISS	COG2963	InsE		X	6.44009
P_fulva	Transposase InsO and inactivated derivatives (Tra5)	3.63e-07	ISS	COG2801	Tra5		X	6.44009
P_fulva	Transposase InsE and inactivated derivatives (InsE) (PDB:2JN6) (PUBMED:23818957)	3.63e-07	ISS	COG2963	InsE		X	6.44009
P_fulva	Transposase InsO and inactivated derivatives (Tra5)	3.63e-07	ISS	COG2801	Tra5		X	6.44009
P_fulva	Transposase InsE and inactivated derivatives (InsE) (PDB:2JN6) (PUBMED:23818957)	3.63e-07	ISS	COG2963	InsE		X	6.44009
P_fulva	Transposase and inactivated derivatives, TnpA family	6.28e-08	ISS	COG4644	Phi		X	7.20204
P_fulva	Uncharacterized protein, contains phage Mu head morphogenesis gpF-like domain	1.01e-08	ISS	COG2369	Phi		X	7.99568
P_fulva	Phage-related protein, predicted endonuclease	1.6e-09	ISS	COG5377	Phi		X	8.79588
P_fulva	Phage terminase large subunit (XtmB) (PDB:4IDH)	1.6e-09	ISS	COG1783	XtmB		X	8.79588
P_fulva	Uncharacterized Zn-binding protein, DUF971 domain (PA5055) (PDB:3LUU)	1.6e-09	ISS	COG3636	PA5055		X	8.79588
P_fulva	Transposase	1.6e-09	ISS	COG3293	Phi		X	8.79588
P_fulva	Uncharacterized phage-associated protein, contains DUF4065 domain (GepA)	3.07e-10	ISS	COG3600	GepA		X	9.51286
P_fulva	Conjugal transfer/entry exclusion protein	3.07e-10	ISS	COG5314	Phi		X	9.51286
P_fulva	Plasmid stabilization system protein ParE (ParE) (PDB:3KXE)	9.39e-11	ISS	COG3668	ParE		X	10.0273
P_polymyxa	Quinol monooxygenase YgiN (YgiN) (PDB:1R6Y) (PUBMED:15613473)	0.0275	ISS	COG1359	YgiN		C	1.56067
P_polymyxa	Guanylate kinase (Gmk) (PDB:1EX6)	0.0126	ISS	COG0194	Gmk		F	1.89963
P_polymyxa	Glycosyltransferase, GT2 family (WcaE) (PDB:2Z86)	0.0147	ISS	COG1216	WcaE		G	1.83268
P_polymyxa	Phosphotransferase system fructose-specific component IIB (FrwB) (PDB:5DLE)	0.0126	ISS	COG1445	FrwB		G	1.89963
P_polymyxa	Phosphotransferase system mannitol/fructose-specific IIA domain (Ntr-type) (PtsN) (PDB:2OQ3)	0.0126	ISS	COG1762	PtsN		G	1.89963
P_polymyxa	Mannitol/fructose-specific phosphotransferase system, IIA domain (MtlA2) (PDB:1A3A)	0.0126	ISS	COG4668	MtlA2		G	1.89963
P_polymyxa	Phosphotransferase system, fructose-specific IIC component (FrwC)	0.00683	ISS	COG1299	FrwC		G	2.16558
P_polymyxa	Glycosyltransferase, GT2 family (WcaE) (PDB:2Z86)	0.000195	ISS	COG1216	WcaE		G	3.70997
P_polymyxa	Ubiquinone/menaquinone biosynthesis C-methylase UbiE/MenG (UbiE) (PDB:4OBW)	0.0147	ISS	COG2226	UbiE	Biotin biosynthesis	H	1.83268
P_polymyxa	Acyl carrier protein (AcpP) (PDB:1ACP)	0.000313	ISS	COG0236	AcpP	Fatty acid biosynthesis	I	3.50446
P_polymyxa	NAD(P)-dependent dehydrogenase, short-chain alcohol dehydrogenase family (FabG) (PDB:6L1H)	0.000313	ISS	COG1028	FabG	Fatty acid biosynthesis	I	3.50446
P_polymyxa	5S rRNA maturation ribonuclease M5, contains TOPRIM domain (RnmV) (PDB:2FCJ)	3.22e-05	ISS	COG1658	RnmV		J	4.49214
P_polymyxa	Transcriptional antiterminator (BglG) (PDB:1AUU)	0.0126	ISS	COG3711	BglG		K	1.89963
P_polymyxa	DNA-binding transcriptional regulator, XRE family (YozG) (PDB:3TYR)	0.0126	ISS	COG3655	YozG		K	1.89963
P_polymyxa	Superfamily I DNA and/or RNA helicase (DNA2) (PDB:2GJK)	3.22e-05	ISS	COG1112	DNA2		L	4.49214
P_polymyxa	DNA primase (bacterial type) (DnaG) (PDB:3B39) (PUBMED:28128549)	3.22e-05	ISS	COG0358	DnaG		L	4.49214
P_polymyxa	Glycosyltransferase involved in cell wall bisynthesis (RfaB) (PDB:2IV7)	0.000195	ISS	COG0438	RfaB		M	3.70997
P_polymyxa	EntF, seryl-AMP synthase component of non-ribosomal peptide synthetase (EntF) (PDB:5ES5)	0.0395	ISS	COG1020	EntF		Q	1.4034
P_polymyxa	Catechol 2,3-dioxygenase or related enzyme, vicinal oxygen chelate (VOC) family (GloA) (PDB:3R4Q) (PUBMED:11830595)	0.0275	ISS	COG0346	GloA		Q	1.56067
P_polymyxa	EntF, seryl-AMP synthase component of non-ribosomal peptide synthetase (EntF) (PDB:5ES5)	0.000313	ISS	COG1020	EntF		Q	3.50446
P_polymyxa	Acyl transferase domain in polyketide synthase (PKS) enzymes (PksD) (PDB:6IYO)	0.000313	ISS	COG3321	PksD		Q	3.50446
P_polymyxa	DNA primase, phage- or plasmid-associated	3.22e-05	ISS	COG3378	Phi		X	4.49214
S_epidermidis	ABC-type sugar transport system, ATPase component (MglA)	0.0115	ISS	COG1129	MglA		G	1.9393
S_epidermidis	Aryl-phospho-beta-D-glucosidase BglC, GH1 family (BglC)	0.00216	ISS	COG2730	BglC		G	2.66555
S_epidermidis	Superfamily II DNA or RNA helicase (SSL2) (PDB:6JDE)	0.0458	ISS	COG1061	SSL2		K	1.33913
S_epidermidis	Transcriptional regulator, contains XRE-family HTH domain (HipB) (PDB:1ADR)	0.00337	ISS	COG1396	HipB		K	2.47237
S_epidermidis	DNA relaxase NicK (NicK) (PDB:4CWC)	0.0411	ISS	COG2946	NicK		L	1.38616
S_epidermidis	DNA relaxase NicK (NicK) (PDB:4CWC)	0.00761	ISS	COG2946	NicK		L	2.11862
S_epidermidis	Uracil-DNA glycosylase (Udg4) (PDB:3IKB)	0.00246	ISS	COG1573	Udg4		L	2.60906
S_epidermidis	dTDP-4-amino-4,6-dideoxygalactose transaminase (WecE) (PDB:4PIW) (PUBMED:15271350)	0.00755	ISS	COG0399	WecE		M	2.12205
S_epidermidis	D-alanyl-D-alanine carboxypeptidase (DacC) (PDB:1HD8)	3.29e-07	ISS	COG1686	DacC		M	6.4828
S_epidermidis	ABC-type transport system involved in multi-copper enzyme maturation, permease component (NosY)	0.000179	ISS	COG1277	NosY		O	3.74715
S_epidermidis	Cyanate permease (CynX)	0.00337	ISS	COG2807	CynX		P	2.47237
S_epidermidis	TPR repeat (TPR) (PDB:1KLX)	3.08e-05	ISS	COG0790	TPR		R	4.51145
S_epidermidis	Type IV secretory pathway, VirD2 component (relaxase) (VirD2)	0.0221	ISS	COG3843	VirD2		U	1.65561
S_epidermidis	Toxin component of the Txe-Axe toxin-antitoxin module, Txe/YoeB family (PDB:2A6Q)	0.0149	ISS	COG4115	Phi		V	1.82681
S_epidermidis	Antitoxin component YafN of the YafNO toxin-antitoxin module, PHD/YefM family (StbD) (PDB:2A6Q)	0.00337	ISS	COG2161	StbD		V	2.47237
S_epidermidis	Phage terminase, small subunit (XtmA) (PDB:4ZC3)	0.0223	ISS	COG3728	XtmA		X	1.6517
S_epidermidis	Protein involved in initiation of plasmid replication (PDB:2Z9O)	0.0118	ISS	COG5527	Phi		X	1.92812
S_epidermidis	Predicted P-loop ATPase and inactivated derivatives	0.00755	ISS	COG5545	Phi		X	2.12205
S_saprophyticus	5'-3' exoribonuclease TrpH/YciV (RNase AM), contains PHP domain (YciV) (PDB:3E0F) (PUBMED:25871919)	0.00188	ISS	COG0613	YciV		F	2.72584
S_saprophyticus	Sugar-P-sugar glycosidase (uncovering enzyme, UCE), NAGPA superfamily (NAGPA) (PDB:3OHG) (PUBMED:23572527)	0.00586	ISS	COG4632	NAGPA		G	2.2321
S_saprophyticus	Phenylacetate-coenzyme A ligase PaaK, adenylate-forming domain family (PaaK) (PDB:2Y4O)	1.24e-07	ISS	COG1541	PaaK		H	6.90658
S_saprophyticus	Bifunctional DNA-binding transcriptional regulator of stationary/sporulation/toxin gene expression and antitoxin component of the YhaV-PrlF toxin-antitoxin module (AbrB) (PDB:2RO5)	2.53e-06	ISS	COG2002	AbrB		K	5.59688
S_saprophyticus	Superfamily I DNA and/or RNA helicase (DNA2) (PDB:2GJK)	0.0308	ISS	COG1112	DNA2		L	1.51145
S_saprophyticus	Membrane protein involved in the export of O-antigen and teichoic acid (RfbX)	0.00586	ISS	COG2244	RfbX		M	2.2321
S_saprophyticus	TPR repeat (TPR) (PDB:1KLX)	0.0293	ISS	COG0790	TPR		R	1.53313
S_saprophyticus	Endonuclease, HJR/Mrr/RecB family	0.0293	ISS	COG1787	Phi		V	1.53313
S_saprophyticus	Antitoxin component YafN of the YafNO toxin-antitoxin module, PHD/YefM family (StbD) (PDB:2A6Q)	0.00395	ISS	COG2161	StbD		V	2.4034
S_saprophyticus	Toxin component of the Txe-Axe toxin-antitoxin module, Txe/YoeB family (PDB:2A6Q)	0.00124	ISS	COG4115	Phi		V	2.90658
S_saprophyticus	DNAse/DNA nickase specific for phosphorothioated or glycosylated phage DNA, GmrSD/DndB/SspE family, contains DUF262 and HNH nuclease domains (GmrSD) (PDB:6JIV) (PUBMED:17188297;32251370)	0.000108	ISS	COG1479	GmrSD		V	3.96658
S_saprophyticus	Predicted P-loop ATPase and inactivated derivatives	0.0308	ISS	COG5545	Phi		X	1.51145
S_saprophyticus	Prophage antirepressor	0.0308	ISS	COG3617	Phi		X	1.51145
S_saprophyticus	Phage anti-repressor protein Ant (PUBMED:27099293)	0.000644	ISS	COG3561	Phi		X	3.19111
S_saprophyticus	Phage antirepressor protein YoqD, KilAC domain (KilAC)	0.000644	ISS	COG3645	KilAC		X	3.19111
A_pittii	TPP-dependent pyruvate or acetoin dehydrogenase subunit alpha (AcoA) (PDB:1DTW)	3.03e-61	Terrestrial	COG1071	AcoA	Pyruvate oxidation	C	60.5186
A_pittii	Pyruvate/2-oxoglutarate/acetoin dehydrogenase complex, dehydrogenase (E1) component, beta subunit (AcoB) (PDB:2OZL)	3.03e-61	Terrestrial	COG0022	AcoB	Pyruvate oxidation	C	60.5186
A_pittii	Na+/serine and Na+/threonine symporter SstT (SstT)	0.00913	Terrestrial	COG3633	SstT		E	2.03953
A_pittii	5-oxoprolinase subunit C/Allophanate hydrolase subunit 2 (PxpC) (PDB:3MML) (PUBMED:28830929)	0.00173	Terrestrial	COG1984	PxpC		E	2.76195
A_pittii	5-oxoprolinase subunit B/Allophanate hydrolase subunit 1 (PxpB) (PDB:2KWA) (PUBMED:28830929)	0.00173	Terrestrial	COG2049	PxpB		E	2.76195
A_pittii	Maltoporin (phage lambda and maltose receptor) (LamB) (PDB:1MPR)	0.0467	Terrestrial	COG4580	LamB		G	1.33068
A_pittii	N-glycosidase YbiA/RibX (riboflavin biosynthesis, damage control), NADAR superfamily (RibX) (PDB:2B3W) (PUBMED:22399070;25431972)	0.0014	Terrestrial	COG3236	RibX		H	2.85387
A_pittii	Sterol desaturase/sphingolipid hydroxylase, fatty acid hydroxylase superfamily (ERG3) (PDB:4ZR0)	0.0129	Terrestrial	COG3000	ERG3		I	1.88941
A_pittii	Acetyl/propionyl-CoA carboxylase, alpha subunit (PccA) (PDB:3U9S)	0.00173	Terrestrial	COG4770	PccA		I	2.76195
A_pittii	mRNA-degrading endonuclease YafQ (mRNA interferase), toxin component of the YafQ-DinJ toxin-antitoxin module (YafQ) (PDB:4MMG)	0.0415	Terrestrial	COG3041	YafQ		J	1.38195
A_pittii	Wobble nucleotide-excising tRNase (RloC) (PUBMED:18681940)	0.0198	Terrestrial	COG4694	RloC		J	1.70333
A_pittii	DNA-binding transcriptional regulator YiaG, XRE-type HTH domain (YiaG) (PDB:5JAA)	0.0394	Terrestrial	COG2944	YiaG		K	1.4045
A_pittii	Transcriptional regulator, contains XRE-family HTH domain (HipB) (PDB:1ADR)	0.0182	Terrestrial	COG1396	HipB		K	1.73993
A_pittii	DNA-binding transcriptional regulator YdaS, prophage-encoded, Cro superfamily (YdaS)	0.0167	Terrestrial	COG4197	YdaS		K	1.77728
A_pittii	Metal-responsive transcriptional regulator, contains CopG/Arc/MetJ DNA-binding domain (NikR) (PDB:1Q5V)	0.00272	Terrestrial	COG0864	NikR		K	2.56543
A_pittii	Superfamily II DNA or RNA helicase (SSL2) (PDB:6JDE)	6.16e-05	Terrestrial	COG1061	SSL2		K	4.21042
A_pittii	Phosphoglycerol transferase MdoB/OpgB, AlkP superfamily (MdoB) (PDB:3LXQ)	0.0371	Terrestrial	COG1368	MdoB		M	1.43063
A_pittii	Peptidoglycan-binding (PGRP) domain of peptidoglycan hydrolases (PGRP) (PDB:4FET)	0.0253	Terrestrial	COG3409	PGRP		M	1.59688
A_pittii	Murein DD-endopeptidase MepM and murein hydrolase activator NlpD, contains LysM domain (NlpD) (PDB:2GU1)	0.0107	Terrestrial	COG0739	NlpD		M	1.97062
A_pittii	Phage-related lysozyme (muramidase), GH24 family (RrrD) (PDB:4ZPU)	0.0107	Terrestrial	COG3772	RrrD		M	1.97062
A_pittii	Zn-dependent peptidase ImmA, M78 family (ImmA) (PDB:3DTE)	0.0182	Terrestrial	COG2856	ImmA		O	1.73993
A_pittii	Aspartyl/asparaginyl beta-hydroxylase, cupin superfamily (LpxO2)	0.00913	Terrestrial	COG3555	LpxO2		O	2.03953
A_pittii	Heme oxygenase (HemO) (PDB:1J77)	2.72e-08	Terrestrial	COG3230	HemO		P	7.56543
A_pittii	Uncharacterized conserved protein RhaS, contains 28 RHS repeats (RhsA) (PDB:4IGL)	0.0394	Terrestrial	COG3209	RhsA		R	1.4045
A_pittii	Regulator of T6SS expression TagF, TagF/ImpM/SciT family (unrelated to teichoic acid polymerase TagF of B.subtilis, COG1887) (SciT) (PDB:2QNU) (PUBMED:30659530)	0.00915	Terrestrial	COG3913	SciT		T	2.03858
A_pittii	Predicted component of the type VI protein secretion system	0.0467	Terrestrial	COG3518	Phi		U	1.33068
A_pittii	Type VI protein secretion system component VasA (VasA)	0.0415	Terrestrial	COG3519	VasA		U	1.38195
A_pittii	Predicted component of the type VI protein secretion system (PDB:6N38)	0.0213	Terrestrial	COG3520	Phi		U	1.67162
A_pittii	Type VI protein secretion system component VasK (IcmF)	0.0107	Terrestrial	COG3523	IcmF		U	1.97062
A_pittii	Type VI protein secretion system component TssA1/VasJ/EvfE, contains ImpA_N domain (TssA1) (PDB:6RIU)	0.0037	Terrestrial	COG3515	TssA1		U	2.4318
A_pittii	Zn-binding Pro-Ala-Ala-Arg (PAAR) domain, involved in Type VI secretion (PAAR) (PDB:4JIV)	8.66e-18	Terrestrial	COG4104	PAAR		U	17.0625
A_pittii	DNAse/DNA nickase specific for phosphorothioated or glycosylated phage DNA, GmrSD/DndB/SspE family, contains DUF262 and HNH nuclease domains (GmrSD) (PDB:6JIV) (PUBMED:17188297;32251370)	0.003	Terrestrial	COG1479	GmrSD		V	2.52288
A_pittii	5-methylcytosine-specific restriction endonuclease McrA (McrA)	0.000267	Terrestrial	COG1403	McrA		V	3.57349
A_pittii	CRISPR-associated protein Csa3, CARF domain (Csa3) (PDB:2WTE) (PUBMED:21093452)	0.000187	Terrestrial	COG3415	Csa3	CRISPR-Cas system	V	3.72816
A_pittii	Glyoxalase ElbB, DJ-1 superfamily (ElbB) (PDB:1VHQ) (PUBMED:26678554)	2e-12	Terrestrial	COG3155	ElbB		V	11.699
A_pittii	Transposase and inactivated derivatives, IS1 family (InsB)	0.0317	Terrestrial	COG1662	InsB		X	1.49894
A_pittii	Transposase InsA (InsA)	0.0317	Terrestrial	COG3677	InsA		X	1.49894
A_pittii	Transposase (or an inactivated derivative), DDE domain (Rve)	0.000804	Terrestrial	COG3316	Rve		X	3.09474
A_pittii	Phage-related protein, predicted endonuclease	0.00064	Terrestrial	COG5377	Phi		X	3.19382
A_pittii	Phage-encoded DNA-binding protein ECs1768, contains HTH and DnaT DNA-binding domains (ECs1768)	5.45e-05	Terrestrial	COG5529	ECs1768		X	4.2636
A_pittii	DNA-binding transcriptional regulator AlpA (AlpA)	5.93e-08	Terrestrial	COG3311	AlpA		X	7.22695
B_amyloliquifaeciens	Ribosomal protein L34 (RpmH) (PDB:6SPB)	1.02e-05	Terrestrial	COG0230	RpmH	Ribosome 50S subunit	J	4.9914
B_amyloliquifaeciens	AraC-type DNA-binding domain and AraC-containing proteins (AraC) (PDB:1BL0)	0.00803	Terrestrial	COG2207	AraC		K	2.09528
B_amyloliquifaeciens	Predicted transcriptional regulator YdeE, contains AraC-type DNA-binding domain (YdeE)	0.00803	Terrestrial	COG3708	YdeE		K	2.09528
B_amyloliquifaeciens	O-Methyltransferase involved in polyketide biosynthesis (YktD) (PDB:1RJD)	0.0131	Terrestrial	COG3315	YktD		Q	1.88273
B_thuringiensis	Nitrate reductase assembly protein NarJ, required for insertion of molybdenum cofactor (NarJ)	3.29e-32	Terrestrial	COG2180	NarJ		C	31.4828
B_thuringiensis	Nitrate reductase beta subunit (NarY) (PDB:1Y4Z)	3.29e-32	Terrestrial	COG1140	NarY		C	31.4828
B_thuringiensis	Nitrate reductase gamma subunit (NarI) (PDB:1Y5L)	3.29e-32	Terrestrial	COG2181	NarI		C	31.4828
B_thuringiensis	Nitrate reductase alpha subunit (NarG) (PDB:1Q16)	3.29e-32	Terrestrial	COG5013	NarG		C	31.4828
B_thuringiensis	Gamma-glutamyl-gamma-aminobutyrate hydrolase PuuD (putrescine degradation), contains GATase1-like domain (PuuD) (PDB:1L9X)	0.0332	Terrestrial	COG2071	PuuD		E	1.47886
B_thuringiensis	Acyl carrier protein (AcpP) (PDB:1ACP)	0.0207	Terrestrial	COG0236	AcpP	Fatty acid biosynthesis	I	1.68403
B_thuringiensis	Fic family protein (PDB:3CUC)	1.04e-16	Terrestrial	COG3177	Phi		K	15.983
B_thuringiensis	V8-like Glu-specific endopeptidase (eMpr)	2.64e-05	Terrestrial	COG3591	eMpr		O	4.5784
B_thuringiensis	Zn-dependent peptidase ImmA, M78 family (ImmA) (PDB:3DTE)	2.53e-08	Terrestrial	COG2856	ImmA		O	7.59688
B_thuringiensis	Iron-sulfur cluster repair protein YtfE, RIC family, contains ScdAN and hemerythrin domains (RIC) (PDB:5FNN)	3.22e-30	Terrestrial	COG2846	RIC		O	29.4921
B_thuringiensis	Cyanate lyase (CynS) (PDB:1DW9)	0.0266	Terrestrial	COG1513	CynS		P	1.57512
B_thuringiensis	Phenylpropionate dioxygenase or related ring-hydroxylating dioxygenase, large terminal subunit (HcaE) (PDB:4QDC)	0.00636	Terrestrial	COG4638	HcaE		P	2.19654
B_thuringiensis	Ferredoxin subunit of nitrite reductase or a ring-hydroxylating dioxygenase (NirD) (PDB:1FQT) (PUBMED:23844911)	3.29e-32	Terrestrial	COG2146	NirD		P	31.4828
B_thuringiensis	Nitrate/nitrite transporter NarK (NarK) (PDB:4JR9)	3.29e-32	Terrestrial	COG2223	NarK		P	31.4828
B_thuringiensis	EntF, seryl-AMP synthase component of non-ribosomal peptide synthetase (EntF) (PDB:5ES5)	0.0207	Terrestrial	COG1020	EntF		Q	1.68403
B_thuringiensis	Thioester reductase domain of alpha aminoadipate reductase Lys2 and NRPSs (Lys2b) (PDB:5MSP)	0.0207	Terrestrial	COG3320	Lys2b	Lysine biosynthesis	Q	1.68403
B_thuringiensis	Predicted permease, AEC (auxin efflux carrier) family (YfdV)	0.000422	Terrestrial	COG0679	YfdV		R	3.37469
B_thuringiensis	Flp pilus assembly protein CpaB (CpaB)	0.0442	Terrestrial	COG3745	CpaB		U	1.35458
B_thuringiensis	Pilus assembly protein, ATPase of CpaF family (CpaF)	0.0114	Terrestrial	COG4962	CpaF		U	1.9431
B_thuringiensis	Type IV secretory pathway, VirD4 component, TraG/TraD family ATPase (VirD4) (PDB:1GL6)	5.17e-14	Terrestrial	COG3505	VirD4		U	13.2865
B_thuringiensis	Type IV secretory pathway, VirB4 component (VirB4)	5.31e-15	Terrestrial	COG3451	VirB4		U	14.2749
B_thuringiensis	Lantibiotic modifying enzyme (LcnDR2) (PDB:5DZT)	0.0323	Terrestrial	COG4403	LcnDR2		V	1.4908
B_thuringiensis	Secreted virulence factor YukE/EsxA, WXG100 family (EsxA) (PDB:3GVM) (PUBMED:15657139;24798022;27600772)	0.00102	Terrestrial	COG4842	EsxA		V	2.9914
B_thuringiensis	Predicted ribonuclease, toxin component of the YeeF-YezG toxin-antitoxin module (YeeF)	0.00102	Terrestrial	COG5444	YeeF		V	2.9914
B_thuringiensis	Transposase, IS1182 family	0.0384	Terrestrial	COG3666	Phi		X	1.41567
B_thuringiensis	Transposase (or an inactivated derivative), DDE domain (Rve)	0.0147	Terrestrial	COG3316	Rve		X	1.83268
B_thuringiensis	Phage-related protein (PblB)	0.00945	Terrestrial	COG4926	PblB		X	2.02457
B_thuringiensis	Transposase and inactivated derivatives, TnpA family	0.00531	Terrestrial	COG4644	Phi		X	2.27491
B_thuringiensis	Retron-type reverse transcriptase (YkfC)	0.000178	Terrestrial	COG3344	YkfC		X	3.74958
B_thuringiensis	REP element-mobilizing transposase RayT (RAYT) (PDB:4ER8)	1.66e-06	Terrestrial	COG1943	RAYT		X	5.77989
B_thuringiensis	Phage-related minor tail protein (YqbO)	1.75e-14	Terrestrial	COG5280	YqbO		X	13.757
B_thuringiensis	Phage-related protein	1.75e-14	Terrestrial	COG5412	Phi		X	13.757
B_thuringiensis	Transposase	2.8e-43	Terrestrial	COG3547	Phi		X	42.5528
B_thuringiensis	Transposase InsO and inactivated derivatives (Tra5)	2.58e-47	Terrestrial	COG2801	Tra5		X	46.5884
B_thuringiensis	IS4 transposase InsG (InsG)	2.73e-52	Terrestrial	COG3385	InsG		X	51.5638
E_bugandensis	DNA-directed RNA polymerase, alpha subunit/40 kD subunit (RpoA) (PDB:4KN7)	0.0496	Terrestrial	COG0202	RpoA	RNA polymerase	K	1.30452
E_bugandensis	Bacterioferritin (cytochrome b1) (Bfr) (PDB:4E6K)	0.0496	Terrestrial	COG2193	Bfr		P	1.30452
E_bugandensis	Bacterioferritin-associated ferredoxin (Bfd) (PDB:6E6R)	0.0496	Terrestrial	COG2906	Bfd		P	1.30452
E_bugandensis	Uncharacterized conserved protein RhaS, contains 28 RHS repeats (RhsA) (PDB:4IGL)	4.55e-08	Terrestrial	COG3209	RhsA		R	7.34199
E_bugandensis	Preprotein translocase subunit SecY (SecY) (PDB:1RH5)	0.0496	Terrestrial	COG0201	SecY		U	1.30452
E_bugandensis	Hemolysin activation/secretion protein (FhaC) (PDB:2MHJ)	0.0423	Terrestrial	COG2831	FhaC		U	1.37366
E_bugandensis	Restriction endonuclease S subunit (HsdS) (PDB:1YDX)	0.0112	Terrestrial	COG0732	HsdS		V	1.95078
E_bugandensis	Predicted restriction endonuclease	0.0112	Terrestrial	COG3440	Phi		V	1.95078
E_bugandensis	Retron-type reverse transcriptase (YkfC)	0.0496	Terrestrial	COG3344	YkfC		X	1.30452
K_quasipneumoniae	Chromosome segregation ATPase Smc (Smc) (PDB:5XG3)	0.00655	Terrestrial	COG1196	Smc		D	2.18376
K_quasipneumoniae	Cation-transporting P-type ATPase (ZntA) (PDB:4BBJ)	0.0468	Terrestrial	COG2217	ZntA		P	1.32975
K_quasipneumoniae	Heavy metal-bindng TRASH/YHS domain, predicted Cu/Ag metallochaperone (YHS)	0.0468	Terrestrial	COG3350	YHS		P	1.32975
K_quasipneumoniae	Uncharacterized conserved protein involved in copper resistance (PcoB)	0.0454	Terrestrial	COG3667	PcoB		P	1.34294
K_quasipneumoniae	Type IV secretory pathway, VirD4 component, TraG/TraD family ATPase (VirD4) (PDB:1GL6)	0.0154	Terrestrial	COG3505	VirD4		U	1.81248
K_quasipneumoniae	Antitoxin component YafN of the YafNO toxin-antitoxin module, PHD/YefM family (StbD) (PDB:2A6Q)	0.0174	Terrestrial	COG2161	StbD		V	1.75945
K_quasipneumoniae	CRISPR-associated protein Csa3, CARF domain (Csa3) (PDB:2WTE) (PUBMED:21093452)	1.67e-07	Terrestrial	COG3415	Csa3	CRISPR-Cas system	V	6.77728
K_quasipneumoniae	Predicted restriction endonuclease, HNH family (PDB:6GHC)	1.67e-07	Terrestrial	COG3183	Phi		V	6.77728
K_quasipneumoniae	Transposase InsO and inactivated derivatives (Tra5)	0.0468	Terrestrial	COG2801	Tra5		X	1.32975
K_quasipneumoniae	Transposase InsE and inactivated derivatives (InsE) (PDB:2JN6) (PUBMED:23818957)	0.0468	Terrestrial	COG2963	InsE		X	1.32975
K_quasipneumoniae	Retron-type reverse transcriptase (YkfC)	0.0107	Terrestrial	COG3344	YkfC		X	1.97062
K_quasipneumoniae	Transposase and inactivated derivatives, IS1 family (InsB)	0.00586	Terrestrial	COG1662	InsB		X	2.2321
K_quasipneumoniae	Transposase and inactivated derivatives, TnpA family	0.00261	Terrestrial	COG4644	Phi		X	2.58336
K_quasipneumoniae	Transposase InsA (InsA)	0.0011	Terrestrial	COG3677	InsA		X	2.95861
K_quasipneumoniae	Transposase and inactivated derivatives, IS5 family (IS5)	0.00108	Terrestrial	COG3039	IS5		X	2.96658
K_quasipneumoniae	Transposase	0.000181	Terrestrial	COG3436	Phi		X	3.74232
K_quasipneumoniae	Transposase InsE and inactivated derivatives (InsE) (PDB:2JN6) (PUBMED:23818957)	1.22e-05	Terrestrial	COG2963	InsE		X	4.91364
K_quasipneumoniae	Transposase InsO and inactivated derivatives (Tra5)	1.16e-08	Terrestrial	COG2801	Tra5		X	7.93554
M_luteus	5-formyltetrahydrofolate cyclo-ligase (FAU1) (PDB:1SBQ)	0.0142	Terrestrial	COG0212	FAU1		H	1.84771
M_luteus	Fatty acid desaturase (DesA)	0.0303	Terrestrial	COG3239	DesA		I	1.51856
M_luteus	Choline dehydrogenase or related flavoprotein (BetA) (PDB:1B4V)	0.002	Terrestrial	COG2303	BetA	Non-phosphorylated Entner-Doudoroff pathway	I	2.69897
M_luteus	Sulfur carrier protein TusA (tRNA thiolation, molybdenum cofactor biosynthesis) (TusA) (PDB:1DCJ) (PUBMED:23894086)	0.042	Terrestrial	COG0425	TusA		J	1.37675
M_luteus	Fic family protein (PDB:3CUC)	0.000106	Terrestrial	COG3177	Phi		K	3.97469
M_luteus	DNA-binding transcriptional regulator, XRE-family HTH domain (XRE) (PDB:1UTX)	1.3e-05	Terrestrial	COG1476	XRE		K	4.88606
M_luteus	NADH/NAD ratio-sensing transcriptional regulator Rex (Rex) (PDB:3KEO) (PUBMED:23490197)	5.69e-09	Terrestrial	COG2344	Rex		K	8.24489
M_luteus	Adenine specific DNA methylase Mod (Mod) (PDB:4ZCF)	0.0193	Terrestrial	COG2189	Mod		L	1.71444
M_luteus	DNA replication protein DnaC (DnaC) (PDB:2QGZ)	0.00454	Terrestrial	COG1484	DnaC		L	2.34294
M_luteus	L-alanine-DL-glutamate epimerase or related enzyme of enolase superfamily (RspA) (PDB:1BKH)	0.0142	Terrestrial	COG4948	RspA	Non-phosphorylated Entner-Doudoroff pathway	M	1.84771
M_luteus	Mn-containing catalase (includes spore coat protein CotJC) (CotJC) (PDB:1JKU) (PUBMED:20434458)	0.042	Terrestrial	COG3546	CotJC		P	1.37675
M_luteus	Acyl-homoserine lactone (AHL) acylase PvdQ (PvdQ) (PDB:4HST)	0.0303	Terrestrial	COG2366	PvdQ		Q	1.51856
M_luteus	Uncharacterized membrane protein YedE/YeeE, contains two sulfur transport domains (YedE)	0.042	Terrestrial	COG2391	YedE		R	1.37675
M_luteus	Predicted Na+-dependent transporter YfeH (YfeH) (PDB:4N7X) (PUBMED:21175741)	0.0089	Terrestrial	COG0385	YfeH		R	2.05061
M_luteus	Ser/Thr protein kinase RdoA involved in Cpx stress response, MazF antagonist (SrkA) (PDB:1ZYL)	0.000588	Terrestrial	COG2334	SrkA	Threonine biosynthesis	T	3.23062
M_luteus	Transposase and inactivated derivatives, IS30 family (Tra8)	2.79e-05	Terrestrial	COG2826	Tra8		X	4.5544
P_fulva	Cytochrome c-type biogenesis protein CcmH/NrfG (NrfG)	0.0194	Terrestrial	COG4235	NrfG		C	1.7122
P_fulva	Septal ring factor EnvC, activator of murein hydrolases AmiA and AmiB (EnvC)	0.0194	Terrestrial	COG4942	EnvC		D	1.7122
P_fulva	Spore cortex hydrolase SleL/YaaH, N-acetylglucosaminidase of GH18 family (SleL) (PDB:4S3J)	0.00118	Terrestrial	COG3858	SleL		D	2.92812
P_fulva	Beta-glucanase, GH16 family (BglS) (PDB:1AJK)	0.00473	Terrestrial	COG2273	BglS		G	2.32514
P_fulva	Peptidoglycan/xylan/chitin deacetylase, PgdA/NodB/CDA1 family (CDA1) (PDB:1NY1)	0.00118	Terrestrial	COG0726	CDA1		G	2.92812
P_fulva	Glycosyltransferase, GT2 family (WcaE) (PDB:2Z86)	1.07e-05	Terrestrial	COG1216	WcaE		G	4.97062
P_fulva	Hydroxymethylpyrimidine pyrophosphatase and other HAD family phosphatases (Cof) (PDB:1YMQ)	0.0194	Terrestrial	COG0561	Cof		H	1.7122
P_fulva	Triacylglycerol esterase/lipase EstA, alpha/beta hydrolase fold (EstA) (PDB:1I6W)	1.6e-09	Terrestrial	COG1075	EstA		I	8.79588
P_fulva	tRNA1(Val) A37 N6-methylase TrmN6 (TrmN6)	0.00473	Terrestrial	COG4123	TrmN6	tRNA modification	J	2.32514
P_fulva	Ribonuclease I (RnaI) (PDB:1BK7)	3.63e-07	Terrestrial	COG3719	RnaI		J	6.44009
P_fulva	DNA-binding transcriptional regulator YdaS, prophage-encoded, Cro superfamily (YdaS)	0.00473	Terrestrial	COG4197	YdaS		K	2.32514
P_fulva	DNA-binding transcriptional regulator, ArsR family (ArsR) (PDB:3F6V)	0.00118	Terrestrial	COG0640	ArsR		K	2.92812
P_fulva	DNA replication protein DnaD (DnaD) (PDB:2I5U)	0.0194	Terrestrial	COG3935	DnaD		L	1.7122
P_fulva	Superfamily I DNA and/or RNA helicase (DNA2) (PDB:2GJK)	0.000252	Terrestrial	COG1112	DNA2		L	3.5986
P_fulva	Glycerol-3-phosphate cytidylyltransferase, cytidylyltransferase family (TagD) (PDB:2B7L)	0.0194	Terrestrial	COG0615	TagD	Riboflavin/FAD biosynthesis	M	1.7122
P_fulva	CDP-glycerol glycerophosphotransferase, TagB/SpsB family (TagB)	0.0194	Terrestrial	COG1887	TagB		M	1.7122
P_fulva	Glycosyltransferase involved in cell wall bisynthesis (RfaB) (PDB:2IV7)	0.0194	Terrestrial	COG0438	RfaB		M	1.7122
P_fulva	CDP-glycerol glycerophosphotransferase, TagB/SpsB family (TagB)	0.0194	Terrestrial	COG1887	TagB		M	1.7122
P_fulva	Glycosyltransferase involved in cell wall bisynthesis (WcaA) (PDB:5MLZ)	0.0194	Terrestrial	COG0463	WcaA		M	1.7122
P_fulva	Phage-related lysozyme (muramidase), GH24 family (RrrD) (PDB:4ZPU)	0.00473	Terrestrial	COG3772	RrrD		M	2.32514
P_fulva	Glycosyltransferase involved in cell wall bisynthesis (RfaB) (PDB:2IV7)	5.49e-05	Terrestrial	COG0438	RfaB		M	4.26043
P_fulva	Glycosyltransferase involved in cell wall bisynthesis (WcaA) (PDB:5MLZ)	5.49e-05	Terrestrial	COG0463	WcaA		M	4.26043
P_fulva	Glycosyltransferase involved in cell wall bisynthesis (WcaA) (PDB:5MLZ)	1.07e-05	Terrestrial	COG0463	WcaA		M	4.97062
P_fulva	Outer membrane protein OmpA and related peptidoglycan-associated (lipo)proteins (OmpA) (PDB:1OAP)	1.01e-08	Terrestrial	COG2885	OmpA		M	7.99568
P_fulva	Glycosyltransferase, catalytic subunit of cellulose synthase and poly-beta-1,6-N-acetylglucosamine synthase (BcsA) (PDB:4HG6)	0.00118	Terrestrial	COG1215	BcsA		N	2.92812
P_fulva	Zn-dependent peptidase ImmA, M78 family (ImmA) (PDB:3DTE)	2.02e-06	Terrestrial	COG2856	ImmA		O	5.69465
P_fulva	Protein-tyrosine-phosphatase (Wzb) (PDB:4D74) (PUBMED:26641313)	0.00118	Terrestrial	COG0394	Wzb		T	2.92812
P_fulva	Serine/threonine protein kinase (SPS1) (PDB:6G4J)	0.000252	Terrestrial	COG0515	SPS1		T	3.5986
P_fulva	Regulator of T6SS expression TagF, TagF/ImpM/SciT family (unrelated to teichoic acid polymerase TagF of B.subtilis, COG1887) (SciT) (PDB:2QNU) (PUBMED:30659530)	1.01e-08	Terrestrial	COG3913	SciT		T	7.99568
P_fulva	Predicted component of the type VI protein secretion system, contains a FHA domain (PDB:1DMZ) (PUBMED:16698547)	3.07e-10	Terrestrial	COG3456	Phi		T	9.51286
P_fulva	Type VI protein secretion system component VasK (IcmF)	1.01e-08	Terrestrial	COG3523	IcmF		U	7.99568
P_fulva	Predicted component of the type VI protein secretion system (PDB:5M2Y)	3.07e-10	Terrestrial	COG3522	Phi		U	9.51286
P_fulva	Predicted component of the type VI protein secretion system (PDB:6N38)	3.07e-10	Terrestrial	COG3520	Phi		U	9.51286
P_fulva	Predicted component of the type VI protein secretion system	3.07e-10	Terrestrial	COG3518	Phi		U	9.51286
P_fulva	Type VI protein secretion system component VasA (VasA)	3.07e-10	Terrestrial	COG3519	VasA		U	9.51286
P_fulva	Predicted component of the type VI protein secretion system (PDB:3RX9)	3.07e-10	Terrestrial	COG3521	Phi		U	9.51286
P_fulva	Type VI protein secretion system component Hcp (secreted cytotoxin) (Hcp) (PDB:1Y12)	3.07e-10	Terrestrial	COG3157	Hcp		U	9.51286
P_fulva	Type VI protein secretion system component VasK (IcmF)	3.07e-10	Terrestrial	COG3523	IcmF		U	9.51286
P_fulva	Type VI protein secretion system component TssA1/VasJ/EvfE, contains ImpA_N domain (TssA1) (PDB:6RIU)	3.07e-10	Terrestrial	COG3515	TssA1		U	9.51286
P_fulva	Predicted component TssB of the type VI protein secretion system, VipA/VipB/TssB family (PDB:5MYU)	3.07e-10	Terrestrial	COG3517	Phi		U	9.51286
P_fulva	Predicted component TssA of the type VI protein secretion system (TssB) (PDB:5N8N)	3.07e-10	Terrestrial	COG3516	TssB		U	9.51286
P_fulva	ABC-type antimicrobial peptide transport system, permease component (SalY)	0.0194	Terrestrial	COG0577	SalY		V	1.7122
P_fulva	Restriction endonuclease Mrr (Mrr)	0.00118	Terrestrial	COG1715	Mrr		V	2.92812
P_fulva	mRNA-degrading endonuclease RelE, toxin component of the RelBE toxin-antitoxin system (RelE) (PDB:1WMI)	0.000252	Terrestrial	COG2026	RelE		V	3.5986
P_fulva	Antitoxin component of the RelBE or YafQ-DinJ toxin-antitoxin module (RelB) (PDB:4ML0)	1.07e-05	Terrestrial	COG3077	RelB		V	4.97062
P_fulva	Transposase and inactivated derivatives, IS30 family (Tra8)	0.0194	Terrestrial	COG2826	Tra8		X	1.7122
P_fulva	Plasmid replication initiator protein (RepA)	0.0194	Terrestrial	COG5534	RepA		X	1.7122
P_fulva	Phage-related protein	0.0194	Terrestrial	COG4679	Phi		X	1.7122
P_fulva	P2-like prophage tail protein X (gpX) (PDB:2LTF)	0.00473	Terrestrial	COG5004	gpX		X	2.32514
P_fulva	Phage-related baseplate assembly protein (PDB:5CES)	0.00473	Terrestrial	COG3948	Phi		X	2.32514
P_fulva	Phage baseplate assembly protein W (PDB:2IA7)	0.00473	Terrestrial	COG3628	Phi		X	2.32514
P_fulva	Phage-related tail fiber protein (PDB:6CL6)	0.00473	Terrestrial	COG5301	Phi		X	2.32514
P_fulva	Phage tail tube protein FII (PDB:3J9Q) (PUBMED:22984449)	0.00473	Terrestrial	COG3498	Phi		X	2.32514
P_fulva	Phage tail sheath protein FI (PDB:3J9Q) (PUBMED:18586829)	0.00473	Terrestrial	COG3497	Phi		X	2.32514
P_fulva	Phage protein D (gpD)	0.00473	Terrestrial	COG3500	gpD		X	2.32514
P_fulva	Bacteriophage P2-related tail formation protein (gpI)	0.00473	Terrestrial	COG4385	gpI		X	2.32514
P_fulva	Phage P2 baseplate assembly protein gpV (gpV) (PDB:3AQJ)	0.00473	Terrestrial	COG4540	gpV		X	2.32514
P_fulva	Phage protein U	0.00473	Terrestrial	COG3499	Phi		X	2.32514
P_fulva	Mu-like prophage protein gpG (gpG)	0.00473	Terrestrial	COG5005	gpG		X	2.32514
P_fulva	Phage head maturation protease	0.00118	Terrestrial	COG3740	Phi		X	2.92812
P_fulva	Phage antirepressor protein YoqD, KilAC domain (KilAC)	1.07e-05	Terrestrial	COG3645	KilAC		X	4.97062
P_fulva	Phage terminase, small subunit	6.28e-08	Terrestrial	COG3747	Phi		X	7.20204
P_fulva	Phage head-tail adaptor (PDB:2Y3D)	1.6e-09	Terrestrial	COG5614	Phi		X	8.79588
P_fulva	Uncharacterized conserved protein VgrG, implicated in type VI secretion and phage assembly (VgrG) (PDB:6SJL) (PUBMED:16980477)	3.07e-10	Terrestrial	COG3501	VgrG		X	9.51286
P_polymyxa	FAD/FMN-containing lactate dehydrogenase/glycolate oxidase (GlcD) (PDB:1AHU)	0.00259	Terrestrial	COG0277	GlcD		C	2.5867
P_polymyxa	dTDP-4-amino-4,6-dideoxygalactose transaminase (WecE) (PDB:4PIW) (PUBMED:15271350)	0.0126	Terrestrial	COG0399	WecE		M	1.89963
P_polymyxa	Glycerol-3-phosphate cytidylyltransferase, cytidylyltransferase family (TagD) (PDB:2B7L)	0.00683	Terrestrial	COG0615	TagD	Riboflavin/FAD biosynthesis	M	2.16558
P_polymyxa	Glycosyltransferase involved in cell wall bisynthesis (RfaB) (PDB:2IV7)	0.00259	Terrestrial	COG0438	RfaB		M	2.5867
P_polymyxa	Glycosyltransferase involved in cell wall bisynthesis (WcaA) (PDB:5MLZ)	0.00259	Terrestrial	COG0463	WcaA		M	2.5867
P_polymyxa	Glycosyltransferase involved in cell wall bisynthesis (RfaB) (PDB:2IV7)	0.00259	Terrestrial	COG0438	RfaB		M	2.5867
P_polymyxa	Glycosyltransferase involved in cell wall bisynthesis (WcaA) (PDB:5MLZ)	0.00259	Terrestrial	COG0463	WcaA		M	2.5867
P_polymyxa	Esterase/lipase (YvaK) (PDB:4DIU)	7.24e-06	Terrestrial	COG1647	YvaK		Q	5.14026
S_epidermidis	Cytochrome c biogenesis protein CcdA (CcdA) (PDB:5VKV)	0.0563	Terrestrial	COG0785	CcdA		C	1.24949
S_epidermidis	ABC-type proline/glycine betaine transport system, periplasmic component (ProX) (PDB:1R9L)	0.00288	Terrestrial	COG2113	ProX		E	2.54061
S_epidermidis	NTP pyrophosphatase, MazG superfamily (MazG2) (PDB:3NL9)	0.0458	Terrestrial	COG4696	MazG2		F	1.33913
S_epidermidis	Ribonucleotide reductase alpha subunit (NrdA) (PDB:1R1R)	0.0458	Terrestrial	COG0209	NrdA	Pyrimidine salvage	F	1.33913
S_epidermidis	Peptidoglycan/xylan/chitin deacetylase, PgdA/NodB/CDA1 family (CDA1) (PDB:1NY1)	0.0156	Terrestrial	COG0726	CDA1		G	1.80688
S_epidermidis	Membrane-bound acyltransferase YfiQ, involved in biofilm formation (YfiQ)	0.0147	Terrestrial	COG3936	YfiQ		G	1.83268
S_epidermidis	Acyl-CoA dehydratase PaaZ (MaoC) (PDB:5ZY8)	1.3e-09	Terrestrial	COG2030	MaoC		I	8.88606
S_epidermidis	Protein N-acetyltransferase, RimJ/RimL family (RimL) (PDB:1S7F)	0.0496	Terrestrial	COG1670	RimL		J	1.30452
S_epidermidis	Superfamily II DNA or RNA helicase, SNF2 family (HepA) (PDB:6UXV)	0.0277	Terrestrial	COG0553	HepA		K	1.55752
S_epidermidis	Transcriptional regulator, CopY/TcrY family (CopY) (PDB:1OKR)	0.0252	Terrestrial	COG3682	CopY		K	1.5986
S_epidermidis	Predicted transcriptional regulator (PDB:2D1H)	0.0165	Terrestrial	COG3355	Phi		K	1.78252
S_epidermidis	ssDNA-specific exonuclease RecJ, DHH superfamily, may be involved in archaeal DNA replication intiation (RecJ) (PDB:1IR6)	0.0458	Terrestrial	COG0608	RecJ		L	1.33913
S_epidermidis	Antirestriction protein ArdC (ArdC) (PUBMED:10686096)	0.0447	Terrestrial	COG4227	ArdC		L	1.34969
S_epidermidis	DNA topoisomerase IA (TopA) (PDB:1CY0)	0.0335	Terrestrial	COG0550	TopA		L	1.47496
S_epidermidis	DNA primase (bacterial type) (DnaG) (PDB:3B39) (PUBMED:28128549)	0.0198	Terrestrial	COG0358	DnaG		L	1.70333
S_epidermidis	RecA-family ATPase (RepA)	0.0198	Terrestrial	COG3598	RepA		L	1.70333
S_epidermidis	Holliday junction resolvase Hjc, archaeal type (PDB:1GEF)	0.00662	Terrestrial	COG1591	Phi		L	2.17914
S_epidermidis	DNA polymerase B elongation subunit (PolB) (PDB:6P1H)	0.00368	Terrestrial	COG0417	PolB		L	2.43415
S_epidermidis	Murein DD-endopeptidase MepM and murein hydrolase activator NlpD, contains LysM domain (NlpD) (PDB:2GU1)	0.00101	Terrestrial	COG0739	NlpD		M	2.99568
S_epidermidis	Glycosyltransferase, catalytic subunit of cellulose synthase and poly-beta-1,6-N-acetylglucosamine synthase (BcsA) (PDB:4HG6)	0.0156	Terrestrial	COG1215	BcsA		N	1.80688
S_epidermidis	Cytochrome oxidase Cu insertion factor, SCO1/SenC/PrrC family (Sco1) (PDB:1ON4)	0.0564	Terrestrial	COG1999	Sco1		O	1.24872
S_epidermidis	Predicted kinase, aminoglycoside phosphotransferase (APT) family (YcbJ)	0.0496	Terrestrial	COG3173	YcbJ		R	1.30452
S_epidermidis	Predicted lipid transporter YdfJ, MMPL/SSD domain, RND superfamily (YdfJ) (PUBMED:10694977;15941986)	0.0458	Terrestrial	COG2409	YdfJ		R	1.33913
S_epidermidis	Predicted nucleotidyltransferase MJ0435 (MJ0435) (PDB:1WOT)	0.0158	Terrestrial	COG1669	MJ0435		R	1.80134
S_epidermidis	NAD(P)H-dependent flavin oxidoreductase YrpB, nitropropane dioxygenase family (YrpB)	0.0118	Terrestrial	COG2070	YrpB		R	1.92812
S_epidermidis	Putative negative regulator of RcsB-dependent stress response, UPF0070 family (YfgM) (PUBMED:23091052)	0.0458	Terrestrial	COG2976	YfgM		T	1.33913
S_epidermidis	Signal transducer regulating beta-lactamase production, contains metallopeptidase domain (MecR1)	0.0165	Terrestrial	COG4219	MecR1		T	1.78252
S_epidermidis	Type IV secretory pathway, VirD4 component, TraG/TraD family ATPase (VirD4) (PDB:1GL6)	0.0137	Terrestrial	COG3505	VirD4		U	1.86328
S_epidermidis	Type IV secretory pathway, VirB4 component (VirB4)	0.0064	Terrestrial	COG3451	VirB4		U	2.19382
S_epidermidis	Restriction endonuclease S subunit (HsdS) (PDB:1YDX)	0.0477	Terrestrial	COG0732	HsdS		V	1.32148
S_epidermidis	Beta-lactamase class D (YbxI) (PDB:5CTN)	0.0165	Terrestrial	COG2602	YbxI		V	1.78252
S_epidermidis	5-methylcytosine-specific restriction endonuclease McrBC, GTP-binding regulatory subunit McrB (McrB) (PDB:6HZ4)	2.26e-06	Terrestrial	COG1401	McrB		V	5.64589
S_epidermidis	Uncharacterized phage-associated protein, contains DUF4065 domain (GepA)	0.0458	Terrestrial	COG3600	GepA		X	1.33913
S_epidermidis	Intein/homing endonuclease (Hop) (PDB:1EF0)	0.0458	Terrestrial	COG1372	Hop		X	1.33913
S_epidermidis	Prophage pi2 protein 07	0.0391	Terrestrial	COG4707	Phi		X	1.40782
S_epidermidis	Transposase InsO and inactivated derivatives (Tra5)	0.0137	Terrestrial	COG2801	Tra5		X	1.86328
S_epidermidis	REP element-mobilizing transposase RayT (RAYT) (PDB:4ER8)	0.00262	Terrestrial	COG1943	RAYT		X	2.5817
S_epidermidis	Phage-related tail protein	0.00186	Terrestrial	COG5283	Phi		X	2.73049
S_epidermidis	Transposase (or an inactivated derivative) (IS285)	0.00183	Terrestrial	COG3328	IS285		X	2.73755
S_epidermidis	Phage-related holin (Lysis protein)	0.00109	Terrestrial	COG4824	Phi		X	2.96257
S_epidermidis	SLT domain protein (SLT) (PUBMED:15608122)	0.00101	Terrestrial	COG3953	SLT		X	2.99568
S_epidermidis	Phage-related minor tail protein (YqbO)	0.00101	Terrestrial	COG5280	YqbO		X	2.99568
S_epidermidis	Phage-related protein	0.00101	Terrestrial	COG5412	Phi		X	2.99568
S_epidermidis	Transposase	8.17e-09	Terrestrial	COG3547	Phi		X	8.08778
S_saprophyticus	Biotin synthase or related enzyme (BioB) (PDB:1R30)	0.00165	Terrestrial	COG0502	BioB	Biotin biosynthesis	H	2.78252

## Sheet: Figure 4
Species	Cluster	Accession Number	Representative Phage	Num. Genomes in Cluster	Size (kb)	Class	Virus	Bacteria
Acinetobacter pittii	2	NZ_JACDOY010000004.1	IIF1SW-P2 sequence:120779-155538	13	34.8	Unclassified	0.61	0.647756
Acinetobacter pittii	3	NZ_JACDPA010000004.1	IIF1SW-P4 sequence:16202-50961	8	34.8	Unclassified	0.59	0.647756
Acinetobacter pittii	4	NZ_JAFDSL010000002.1	F8_8S_6P sequence:234313-289068	7	54.8	Unclassified	0.59	0.959808
Acinetobacter pittii	1	NZ_JACDOY010000001.1	IIF1SW-P2 sequence:9314-63821	14	54.5	Unclassified	0.61	0.969806
Bacillus amyloliquefaciens	6	NZ_JABVDQ010000006.1	IIF7SW-B4 sequence:76-30790	2	30.7	Unclassified	0.92	0.54936
Bacillus amyloliquefaciens	5	NZ_JABVDP010000002.1	IIF7SW-P4 sequence:560398-592126	7	31.7	Unclassified	0.21	0.9825
Bacillus amyloliquefaciens	43	NZ_JABVDX010000002.1	IIF7SW-B1 sequence:43242-74970	1	31.7	Unclassified	0.92	0.9825
Bacillus thuringiensis	8	NZ_JABVDG010000018.1	IIF4SW-B2 sequence:4858-36505	5	31.6	Unclassified	0.333703	0.751366
Bacillus thuringiensis	9	NZ_JABVDJ010000018.1	IIF4SW-B1 sequence:4811-36458	2	31.6	Unclassified	0.46	0.751366
Bacillus thuringiensis	7	NZ_JABVDG010000017.1	IIF4SW-B2 sequence:31279-85361	6	54.1	Caudoviricetes	0.46	0.850251
Bacillus thuringiensis	10	NZ_JABVDK010000017.1	IIF4SW-B3 sequence:971-55053	3	54.1	Caudoviricetes	0.333703	0.850251
Enterobacter bugandensis	12	NZ_JABWOU010000001.1	IFACSW-P1 sequence:830462-877738	7	47.3	Unclassified	0.88	0.52261
Enterobacter bugandensis	17	NZ_JACBPD010000001.1	IF2SW-F2 sequence:448858-496167	2	47.3	Unclassified	0.47	0.513108
Enterobacter bugandensis	13	NZ_JABWOU010000001.1	IFACSW-P1 sequence:1560289-1598673	5	38.4	Caudoviricetes	0.85	0.89685
Enterobacter bugandensis	15	NZ_JABWOV010000004.1	IFACSW-B5 sequence:189798-241539	4	51.7	Caudoviricetes	0.74	0.917884
Enterobacter bugandensis	44	NZ_JACBPD010000001.1	IF2SW-F2 sequence:1144966-1214620	1	69.7	Unclassified	0.63	0.987228
Enterobacter bugandensis	11	NZ_JABWOU010000001.1	IFACSW-P1 sequence:105400-173868	7	68.5	Unclassified	0.74	0.9974
Enterobacter bugandensis	14	NZ_JABWOU010000003.1	IFACSW-P1 sequence:244388-268445	5	24.1	Unclassified	0.47	1
Enterobacter bugandensis	16	NZ_JABWOX010000003.1	IFACSW-B2 sequence:212747-236804	4	24.1	Unclassified	0.92	1
Klebsiella quasipneumoniae	24	NZ_JABXWM010000001.1	IIIF3SW-P1 sequence:1181253-1232366	2	51.1	Unclassified	0.889364	0.372628
Klebsiella quasipneumoniae	23	NZ_JABXWL010000009.1	F3-6P(1) sequence:83280-130986	3	47.7	Caudoviricetes	0.395281	0.773647
Klebsiella quasipneumoniae	19	NZ_JABWOZ010000011.1	IF1SW-P3 sequence:58837-123214	2	64.4	Caudoviricetes	0.889364	0.8557
Klebsiella quasipneumoniae	22	NZ_JABWPC010000010.1	IF2SW-B3 sequence:4836-69210	3	64.4	Caudoviricetes	0.69	0.8557
Klebsiella quasipneumoniae	45	NZ_JABWPB010000002.1	IF2SW-P1 sequence:106-48863	1	48.8	Unclassified	0.395281	0.859038
Klebsiella quasipneumoniae	21	NZ_JABWPC010000001.1	IF2SW-B3 sequence:641744-672953	2	31.2	Unclassified	0.539896	0.9854
Klebsiella quasipneumoniae	18	NZ_JABWOZ010000001.1	IF1SW-P3 sequence:1075259-1113245	3	38	Caudoviricetes	0.2	0.9951
Klebsiella quasipneumoniae	20	NZ_JABWPC010000001.1	IF2SW-B3 sequence:454342-492312	4	38	Caudoviricetes	0.48	0.9951
Klebsiella quasipneumoniae	25	SRX3808514	IIIF3SW-M_F3_L3_NORM_FLT_3207 sequence:67285-105451	2	38.2	Unclassified	0.56	0.9983
Paenibacillus polymyxa	26	NZ_JABVDA010000001.1	IIF5SW-B4 sequence:979867-1033318	5	53.5	Unclassified	0.33	0.556016
Paenibacillus polymyxa	28	NZ_JABVCV010000001.1	IIF2*SW-P4 sequence:600724-654175	2	53.5	Unclassified	1	0.556016
Paenibacillus polymyxa	27	NZ_JABVDA010000002.1	IIF5SW-B4 sequence:924995-985042	9	60	Unclassified	0.33	0.711326
Paenibacillus polymyxa	49	NZ_JABVCW010000012.1	IIF8SW-P3 sequence:5194-42397	1	37.2	Unclassified	0.47	0.711326
Pseudomonas fulva	29	NZ_JAFDSN010000010.1	F8_8S_8P sequence:265-37762	32	37.5	Unclassified	1	0.68931
Pseudomonas fulva	30	NZ_JAFDSN010000003.1	F8_8S_8P sequence:227007-281424	30	54.4	Unclassified	0.98	0.39564
Pseudomonas fulva	31	NZ_JAFDSO010000005.1	F8_8S_9P sequence:64781-112439	11	47.7	Unclassified	0.98	0.445095
Pseudomonas fulva	52	NZ_JAFDSO010000005.1	F8_8S_9P sequence:173154-179665	1	6.5	Unclassified	1	0.65632
Pseudomonas fulva	32	NZ_JAFDSI010000012.1	F8_8S_2B sequence:133309-166839	9	33.5	Unclassified	0.29	1
Staphylococcus epidermidis	34	NZ_JACMTY010000001.1	IF4SW-P4 sequence:652269-693911	2	41.6	Unclassified	0.77	0.58266
Staphylococcus epidermidis	38	NZ_QVUO01000006.1	s34 sequence:116777-162391	2	45.6	Unclassified	0.55	0.679683
Staphylococcus epidermidis	62	NZ_QVVF01000025.1	s51 sequence:616-49418	1	48.8	Unclassified	0.95	0.65268
Staphylococcus epidermidis	69	NZ_QVTX01000015.1	s17 sequence:35-44746	1	44.7	Unclassified	0.95	0.399672
Staphylococcus epidermidis	72	NZ_QVTN01000023.1	s7 sequence:295-42533	1	42.2	Caudoviricetes	0.77	0.644688
Staphylococcus epidermidis	74	NZ_JAFDPX010000007.1	F6_3S_P_7 sequence:72993-118974	1	46	Unclassified	0.41	0.484551
Staphylococcus epidermidis	53	NZ_JACMVW010000018.1	IIF7SC-B6 sequence:62-44576	1	44.5	Caudoviricetes	0.4	0.711711
Staphylococcus epidermidis	55	NZ_JACMVF010000005.1	IIF3SC-B8 sequence:88935-133034	1	44.1	Caudoviricetes	0.75	0.711711
Staphylococcus epidermidis	58	NZ_QVTY01000006.1	s18 sequence:35-43342	1	43.3	Caudoviricetes	0.734184	0.722076
Staphylococcus epidermidis	63	NZ_QVUN01000019.1	s33 sequence:5005-53117	1	48.1	Caudoviricetes	0.37776	0.722462
Staphylococcus epidermidis	39	NZ_QVTQ01000020.1	s10 sequence:24126-73534	2	49.4	Unclassified	0.743248	0.72825
Staphylococcus epidermidis	66	NZ_QVUC01000010.1	s22 sequence:51-31904	1	31.9	Unclassified	0.68	0.828094
Staphylococcus epidermidis	68	NZ_QVUB01000005.1	s21 sequence:235-29401	1	29.2	Caudoviricetes	0.41	0.855232
Staphylococcus epidermidis	73	NZ_QVTJ01000018.1	s3 sequence:33587-81354	1	47.8	Unclassified	0.627198	0.86031
Staphylococcus epidermidis	64	NZ_QVUI01000014.1	s28 sequence:1-42992	1	43	Unclassified	0.730268	0.879424
Staphylococcus epidermidis	59	NZ_QVTU01000023.1	s14 sequence:35-42207	1	42.2	Caudoviricetes	0.260942	0.951279
Staphylococcus epidermidis	65	NZ_QVUC01000003.1	s22 sequence:35922-65000	1	29.1	Caudoviricetes	0.76	0.984852
Staphylococcus epidermidis	70	NZ_QVTX01000013.1	s17 sequence:91842-143186	1	51.3	Unclassified	0.54	0.989901
Staphylococcus epidermidis	71	NZ_QVTV01000014.1	s15 sequence:1-43250	1	43.2	Caudoviricetes	0.560441	0.9981
Staphylococcus epidermidis	33	NZ_QVUA01000019.1	s20 sequence:26380-77059	7	50.7	Caudoviricetes	0.44	0.9991
Staphylococcus epidermidis	37	NZ_QVUD01000021.1	s23 sequence:109550-154503	4	45	Caudoviricetes	0.89	0.9992
Staphylococcus epidermidis	61	NZ_QVVH01000008.1	s53 sequence:46895-98109	1	51.2	Caudoviricetes	0.72	0.9996
Staphylococcus epidermidis	35	NZ_JACMTY010000001.1	IF4SW-P4 sequence:375077-418384	6	43.3	Caudoviricetes	0.78	0.9998
Staphylococcus epidermidis	57	NZ_JACMVV010000008.1	IIF7SC-B5 sequence:24146-72930	1	48.8	Unclassified	0.804865	0.9999
Staphylococcus epidermidis	67	NZ_QVUB01000066.1	s21 sequence:224-28808	1	28.6	Unclassified	0.39	0.9999
Staphylococcus epidermidis	60	NZ_QVTI01000005.1	s2 sequence:5215-51232	1	46	Unclassified	0.38	0.9999
Staphylococcus epidermidis	56	NZ_JACMVV010000002.1	IIF7SC-B5 sequence:305330-366663	1	61.3	Caudoviricetes	0.586152	0.9999
Staphylococcus epidermidis	40	NZ_QVTJ01000019.1	s3 sequence:3359-57637	2	54.3	Caudoviricetes	0.817716	0.9999
Staphylococcus epidermidis	36	NZ_QVUM01000019.1	s32 sequence:28461-71534	2	43.1	Caudoviricetes	0.39	0.9999
Staphylococcus epidermidis	54	NZ_JACMVQ010000006.1	IIF6SC-B1 sequence:83856-147313	1	63.5	Caudoviricetes	0.45	1
Staphylococcus saprophyticus	41	NZ_JAFDQH010000003.1	F6_7S_P_5 sequence:592884-635056	2	42.2	Caudoviricetes	0.426915	0.625623
Staphylococcus saprophyticus	42	NZ_JAFDPP010000003.1	F5_7S_P5C sequence:174-42331	5	42.2	Caudoviricetes	0.426915	0.625623
Staphylococcus saprophyticus	75	NZ_QVUX01000004.1	s43 sequence:757637-811609	1	54	Unclassified	0.12	0.31936
Staphylococcus saprophyticus	76	NZ_JAFDPB010000001.1	F5_7S_P11B sequence:38923-82523	1	43.6	Caudoviricetes	0.496398	0.607808

## Sheet: Supplementary Figure 1
Species		Mitomycin C concentration (ng/mL)
P. fulva F8_7S_9B	Time (hrs)	0	0	0.8	0.8	4	4	20	20	100	100	500	500
	0	0.0662	0.0667	0.0691	0.0648	0.0638	0.0724	0.0607	0.0698	0.0641	0.0773	0.0625	0.0768
	1	0.0824	0.1124	0.1081	0.1117	0.1054	0.1148	0.1103	0.1147	0.1148	0.1184	0.1098	0.0773
	2	0.1287	0.1522	0.1588	0.1454	0.156	0.1465	0.1362	0.1364	0.1416	0.1406	0.1426	0.1682
	3	0.2511	0.2089	0.2462	0.2001	0.2374	0.1975	0.1914	0.238	0.2113	0.2072	0.2145	0.1944
	4	0.4381	0.3924	0.3854	0.3593	0.383	0.3914	0.3676	0.3284	0.3328	0.3276	0.3623	0.3726
	5	0.622	0.5233	0.5772	0.4991	0.552	0.397	0.5296	0.4568	0.5268	0.4044	0.5344	0.5232
	6	0.7684	0.6261	0.7186	0.6011	0.6821	0.5307	0.7073	0.5836	0.6683	0.5402	0.6575	0.6059
	7	0.8748	0.6932	0.8009	0.7064	0.7897	0.649	0.7685	0.706	0.7616	0.6141	0.7401	0.6627
	8	0.8751	0.766	0.7688	0.8058	0.8	0.7161	0.7785	0.7956	0.7794	0.6927	0.8072	0.7368
	9	1.0293	1.0003	1.0029	1.0897	0.9732	0.8242	0.9685	0.8286	0.943	0.8883	0.7816	0.8038
	10	0.9886	1.0068	0.9724	1.0141	0.958	1.0337	0.9483	0.9805	0.9604	1.0141	0.8371	0.8434
	11	0.9993	0.999	0.9727	0.9927	0.9444	1.0563	0.929	0.9738	0.8743	1.0144	0.7984	0.7883
	12	0.9973	0.9989	0.9821	0.9998	0.9449	1.0089	0.9228	0.9656	0.8774	0.923	0.7546	0.7426
	13	1.014	1.0197	0.9826	0.9872	0.9627	1.023	0.919	0.981	0.863	0.9063	0.7259	0.7085
	14	1.0258	1.0509	1.0001	1.0331	0.9674	1.0815	0.9605	0.9946	0.842	0.8955	0.6883	0.674
	15	1.0392	1.0606	1.0134	1.061	0.9821	1.0562	0.9305	1.0075	0.8343	0.8843	0.6781	0.651
	16	1.0517	1.1143	1.0306	1.0742	1.0045	1.0812	0.9381	1.012	0.827	0.8746	0.6682	0.629
	17	1.0609	1.1273	1.0356	1.0879	1.0093	1.0849	0.946	1.0091	0.816	0.8593	0.6492	0.6117
	18	1.077	1.1415	1.051	1.1066	1.0171	1.1216	0.953	1.0166	0.8076	0.8523	0.6385	0.5974
	19	1.0865	1.1439	1.0733	1.1449	1.0228	1.1209	0.9402	1.0188	0.7994	0.8461	0.6324	0.5852
	20	1.0967	1.178	1.0754	1.1345	1.023	1.1193	0.9466	1.0124	0.7933	0.8416	0.6179	0.5731
	21	1.1095	1.1765	1.0731	1.1502	1.026	1.1319	0.943	1.0114	0.789	0.8383	0.6119	0.5632
	22	1.1158	1.1958	1.0808	1.1641	1.0271	1.1327	0.9411	1.0089	0.7859	0.842	0.6052	0.5576
	23	1.1272	1.2033	1.0931	1.1639	1.0341	1.143	0.9378	1.0071	0.7849	0.842	0.6	0.5513
	24	1.1437	1.213	1.0988	1.1796	1.0381	1.145	0.9438	1.0098	0.7847	0.8328	0.5967	0.5479
	25	1.1465	1.2067	1.1042	1.1799	1.043	1.1585	0.9412	1.0086	0.7846	0.836	0.5913	0.5443
	26	1.1634	1.2357	1.1128	1.1911	1.0476	1.1548	0.9414	1.0151	0.7842	0.8353	0.5892	0.5432
	27	1.1722	1.2154	1.1213	1.1993	1.0566	1.158	0.9543	1.0157	0.7828	0.846	0.5863	0.5422
	28	1.1666	1.2592	1.1323	1.2005	1.0595	1.1683	0.9748	1.0174	0.7905	0.8423	0.5833	0.537
S. saprophyticus F5_7S_P13	Time (hrs)
	0	0.1289	0.1106	0.1265	0.1197	0.1112	0.0985	0.1135	0.1218	0.1176	0.1144	0.1185	0.1244
	1	0.1417	0.1368	0.141	0.1358	0.1325	0.1182	0.1311	0.1318	0.1381	0.1254	0.1344	0.1296
	2	0.1728	0.1661	0.1527	0.1617	0.1555	0.1456	0.1548	0.1598	0.1619	0.1463	0.1564	0.1493
	3	0.222	0.1945	0.1791	0.1876	0.1685	0.1719	0.1765	0.1837	0.1849	0.1721	0.1845	0.1729
	4	0.25	0.2023	0.1809	0.1991	0.1715	0.182	0.1761	0.1984	0.1876	0.194	0.1855	0.1973
	5	0.2699	0.2218	0.1803	0.22	0.1908	0.1978	0.1907	0.2077	0.1994	0.2038	0.1729	0.223
	6	0.3	0.2193	0.1912	0.2155	0.2103	0.2141	0.2157	0.2139	0.1913	0.2018	0.1942	0.2525
	7	0.3397	0.2385	0.2282	0.2141	0.2124	0.2163	0.1985	0.2581	0.2208	0.2429	0.2043	0.2708
	8	0.3762	0.2174	0.2233	0.2251	0.2194	0.2079	0.3114	0.2128	0.2591	0.2296	0.2166	0.291
	9	0.3511	0.2468	0.2512	0.2316	0.2402	0.2146	0.2424	0.2461	0.2346	0.2157	0.2132	0.2617
	10	0.406	0.2604	0.2853	0.2589	0.2456	0.2362	0.276	0.2438	0.236	0.2312	0.2059	0.2563
	11	0.4135	0.2787	0.3067	0.2666	0.2742	0.2726	0.2769	0.2607	0.2462	0.2256	0.1996	0.2506
	12	0.4669	0.2956	0.3221	0.2801	0.2909	0.2794	0.2863	0.2755	0.2328	0.2041	0.1965	0.2428
	13	0.4842	0.3037	0.3229	0.2998	0.3042	0.3113	0.3073	0.2878	0.2256	0.1948	0.1889	0.2369
	14	0.5039	0.3317	0.348	0.317	0.3072	0.3339	0.3148	0.2985	0.2186	0.1881	0.1879	0.2313
	15	0.5174	0.3585	0.3755	0.3324	0.3339	0.3432	0.3157	0.2929	0.2127	0.1921	0.1981	0.2306
	16	0.5292	0.3792	0.3909	0.3482	0.3418	0.3498	0.3151	0.3008	0.2001	0.1883	0.2132	0.2364
	17	0.5422	0.3956	0.4258	0.3621	0.3516	0.3601	0.3236	0.3063	0.2057	0.1786	0.2111	0.2452
	18	0.5486	0.4169	0.429	0.3808	0.3702	0.3748	0.329	0.3044	0.1992	0.1888	0.2051	0.2545
	19	0.5603	0.4406	0.4529	0.3876	0.3868	0.4021	0.3345	0.3149	0.1889	0.1824	0.2203	0.2603
	20	0.5767	0.4542	0.4721	0.4046	0.3915	0.4044	0.3378	0.3214	0.1922	0.1772	0.2188	0.2648
	21	0.6062	0.4693	0.4953	0.4182	0.4056	0.4223	0.3331	0.3414	0.1966	0.1687	0.2156	0.2701
	22	0.649	0.4916	0.4979	0.4336	0.4237	0.4279	0.34	0.3457	0.2052	0.1778	0.2093	0.2711
	23	0.6738	0.4884	0.512	0.4434	0.4401	0.4403	0.3452	0.376	0.1986	0.1795	0.2167	0.27
	24	0.7107	0.5158	0.5311	0.4478	0.4539	0.4574	0.3649	0.3685	0.1993	0.1894	0.2183	0.2703
	25	0.7388	0.5305	0.5293	0.4265	0.487	0.4808	0.3714	0.3806	0.1985	0.1925	0.2111	0.2713
	26	0.7613	0.543	0.5454	0.4539	0.503	0.5104	0.3933	0.3967	0.2017	0.1858	0.2086	0.2718
	27	0.7846	0.5553	0.5709	0.4816	0.5351	0.4979	0.3961	0.4224	0.1994	0.1848	0.21	0.2704
	28	0.7864	0.5914	0.5957	0.4742	0.5179	0.5572	0.4156	0.4394	0.2006	0.1917	0.2063	0.272
S. saprophyticus F6_7S_P5	Time (hrs)
	0	0.0987	0.114	0.114	0.1311	0.1179	0.1125	0.0872	0.1103	0.0986	0.0981	0.0753	0.0964
	1	0.1331	0.1172	0.1289	0.1257	0.1252	0.1254	0.1121	0.1194	0.1084	0.106	0.1104	0.1072
	2	0.1583	0.1334	0.1461	0.1527	0.1431	0.1519	0.1376	0.1482	0.1296	0.1308	0.1291	0.1287
	3	0.2049	0.1615	0.1841	0.1805	0.1694	0.1806	0.1632	0.1794	0.15	0.1622	0.1595	0.1564
	4	0.2504	0.1673	0.1999	0.2014	0.1793	0.2097	0.1668	0.2082	0.1641	0.1856	0.1752	0.1831
	5	0.2857	0.1918	0.2029	0.2129	0.2025	0.216	0.1921	0.2154	0.1797	0.1863	0.1885	0.2098
	6	0.3295	0.2031	0.253	0.2273	0.2021	0.2372	0.2048	0.2345	0.2122	0.221	0.2338	0.2353
	7	0.3652	0.2237	0.2441	0.2511	0.2406	0.2568	0.2086	0.2705	0.2195	0.2456	0.2436	0.2721
	8	0.3953	0.2636	0.2763	0.295	0.2445	0.2763	0.2597	0.2888	0.2314	0.2738	0.2552	0.2839
	9	0.4437	0.275	0.2599	0.3123	0.2716	0.3038	0.2352	0.3043	0.2393	0.2766	0.259	0.2766
	10	0.5249	0.2631	0.2664	0.301	0.2718	0.2961	0.2641	0.3007	0.201	0.2218	0.2376	0.249
	11	0.6037	0.2376	0.2477	0.3012	0.2498	0.275	0.2536	0.2628	0.1898	0.1851	0.2193	0.2397
	12	0.6663	0.2727	0.2676	0.2889	0.2864	0.2945	0.2663	0.2649	0.1844	0.1423	0.2316	0.2253
	13	0.7218	0.2784	0.3584	0.3173	0.3118	0.3367	0.2674	0.2613	0.1656	0.1269	0.2376	0.2137
	14	0.7483	0.3446	0.3541	0.3703	0.3867	0.4098	0.2849	0.2912	0.1626	0.1153	0.2297	0.2114
	15	0.7941	0.3888	0.434	0.4462	0.4233	0.4137	0.3065	0.3186	0.1597	0.1153	0.2257	0.2185
	16	0.8347	0.426	0.5217	0.5107	0.4292	0.4846	0.3532	0.3348	0.1566	0.1112	0.2247	0.227
	17	0.8478	0.462	0.5706	0.5126	0.4423	0.5223	0.3547	0.3679	0.1608	0.11	0.2229	0.2374
	18	0.872	0.4934	0.5806	0.5585	0.523	0.5478	0.3878	0.4086	0.1583	0.1073	0.2218	0.2504
	19	0.9054	0.6005	0.6053	0.6114	0.5788	0.5673	0.4038	0.4218	0.1598	0.1046	0.224	0.2585
	20	0.9244	0.6563	0.6536	0.6742	0.5591	0.5941	0.4315	0.4378	0.16	0.1018	0.2214	0.2668
	21	0.9216	0.6418	0.7006	0.6917	0.5559	0.6306	0.4321	0.4456	0.1622	0.0996	0.2179	0.2735
	22	0.9286	0.6228	0.741	0.7039	0.5958	0.6574	0.4438	0.4474	0.1611	0.0966	0.2179	0.2766
	23	0.9408	0.6087	0.7556	0.6982	0.6539	0.6806	0.4441	0.4759	0.1608	0.0947	0.2168	0.2783
	24	0.9419	0.6332	0.7816	0.6925	0.6835	0.6642	0.4598	0.4849	0.1616	0.0926	0.2146	0.2776
	25	0.9502	0.7113	0.7783	0.7087	0.6515	0.6688	0.469	0.5138	0.1627	0.0913	0.2151	0.2782
	26	0.9411	0.6833	0.7973	0.7547	0.6484	0.7276	0.5055	0.5289	0.1621	0.0895	0.2144	0.2763
	27	0.9455	0.6403	0.7959	0.7635	0.7119	0.6968	0.5296	0.5573	0.1614	0.0889	0.2129	0.2757
	28	0.9303	0.6675	0.8209	0.7577	0.6852	0.7421	0.5422	0.5849	0.1612	0.0877	0.2117	0.2749
B. amyloliquifaecins IIF7SW-P4	Time (hrs)
	0	0.1165	0.1195	0.0988	0.1247	0.1217	0.1241	0.1258	0.1286	0.1169	0.1293	0.1128	0.1349
	1	0.1309	0.1301	0.1163	0.133	0.1293	0.1366	0.1312	0.1414	0.1251	0.1322	0.1224	0.135
	2	0.1493	0.1453	0.1597	0.1581	0.1647	0.1763	0.1858	0.163	0.1445	0.1664	0.1362	0.1692
	3	0.1706	0.1966	0.1651	0.2019	0.1779	0.2073	0.1825	0.2023	0.2136	0.1998	0.1837	0.1828
	4	0.1872	0.2076	0.1719	0.2137	0.189	0.2033	0.2054	0.2152	0.211	0.2132	0.1977	0.1978
	5	0.2347	0.2082	0.1961	0.2058	0.2061	0.2031	0.2124	0.2202	0.2081	0.226	0.2052	0.2145
	6	0.2482	0.2454	0.2323	0.2535	0.2501	0.2516	0.2529	0.2411	0.2502	0.2506	0.2444	0.2412
	7	0.3157	0.2746	0.2696	0.2797	0.2842	0.2701	0.2761	0.276	0.2772	0.2768	0.2674	0.2618
	8	0.3402	0.3008	0.2794	0.3061	0.3015	0.2977	0.2935	0.3087	0.2923	0.2833	0.2677	0.2719
	9	0.3419	0.3085	0.3007	0.3146	0.3113	0.3064	0.2905	0.3209	0.2801	0.2776	0.2717	0.2789
	10	0.3431	0.3131	0.2929	0.3163	0.3133	0.2954	0.2782	0.3064	0.252	0.2639	0.2758	0.277
	11	0.3509	0.2989	0.3035	0.3019	0.3092	0.2833	0.2653	0.2841	0.2665	0.2488	0.2729	0.273
	12	0.4049	0.2996	0.3251	0.3008	0.3079	0.2783	0.2716	0.2639	0.2677	0.2427	0.2737	0.2696
	13	0.439	0.3086	0.3486	0.3122	0.3327	0.3373	0.2885	0.3002	0.2501	0.2292	0.2344	0.264
	14	0.4432	0.3179	0.3655	0.3279	0.3413	0.3066	0.2987	0.2881	0.2411	0.2601	0.2127	0.2574
	15	0.477	0.3363	0.3784	0.3486	0.3545	0.3155	0.2746	0.2548	0.2196	0.2582	0.2034	0.251
	16	0.5029	0.3499	0.39	0.3525	0.3577	0.3233	0.2631	0.2363	0.245	0.2045	0.1874	0.2453
	17	0.5191	0.379	0.4037	0.3986	0.3553	0.3239	0.23	0.2122	0.2231	0.2408	0.1824	0.2436
	18	0.5048	0.3632	0.4409	0.3999	0.3646	0.3335	0.249	0.197	0.2017	0.2262	0.1808	0.227
	19	0.5136	0.4612	0.4363	0.4282	0.3917	0.4225	0.228	0.2018	0.1995	0.2306	0.1752	0.2303
	20	0.4752	0.4426	0.4379	0.4638	0.4583	0.4452	0.1911	0.1882	0.2001	0.2008	0.1728	0.2321
	21	0.4547	0.4377	0.4331	0.4491	0.4269	0.4303	0.1903	0.1879	0.1919	0.2215	0.1775	0.2096
	22	0.4273	0.4348	0.4271	0.4489	0.4121	0.3999	0.1787	0.1819	0.1817	0.1898	0.177	0.2016
	23	0.4265	0.4287	0.4081	0.4382	0.4004	0.3855	0.1728	0.1745	0.1962	0.198	0.172	0.195
	24	0.4145	0.4156	0.3899	0.4242	0.388	0.3739	0.1653	0.1718	0.1714	0.1844	0.1633	0.1873
	25	0.4082	0.4018	0.3753	0.4149	0.3696	0.3639	0.1599	0.164	0.1666	0.1761	0.1544	0.1808
	26	0.3949	0.3887	0.3628	0.3996	0.3528	0.3511	0.1525	0.1576	0.1663	0.1711	0.1475	0.1766
	27	0.3911	0.3775	0.354	0.3854	0.3458	0.3398	0.1505	0.1536	0.1638	0.1786	0.154	0.1714
	28	0.3855	0.3677	0.3417	0.3843	0.3395	0.3305	0.1456	0.1482	0.1803	0.1752	0.1437	0.1666
B. amyloliquifaecins IIF7SC-B1	Time (hrs)
	0	0.1029	0.1421	0.1147	0.1701	0.1225	0.1461	0.1099	0.1265	0.1276	0.1299	0.1096	0.1213
	1	0.1023	0.1447	0.1116	0.1691	0.1241	0.1372	0.1097	0.1287	0.1291	0.1267	0.1031	0.1246
	2	0.1112	0.1407	0.1053	0.1615	0.1217	0.1328	0.109	0.124	0.1263	0.1213	0.1031	0.1266
	3	0.1065	0.1774	0.1006	0.1862	0.1258	0.1585	0.1546	0.1269	0.1241	0.1449	0.1006	0.137
	4	0.1336	0.1566	0.1233	0.1892	0.1421	0.1501	0.1255	0.1435	0.1422	0.1435	0.1267	0.1539
	5	0.1565	0.162	0.2063	0.1859	0.2887	0.167	0.235	0.1805	0.2531	0.3422	0.2102	0.2275
	6	0.1835	0.1977	0.2908	0.1843	0.3153	0.2603	0.3003	0.2706	0.269	0.2267	0.2721	0.2064
	7	0.2085	0.2027	0.3129	0.22	0.3443	0.2696	0.3211	0.2768	0.2988	0.2276	0.2753	0.2455
	8	0.2564	0.2153	0.3352	0.2538	0.3547	0.2861	0.3427	0.2863	0.3206	0.2331	0.2761	0.2321
	9	0.2604	0.2346	0.3593	0.2655	0.3598	0.3058	0.3404	0.3061	0.3373	0.2303	0.289	0.2326
	10	0.317	0.2549	0.3807	0.2921	0.3936	0.2979	0.349	0.313	0.346	0.2284	0.2943	0.2434
	11	0.3395	0.3013	0.4374	0.3097	0.4281	0.2911	0.3554	0.3061	0.3223	0.2153	0.2902	0.2459
	12	0.3114	0.3233	0.4289	0.3114	0.4298	0.2747	0.3912	0.2984	0.3059	0.2152	0.2905	0.2283
	13	0.2847	0.2789	0.3993	0.2422	0.3937	0.2429	0.2735	0.2942	0.2556	0.1989	0.2917	0.227
	14	0.2848	0.2388	0.3562	0.238	0.3517	0.2217	0.2537	0.2986	0.2243	0.1872	0.2983	0.2177
	15	0.3248	0.2185	0.283	0.1958	0.3071	0.1955	0.2574	0.2976	0.216	0.1915	0.2963	0.2273
	16	0.5016	0.18	0.2646	0.1552	0.3234	0.1703	0.2135	0.2838	0.204	0.1849	0.2998	0.2286
	17	0.6952	0.2252	0.2705	0.1261	0.3075	0.1557	0.2207	0.2709	0.1948	0.1784	0.2787	0.194
	18	0.7852	0.2787	0.4269	0.1162	0.3486	0.1389	0.1128	0.254	0.1794	0.1913	0.2497	0.2379
	19	0.8604	0.4227	0.5737	0.1016	0.4419	0.1281	0.0966	0.2333	0.1603	0.198	0.22	0.2198
	20	0.9387	0.5632	0.6595	0.0892	0.5694	0.1418	0.0937	0.1955	0.1562	0.1914	0.237	0.1774
	21	1.0148	0.6667	0.7266	0.0844	0.6274	0.1114	0.0945	0.2236	0.1665	0.1789	0.2058	0.2054
	22	1.0917	0.7379	0.7916	0.0814	0.6898	0.1088	0.1001	0.1943	0.1789	0.1842	0.1868	0.1987
	23	1.1513	0.7953	0.8229	0.0795	0.7391	0.1339	0.0949	0.1964	0.1794	0.1701	0.1877	0.1916
	24	1.2017	0.8575	0.7659	0.0791	0.7702	0.1209	0.0773	0.2044	0.1748	0.1797	0.1987	0.1848
	25	1.2414	0.9007	0.7416	0.0741	0.7388	0.1647	0.0746	0.1703	0.1664	0.1488	0.1791	0.1595
	26	1.2649	0.8296	0.7145	0.0721	0.7259	0.1388	0.0743	0.2056	0.1526	0.1573	0.2019	0.1605
	27	1.2722	0.7827	0.7268	0.0698	0.7385	0.1566	0.0733	0.2049	0.144	0.1429	0.1857	0.1629
	28	1.2768	0.7844	0.7387	0.0674	0.7443	0.1261	0.0746	0.1717	0.1625	0.1561	0.1604	0.1563
P. polymyxa IIF5SW-B4	Time (hrs)
	0	0.1105	0.12	0.1183	0.1179	0.1148	0.1195	0.1287	0.1258	0.1247	0.1269	0.1173	0.1385
	1	0.1168	0.1301	0.1283	0.1324	0.1225	0.1434	0.1336	0.1424	0.1383	0.1435	0.1312	0.1509
	2	0.131	0.1558	0.1463	0.1513	0.1403	0.1547	0.1567	0.167	0.1576	0.1596	0.15	0.1752
	3	0.1464	0.1697	0.1586	0.1599	0.1622	0.1662	0.1659	0.1754	0.1678	0.1698	0.1593	0.1966
	4	0.1636	0.1622	0.1658	0.1628	0.1655	0.1659	0.1606	0.1662	0.1747	0.1673	0.1548	0.21
	5	0.18	0.1982	0.2067	0.1937	0.1952	0.214	0.1945	0.2144	0.2037	0.2097	0.222	0.2677
	6	0.2022	0.2357	0.2385	0.2236	0.2227	0.2446	0.2284	0.2449	0.2365	0.2326	0.2439	0.3107
	7	0.239	0.2722	0.2757	0.2608	0.2632	0.2781	0.271	0.2872	0.2745	0.2734	0.2684	0.3411
	8	0.2275	0.3067	0.258	0.3015	0.2665	0.339	0.2702	0.3261	0.3243	0.3294	0.2717	0.3476
	9	0.2181	0.2761	0.2487	0.2834	0.2539	0.2914	0.2631	0.2914	0.2067	0.2294	0.2739	0.2951
	10	0.2129	0.2703	0.2534	0.2711	0.2447	0.2684	0.2388	0.2562	0.1533	0.1654	0.1757	0.1607
	11	0.2096	0.2674	0.2492	0.2672	0.2361	0.2613	0.2238	0.2434	0.1336	0.1551	0.1281	0.1316
	12	0.2187	0.2666	0.2378	0.2622	0.2304	0.2474	0.2036	0.2243	0.1099	0.1236	0.1068	0.123
	13	0.2146	0.2668	0.2236	0.2548	0.2049	0.2366	0.1828	0.2012	0.0957	0.1037	0.0966	0.1109
	14	0.2089	0.2667	0.2088	0.2452	0.1734	0.2111	0.1623	0.1792	0.0861	0.0885	0.0921	0.1035
	15	0.2037	0.2649	0.1923	0.2352	0.1383	0.1818	0.138	0.1492	0.0797	0.0774	0.0889	0.0975
	16	0.1925	0.2623	0.1721	0.2241	0.1113	0.1507	0.115	0.1179	0.0758	0.0707	0.0846	0.0917
	17	0.1824	0.2645	0.1562	0.2116	0.094	0.1284	0.098	0.0947	0.0727	0.0669	0.0803	0.0864
	18	0.1731	0.2634	0.1433	0.1951	0.085	0.1136	0.0871	0.0818	0.0707	0.0647	0.0772	0.0828
	19	0.1642	0.2551	0.1328	0.1791	0.0797	0.105	0.081	0.0757	0.0694	0.0625	0.0753	0.0802
	20	0.1563	0.2459	0.1247	0.1668	0.077	0.0999	0.0771	0.0724	0.0692	0.0618	0.074	0.0794
	21	0.1482	0.2369	0.1178	0.1552	0.0755	0.0978	0.075	0.0715	0.0696	0.0617	0.0731	0.0784
	22	0.1431	0.2297	0.1126	0.1456	0.0745	0.0962	0.0733	0.0712	0.07	0.0619	0.0728	0.0777
	23	0.1395	0.2207	0.109	0.1368	0.0743	0.0953	0.0705	0.0706	0.0705	0.0624	0.0726	0.0782
	24	0.1362	0.2128	0.107	0.1285	0.0743	0.0946	0.0696	0.0705	0.0715	0.0632	0.0722	0.078
	25	0.1342	0.2047	0.1056	0.1213	0.0748	0.0944	0.0697	0.0707	0.0723	0.064	0.0723	0.0784
	26	0.1332	0.1985	0.1046	0.1153	0.0755	0.0943	0.0715	0.0713	0.0731	0.0644	0.0723	0.0787
	27	0.1333	0.1919	0.104	0.1112	0.0763	0.0952	0.0738	0.0717	0.074	0.0651	0.0722	0.0787
	28	0.1344	0.1866	0.1034	0.108	0.0775	0.0954	0.0764	0.0725	0.0749	0.0659	0.0727	0.0794
P. polymyxa IIF8SW-P3	Time (hrs)
	0	0.1575	0.1675	0.1527	0.1665	0.1712	0.1648	0.1706	0.1717	0.163	0.1703	0.1754	0.1744
	1	0.1736	0.1898	0.1777	0.1866	0.1919	0.185	0.1876	0.1931	0.1813	0.1961	0.1867	0.194
	2	0.1862	0.2068	0.1859	0.2085	0.2111	0.1991	0.2137	0.217	0.2053	0.2072	0.2015	0.2056
	3	0.2066	0.217	0.2087	0.2228	0.2326	0.2193	0.2312	0.227	0.2168	0.2245	0.2241	0.2256
	4	0.2227	0.2295	0.2199	0.2133	0.2533	0.2221	0.2598	0.2271	0.2335	0.23	0.2305	0.237
	5	0.2326	0.2729	0.2501	0.2594	0.3091	0.2634	0.274	0.2724	0.2608	0.2703	0.286	0.2849
	6	0.2868	0.3158	0.2887	0.3298	0.3496	0.3224	0.3308	0.3498	0.3372	0.3156	0.3413	0.3467
	7	0.295	0.368	0.3496	0.3861	0.403	0.3569	0.3869	0.3717	0.3993	0.3292	0.3718	0.3696
	8	0.274	0.3418	0.3158	0.3447	0.3464	0.3125	0.3315	0.3284	0.3313	0.3457	0.403	0.3792
	9	0.2814	0.3335	0.3123	0.3383	0.3575	0.3163	0.3249	0.3393	0.3104	0.3041	0.2587	0.2493
	10	0.2851	0.3238	0.3146	0.3288	0.3448	0.3017	0.3132	0.3173	0.2583	0.2556	0.1804	0.1512
	11	0.2855	0.3161	0.2997	0.3237	0.3095	0.2881	0.296	0.2891	0.213	0.2111	0.1573	0.1163
	12	0.2807	0.3169	0.288	0.3135	0.2897	0.2516	0.2681	0.2553	0.1825	0.1769	0.139	0.1117
	13	0.2679	0.3123	0.269	0.3024	0.2422	0.2093	0.2451	0.2323	0.1516	0.1471	0.1213	0.0985
	14	0.2578	0.3051	0.2525	0.2881	0.2048	0.1586	0.1996	0.1974	0.1299	0.1239	0.1122	0.0927
	15	0.246	0.298	0.2359	0.2666	0.1915	0.1336	0.1538	0.1556	0.1153	0.1054	0.1064	0.0899
	16	0.235	0.2911	0.2316	0.2446	0.1764	0.1289	0.1247	0.1221	0.1061	0.0946	0.1027	0.0845
	17	0.2265	0.2817	0.2172	0.2242	0.1615	0.1179	0.11	0.104	0.0998	0.0889	0.0974	0.0803
	18	0.2209	0.2688	0.202	0.2069	0.1515	0.1093	0.1051	0.0971	0.0969	0.0863	0.0944	0.0795
	19	0.2157	0.2606	0.1857	0.1926	0.1456	0.1044	0.1032	0.0951	0.0948	0.084	0.0929	0.0789
	20	0.2103	0.251	0.1718	0.1841	0.1425	0.1017	0.1037	0.0949	0.093	0.0821	0.0926	0.0791
	21	0.2035	0.2418	0.1625	0.1751	0.1376	0.0989	0.104	0.0953	0.0927	0.0818	0.0925	0.079
	22	0.1982	0.2326	0.156	0.1669	0.1352	0.0977	0.1025	0.0943	0.0922	0.0812	0.0926	0.0789
	23	0.1939	0.2216	0.1507	0.1586	0.1334	0.0983	0.1002	0.0939	0.0921	0.0811	0.0924	0.0793
	24	0.1927	0.2106	0.1469	0.1527	0.1329	0.098	0.0988	0.0931	0.0921	0.081	0.0921	0.079
	25	0.1895	0.2014	0.1438	0.1474	0.133	0.0998	0.0982	0.0931	0.0925	0.0812	0.0927	0.0796
	26	0.1872	0.1937	0.1413	0.1431	0.1326	0.1004	0.0991	0.0928	0.0928	0.0815	0.0926	0.0793
	27	0.1859	0.1873	0.1411	0.1403	0.1326	0.1013	0.1007	0.0932	0.093	0.0818	0.0929	0.0803
	28	0.1829	0.1824	0.1417	0.1386	0.1338	0.1019	0.1026	0.0929	0.0936	0.0821	0.0929	0.0808

## Sheet: Supplementary Figure 2
Species	UV dose (J/m2)
P. fulva F8_7S_9B	Time (hrs)	0	0	5	5	25	25	50	50	100	100	200	200
	0	0.037	0.037	0.037	0.04	0.038	0.043	0.044	0.042	0.042	0.044	0.054	0.056
	1	0.052	0.053	0.048	0.052	0.051	0.054	0.05	0.05	0.041	0.048	0.041	0.04
	2	0.069	0.065	0.065	0.06	0.069	0.068	0.066	0.063	0.055	0.056	0.052	0.047
	3	0.098	0.113	0.098	0.088	0.084	0.094	0.083	0.076	0.072	0.069	0.069	0.062
	4	0.161	0.168	0.156	0.155	0.125	0.137	0.125	0.11	0.09	0.09	0.081	0.082
	5	0.264	0.285	0.265	0.269	0.235	0.24	0.214	0.186	0.127	0.126	0.105	0.106
	6	0.361	0.379	0.361	0.374	0.336	0.347	0.32	0.285	0.234	0.23	0.19	0.157
	7	0.464	0.474	0.452	0.459	0.413	0.422	0.4	0.377	0.329	0.325	0.272	0.257
	8	0.563	0.556	0.534	0.542	0.508	0.514	0.495	0.465	0.408	0.41	0.365	0.347
	9	0.63	0.608	0.627	0.624	0.504	0.454	0.52	0.539	0.497	0.505	0.456	0.445
	10	0.736	0.736	0.76	0.722	0.693	0.69	0.669	0.623	0.452	0.461	0.534	0.534
	11	0.737	0.736	0.737	0.725	0.731	0.736	0.721	0.706	0.682	0.655	0.602	0.559
	12	0.749	0.738	0.739	0.738	0.738	0.741	0.732	0.726	0.699	0.697	0.7	0.679
	13	0.763	0.753	0.752	0.755	0.749	0.763	0.748	0.732	0.712	0.708	0.72	0.693
	14	0.776	0.771	0.771	0.771	0.776	0.781	0.762	0.749	0.725	0.724	0.738	0.708
	15	0.791	0.79	0.784	0.79	0.786	0.805	0.783	0.774	0.739	0.739	0.756	0.729
	16	0.807	0.803	0.795	0.801	0.805	0.815	0.798	0.789	0.761	0.761	0.777	0.749
	17	0.823	0.814	0.813	0.818	0.814	0.824	0.809	0.801	0.776	0.783	0.798	0.773
	18	0.839	0.833	0.826	0.833	0.827	0.841	0.823	0.812	0.789	0.792	0.818	0.789
	19	0.852	0.852	0.84	0.848	0.846	0.861	0.841	0.829	0.8	0.802	0.833	0.799
	20	0.862	0.863	0.849	0.86	0.858	0.875	0.859	0.844	0.813	0.824	0.84	0.812
	21	0.872	0.871	0.865	0.869	0.868	0.885	0.869	0.856	0.827	0.839	0.856	0.834
	22	0.884	0.879	0.869	0.883	0.879	0.896	0.879	0.864	0.84	0.848	0.869	0.84
	23	0.9	0.894	0.878	0.893	0.894	0.906	0.891	0.873	0.848	0.861	0.878	0.856
	24	0.906	0.907	0.893	0.903	0.899	0.915	0.896	0.884	0.859	0.866	0.884	0.861
	25	0.918	0.917	0.902	0.91	0.906	0.927	0.907	0.891	0.865	0.877	0.891	0.871
	26	0.916	0.923	0.912	0.918	0.914	0.932	0.914	0.905	0.881	0.885	0.905	0.88
	27	0.932	0.935	0.924	0.93	0.922	0.94	0.925	0.914	0.894	0.899	0.91	0.888
	28	0.93	0.942	0.929	0.94	0.937	0.949	0.931	0.925	0.901	0.905	0.919	0.898
	29	0.935	0.95	0.937	0.943	0.935	0.954	0.945	0.928	0.909	0.91	0.926	0.91
	30	0.939	0.953	0.94	0.947	0.939	0.962	0.949	0.935	0.916	0.921	0.935	0.909
	31	0.943	0.953	0.942	0.948	0.944	0.961	0.954	0.939	0.923	0.93	0.936	0.917
	32	0.942	0.955	0.944	0.95	0.944	0.961	0.953	0.943	0.924	0.927	0.939	0.922
	33	0.94	0.957	0.942	0.947	0.941	0.965	0.953	0.946	0.921	0.935	0.945	0.925
	34	0.938	0.959	0.941	0.947	0.939	0.964	0.95	0.942	0.918	0.937	0.94	0.926
	35	0.936	0.956	0.937	0.945	0.938	0.96	0.953	0.946	0.921	0.935	0.94	0.921
	36	0.929	0.951	0.936	0.941	0.934	0.954	0.947	0.939	0.922	0.934	0.94	0.915
S. saprophyticus F5_7S_P13	Time (hrs)
	0	0.084	0.092	0.082	0.085	0.081	0.085	0.087	0.085	0.085	0.083	0.084	0.085
	1	0.11	0.112	0.109	0.104	0.105	0.108	0.106	0.107	0.108	0.107	0.111	0.116
	2	0.137	0.141	0.136	0.132	0.133	0.13	0.135	0.133	0.131	0.128	0.132	0.134
	3	0.165	0.162	0.16	0.155	0.157	0.155	0.153	0.156	0.149	0.149	0.144	0.144
	4	0.202	0.198	0.187	0.184	0.175	0.179	0.171	0.171	0.16	0.158	0.151	0.145
	5	0.234	0.229	0.21	0.211	0.193	0.195	0.181	0.183	0.169	0.164	0.149	0.138
	6	0.268	0.252	0.225	0.227	0.203	0.208	0.19	0.189	0.166	0.165	0.146	0.143
	7	0.309	0.276	0.251	0.25	0.217	0.218	0.199	0.2	0.171	0.172	0.156	0.154
	8	0.348	0.29	0.275	0.294	0.23	0.262	0.211	0.21	0.199	0.184	0.15	0.166
	9	0.376	0.323	0.287	0.298	0.278	0.259	0.268	0.254	0.186	0.179	0.152	0.18
	10	0.424	0.341	0.329	0.333	0.286	0.299	0.252	0.275	0.223	0.215	0.16	0.199
	11	0.487	0.375	0.38	0.37	0.323	0.321	0.289	0.272	0.236	0.211	0.176	0.225
	12	0.515	0.41	0.399	0.43	0.352	0.347	0.315	0.297	0.246	0.229	0.189	0.253
	13	0.553	0.437	0.422	0.45	0.432	0.418	0.343	0.348	0.291	0.267	0.21	0.283
	14	0.601	0.475	0.464	0.457	0.461	0.455	0.383	0.367	0.291	0.273	0.231	0.313
	15	0.643	0.514	0.482	0.532	0.467	0.483	0.426	0.395	0.326	0.319	0.242	0.358
	16	0.662	0.526	0.531	0.559	0.509	0.486	0.439	0.423	0.339	0.348	0.287	0.401
	17	0.684	0.595	0.557	0.566	0.54	0.525	0.474	0.458	0.383	0.38	0.3	0.436
	18	0.677	0.592	0.552	0.597	0.536	0.527	0.497	0.503	0.407	0.408	0.321	0.461
	19	0.701	0.611	0.607	0.6	0.578	0.56	0.515	0.537	0.434	0.435	0.35	0.513
	20	0.711	0.616	0.597	0.628	0.598	0.573	0.548	0.55	0.473	0.465	0.38	0.55
	21	0.719	0.64	0.639	0.628	0.615	0.591	0.565	0.58	0.496	0.495	0.416	0.574
	22	0.723	0.653	0.621	0.635	0.632	0.613	0.576	0.6	0.525	0.517	0.439	0.597
	23	0.731	0.657	0.637	0.656	0.628	0.639	0.594	0.607	0.537	0.544	0.476	0.625
	24	0.739	0.678	0.634	0.665	0.661	0.626	0.604	0.621	0.568	0.57	0.491	0.661
	25	0.742	0.681	0.667	0.667	0.652	0.657	0.631	0.641	0.587	0.578	0.517	0.676
	26	0.744	0.679	0.654	0.689	0.667	0.65	0.634	0.644	0.598	0.602	0.539	0.704
	27	0.746	0.678	0.672	0.696	0.661	0.676	0.659	0.662	0.621	0.609	0.566	0.721
	28	0.748	0.683	0.666	0.682	0.674	0.68	0.653	0.673	0.626	0.632	0.567	0.732
	29	0.748	0.684	0.665	0.683	0.676	0.673	0.65	0.678	0.654	0.649	0.594	0.748
	30	0.751	0.684	0.666	0.686	0.684	0.686	0.654	0.691	0.652	0.657	0.599	0.761
	31	0.752	0.685	0.668	0.688	0.687	0.678	0.672	0.686	0.657	0.673	0.616	0.769
	32	0.754	0.686	0.668	0.687	0.688	0.687	0.668	0.693	0.661	0.66	0.641	0.765
	33	0.757	0.686	0.669	0.688	0.689	0.686	0.676	0.696	0.676	0.67	0.653	0.766
	34	0.758	0.688	0.671	0.689	0.691	0.688	0.675	0.698	0.681	0.686	0.646	0.765
	35	0.76	0.688	0.67	0.689	0.692	0.688	0.678	0.7	0.686	0.689	0.661	0.764
	36	0.763	0.688	0.671	0.69	0.693	0.689	0.679	0.702	0.692	0.697	0.667	0.763
S. saprophyticus F6_7S_P5	Time (hrs)
	0	0.089	0.089	0.083	0.081	0.082	0.086	0.086	0.084	0.083	0.086	0.075	0.082
	1	0.124	0.118	0.117	0.113	0.118	0.122	0.123	0.124	0.124	0.128	0.115	0.118
	2	0.127	0.119	0.121	0.114	0.121	0.124	0.123	0.122	0.121	0.126	0.117	0.12
	3	0.152	0.122	0.117	0.123	0.127	0.121	0.132	0.118	0.124	0.117	0.107	0.124
	4	0.169	0.147	0.149	0.141	0.146	0.147	0.152	0.137	0.136	0.138	0.114	0.13
	5	0.198	0.169	0.168	0.165	0.168	0.169	0.165	0.158	0.15	0.151	0.125	0.142
	6	0.219	0.191	0.185	0.185	0.187	0.187	0.179	0.174	0.171	0.169	0.128	0.145
	7	0.244	0.215	0.21	0.205	0.207	0.204	0.2	0.194	0.18	0.174	0.136	0.156
	8	0.271	0.238	0.231	0.227	0.228	0.223	0.217	0.214	0.196	0.179	0.153	0.163
	9	0.299	0.26	0.254	0.255	0.25	0.245	0.239	0.24	0.195	0.19	0.177	0.174
	10	0.324	0.288	0.282	0.283	0.275	0.261	0.263	0.269	0.203	0.201	0.209	0.19
	11	0.354	0.312	0.309	0.313	0.3	0.28	0.287	0.296	0.2	0.218	0.229	0.208
	12	0.388	0.337	0.338	0.335	0.337	0.293	0.308	0.332	0.212	0.237	0.254	0.231
	13	0.421	0.36	0.37	0.363	0.363	0.308	0.335	0.36	0.22	0.25	0.266	0.256
	14	0.454	0.386	0.417	0.414	0.395	0.336	0.368	0.386	0.228	0.262	0.286	0.28
	15	0.481	0.409	0.46	0.464	0.434	0.344	0.392	0.412	0.237	0.273	0.304	0.325
	16	0.508	0.432	0.518	0.491	0.461	0.369	0.422	0.428	0.258	0.29	0.325	0.336
	17	0.539	0.478	0.544	0.514	0.484	0.375	0.456	0.461	0.285	0.312	0.343	0.353
	18	0.562	0.507	0.587	0.55	0.515	0.401	0.465	0.48	0.312	0.324	0.353	0.386
	19	0.593	0.55	0.594	0.575	0.543	0.418	0.49	0.53	0.331	0.363	0.369	0.407
	20	0.609	0.552	0.618	0.595	0.573	0.44	0.518	0.536	0.356	0.381	0.403	0.428
	21	0.629	0.591	0.621	0.597	0.562	0.464	0.541	0.577	0.393	0.418	0.41	0.46
	22	0.643	0.604	0.648	0.617	0.609	0.497	0.561	0.571	0.407	0.429	0.443	0.497
	23	0.65	0.604	0.667	0.628	0.596	0.528	0.559	0.599	0.42	0.449	0.472	0.518
	24	0.661	0.611	0.696	0.638	0.625	0.518	0.586	0.618	0.437	0.492	0.486	0.535
	25	0.674	0.627	0.669	0.633	0.634	0.519	0.567	0.623	0.473	0.478	0.503	0.577
	26	0.685	0.619	0.672	0.638	0.61	0.537	0.613	0.61	0.467	0.487	0.54	0.585
	27	0.681	0.618	0.682	0.671	0.649	0.563	0.612	0.624	0.476	0.532	0.552	0.6
	28	0.686	0.64	0.689	0.658	0.629	0.545	0.603	0.646	0.515	0.507	0.578	0.624
	29	0.684	0.629	0.679	0.655	0.638	0.563	0.627	0.641	0.501	0.533	0.581	0.651
	30	0.684	0.633	0.687	0.658	0.631	0.56	0.613	0.645	0.499	0.546	0.602	0.654
	31	0.687	0.634	0.685	0.658	0.634	0.553	0.627	0.649	0.53	0.539	0.602	0.661
	32	0.687	0.634	0.686	0.658	0.634	0.555	0.624	0.642	0.525	0.567	0.625	0.666
	33	0.691	0.633	0.686	0.658	0.633	0.555	0.623	0.642	0.526	0.575	0.626	0.681
	34	0.693	0.634	0.687	0.658	0.633	0.555	0.623	0.643	0.528	0.567	0.649	0.683
	35	0.695	0.636	0.685	0.659	0.633	0.555	0.624	0.644	0.526	0.566	0.65	0.686
	36	0.699	0.638	0.686	0.658	0.633	0.554	0.624	0.644	0.528	0.567	0.646	0.686
B. amyloliquifaecins IIF7SW-P4	Time (hrs)
	0	0.092	0.095	0.088	0.09	0.087	0.09	0.093	0.093	0.09	0.091	0.092	0.092
	1	0.092	0.099	0.09	0.092	0.095	0.093	0.093	0.093	0.096	0.092	0.094	0.092
	2	0.101	0.106	0.103	0.098	0.109	0.1	0.104	0.102	0.103	0.1	0.103	0.096
	3	0.122	0.128	0.124	0.122	0.121	0.116	0.119	0.118	0.115	0.114	0.11	0.111
	4	0.142	0.142	0.143	0.138	0.139	0.134	0.135	0.132	0.131	0.128	0.122	0.123
	5	0.165	0.164	0.162	0.158	0.161	0.158	0.159	0.155	0.15	0.147	0.136	0.145
	6	0.178	0.18	0.176	0.177	0.185	0.182	0.177	0.173	0.166	0.162	0.152	0.156
	7	0.208	0.213	0.214	0.211	0.211	0.209	0.2	0.199	0.184	0.179	0.164	0.173
	8	0.232	0.238	0.231	0.232	0.23	0.235	0.226	0.222	0.205	0.201	0.18	0.184
	9	0.243	0.263	0.251	0.255	0.243	0.252	0.24	0.237	0.225	0.224	0.193	0.196
	10	0.264	0.298	0.278	0.289	0.26	0.276	0.263	0.25	0.238	0.23	0.208	0.207
	11	0.31	0.312	0.299	0.299	0.304	0.321	0.287	0.289	0.257	0.239	0.211	0.211
	12	0.373	0.361	0.317	0.337	0.315	0.352	0.321	0.302	0.276	0.248	0.22	0.221
	13	0.396	0.388	0.331	0.36	0.333	0.362	0.37	0.335	0.308	0.294	0.216	0.236
	14	0.448	0.385	0.368	0.389	0.37	0.37	0.374	0.352	0.343	0.333	0.243	0.273
	15	0.487	0.418	0.39	0.409	0.393	0.379	0.38	0.354	0.365	0.368	0.314	0.355
	16	0.484	0.422	0.385	0.411	0.398	0.397	0.403	0.377	0.372	0.367	0.362	0.433
	17	0.477	0.414	0.379	0.397	0.383	0.391	0.394	0.382	0.403	0.399	0.379	0.457
	18	0.467	0.407	0.374	0.381	0.384	0.377	0.38	0.366	0.412	0.418	0.397	0.48
	19	0.46	0.398	0.364	0.365	0.377	0.37	0.359	0.361	0.386	0.399	0.393	0.488
	20	0.452	0.376	0.346	0.349	0.358	0.358	0.343	0.354	0.386	0.398	0.377	0.49
	21	0.443	0.359	0.328	0.331	0.336	0.34	0.322	0.338	0.379	0.392	0.379	0.499
	22	0.437	0.346	0.315	0.319	0.31	0.326	0.308	0.313	0.364	0.382	0.382	0.496
	23	0.419	0.332	0.305	0.309	0.297	0.313	0.295	0.299	0.338	0.362	0.37	0.487
	24	0.402	0.321	0.296	0.303	0.289	0.304	0.283	0.29	0.321	0.332	0.345	0.477
	25	0.396	0.314	0.289	0.297	0.281	0.301	0.28	0.283	0.306	0.319	0.33	0.449
	26	0.394	0.307	0.283	0.292	0.274	0.297	0.273	0.276	0.297	0.311	0.32	0.445
	27	0.397	0.298	0.281	0.289	0.269	0.289	0.268	0.269	0.289	0.309	0.311	0.451
	28	0.4	0.294	0.28	0.287	0.267	0.289	0.264	0.267	0.282	0.311	0.306	0.465
	29	0.405	0.291	0.28	0.282	0.264	0.286	0.262	0.263	0.278	0.317	0.287	0.481
	30	0.414	0.289	0.284	0.282	0.262	0.284	0.261	0.264	0.277	0.329	0.28	0.497
	31	0.424	0.293	0.293	0.283	0.265	0.285	0.261	0.265	0.28	0.336	0.282	0.515
	32	0.437	0.294	0.308	0.284	0.267	0.289	0.263	0.268	0.281	0.345	0.293	0.535
	33	0.448	0.298	0.319	0.289	0.269	0.301	0.268	0.274	0.285	0.357	0.304	0.556
	34	0.455	0.303	0.329	0.3	0.275	0.313	0.275	0.281	0.286	0.37	0.318	0.577
	35	0.466	0.31	0.344	0.311	0.281	0.33	0.285	0.291	0.29	0.384	0.333	0.597
	36	0.476	0.327	0.364	0.325	0.29	0.344	0.299	0.303	0.299	0.401	0.349	0.618
B. amyloliquifaecins IIF7SC-B1	Time (hrs)
	0	0.071	0.072	0.064	0.068	0.067	0.071	0.078	0.07	0.066	0.07	0.067	0.075
	1	0.075	0.078	0.071	0.073	0.076	0.078	0.082	0.076	0.071	0.072	0.07	0.085
	2	0.085	0.084	0.08	0.086	0.088	0.09	0.092	0.084	0.077	0.083	0.075	0.086
	3	0.099	0.095	0.09	0.097	0.098	0.097	0.097	0.096	0.091	0.091	0.087	0.097
	4	0.117	0.12	0.115	0.106	0.109	0.108	0.11	0.106	0.097	0.101	0.094	0.107
	5	0.14	0.139	0.129	0.128	0.135	0.134	0.13	0.127	0.111	0.118	0.105	0.121
	6	0.163	0.149	0.155	0.155	0.156	0.154	0.147	0.146	0.126	0.132	0.115	0.132
	7	0.187	0.182	0.176	0.178	0.177	0.174	0.166	0.165	0.144	0.146	0.124	0.144
	8	0.213	0.217	0.209	0.212	0.207	0.199	0.191	0.185	0.162	0.165	0.135	0.156
	9	0.221	0.235	0.22	0.233	0.222	0.22	0.214	0.209	0.18	0.186	0.15	0.167
	10	0.24	0.252	0.253	0.252	0.245	0.239	0.228	0.227	0.195	0.196	0.164	0.178
	11	0.276	0.294	0.281	0.279	0.267	0.264	0.23	0.229	0.207	0.205	0.176	0.19
	12	0.345	0.331	0.303	0.343	0.303	0.313	0.265	0.259	0.22	0.218	0.182	0.197
	13	0.428	0.405	0.341	0.368	0.346	0.367	0.327	0.309	0.238	0.247	0.2	0.212
	14	0.473	0.407	0.367	0.389	0.376	0.397	0.387	0.366	0.287	0.313	0.215	0.242
	15	0.532	0.42	0.385	0.411	0.398	0.397	0.416	0.387	0.343	0.362	0.263	0.312
	16	0.524	0.45	0.405	0.423	0.413	0.413	0.419	0.404	0.374	0.381	0.338	0.42
	17	0.531	0.438	0.392	0.4	0.396	0.388	0.424	0.419	0.403	0.398	0.385	0.506
	18	0.534	0.441	0.386	0.391	0.394	0.376	0.407	0.396	0.396	0.407	0.422	0.554
	19	0.53	0.446	0.378	0.382	0.392	0.377	0.399	0.389	0.382	0.399	0.449	0.557
	20	0.526	0.439	0.356	0.361	0.382	0.371	0.389	0.382	0.387	0.405	0.439	0.559
	21	0.52	0.431	0.338	0.347	0.371	0.36	0.371	0.37	0.39	0.407	0.447	0.565
	22	0.516	0.424	0.325	0.336	0.36	0.345	0.353	0.355	0.387	0.403	0.455	0.563
	23	0.505	0.421	0.317	0.325	0.345	0.34	0.338	0.342	0.38	0.394	0.458	0.563
	24	0.477	0.418	0.315	0.323	0.337	0.342	0.33	0.333	0.375	0.39	0.463	0.567
	25	0.461	0.42	0.319	0.323	0.337	0.352	0.33	0.331	0.372	0.399	0.471	0.57
	26	0.452	0.421	0.318	0.325	0.342	0.364	0.33	0.337	0.37	0.412	0.485	0.529
	27	0.45	0.421	0.315	0.323	0.351	0.373	0.323	0.347	0.373	0.431	0.497	0.524
	28	0.454	0.425	0.317	0.325	0.36	0.382	0.316	0.36	0.377	0.448	0.511	0.528
	29	0.46	0.433	0.319	0.327	0.369	0.39	0.317	0.374	0.388	0.466	0.529	0.534
	30	0.472	0.444	0.328	0.334	0.381	0.401	0.321	0.39	0.394	0.486	0.547	0.544
	31	0.481	0.461	0.34	0.344	0.396	0.414	0.329	0.407	0.404	0.504	0.562	0.556
	32	0.494	0.483	0.353	0.353	0.409	0.428	0.339	0.426	0.413	0.522	0.577	0.569
	33	0.513	0.502	0.37	0.366	0.427	0.444	0.35	0.446	0.428	0.542	0.597	0.582
	34	0.519	0.521	0.389	0.379	0.447	0.463	0.356	0.467	0.441	0.558	0.61	0.597
	35	0.536	0.54	0.409	0.393	0.463	0.479	0.367	0.485	0.455	0.572	0.626	0.608
	36	0.551	0.565	0.428	0.408	0.478	0.495	0.378	0.508	0.473	0.591	0.642	0.622
P. polymyxa IIF5SW-B4	Time (hrs)
	0	0.169	0.177	0.137	0.127	0.285	0.226	0.243	0.126	0.171	0.159	0.324	0.137
	1	0.105	0.084	0.126	0.128	0.274	0.276	0.216	0.122	0.131	0.119	0.284	0.117
	2	0.091	0.084	0.065	0.196	0.302	0.224	0.199	0.162	0.156	0.217	0.112	0.109
	3	0.098	0.102	0.074	0.228	0.34	0.17	0.212	0.323	0.051	0.041	0.073	0.058
	4	0.117	0.116	0.098	0.219	0.345	0.207	0.258	0.316	0.057	0.053	0.076	0.048
	5	0.156	0.144	0.164	0.251	0.354	0.255	0.257	0.043	0.063	0.057	0.074	0.041
	6	0.147	0.139	0.204	0.293	0.372	0.324	0.283	0.052	0.085	0.078	0.096	0.04
	7	0.137	0.13	0.229	0.301	0.359	0.332	0.276	0.09	0.083	0.08	0.082	0.043
	8	0.126	0.125	0.237	0.293	0.319	0.324	0.253	0.089	0.089	0.084	0.078	0.051
	9	0.137	0.125	0.253	0.284	0.308	0.31	0.248	0.101	0.099	0.086	0.082	0.06
	10	0.124	0.124	0.263	0.29	0.298	0.303	0.262	0.117	0.111	0.093	0.093	0.07
	11	0.127	0.129	0.266	0.299	0.264	0.302	0.268	0.122	0.104	0.09	0.098	0.068
	12	0.128	0.138	0.281	0.298	0.266	0.301	0.261	0.121	0.11	0.091	0.104	0.071
	13	0.135	0.142	0.29	0.31	0.282	0.301	0.271	0.124	0.116	0.107	0.109	0.072
	14	0.152	0.171	0.303	0.314	0.3	0.31	0.289	0.128	0.127	0.123	0.116	0.073
	15	0.161	0.182	0.321	0.327	0.322	0.318	0.305	0.14	0.136	0.126	0.13	0.074
	16	0.18	0.192	0.337	0.34	0.34	0.321	0.316	0.148	0.147	0.131	0.141	0.074
	17	0.19	0.201	0.358	0.352	0.359	0.329	0.326	0.153	0.154	0.135	0.146	0.073
	18	0.201	0.211	0.368	0.358	0.367	0.339	0.336	0.153	0.162	0.139	0.153	0.074
	19	0.211	0.219	0.38	0.366	0.373	0.342	0.338	0.155	0.167	0.143	0.16	0.073
	20	0.218	0.228	0.387	0.368	0.378	0.347	0.339	0.158	0.177	0.143	0.165	0.073
	21	0.226	0.239	0.387	0.369	0.38	0.347	0.34	0.162	0.182	0.144	0.172	0.073
	22	0.233	0.248	0.385	0.369	0.379	0.344	0.339	0.162	0.189	0.144	0.179	0.071
	23	0.239	0.255	0.381	0.369	0.375	0.343	0.335	0.164	0.193	0.146	0.184	0.068
	24	0.243	0.261	0.376	0.368	0.369	0.337	0.329	0.165	0.198	0.142	0.185	0.066
	25	0.248	0.266	0.368	0.362	0.359	0.333	0.325	0.164	0.2	0.144	0.187	0.065
	26	0.253	0.268	0.359	0.354	0.349	0.329	0.32	0.164	0.204	0.145	0.192	0.064
	27	0.255	0.269	0.35	0.347	0.341	0.318	0.311	0.164	0.204	0.144	0.189	0.062
	28	0.256	0.275	0.343	0.344	0.336	0.311	0.303	0.166	0.201	0.14	0.186	0.063
	29	0.256	0.273	0.331	0.333	0.329	0.303	0.293	0.163	0.199	0.14	0.187	0.062
	30	0.254	0.273	0.325	0.33	0.318	0.296	0.283	0.161	0.198	0.14	0.184	0.061
	31	0.251	0.275	0.313	0.323	0.311	0.283	0.273	0.159	0.196	0.141	0.182	0.06
	32	0.246	0.277	0.305	0.314	0.303	0.273	0.262	0.157	0.193	0.139	0.18	0.059
	33	0.242	0.276	0.296	0.309	0.29	0.263	0.253	0.157	0.191	0.14	0.178	0.06
	34	0.233	0.275	0.291	0.301	0.281	0.254	0.242	0.153	0.188	0.14	0.175	0.06
	35	0.226	0.276	0.282	0.294	0.271	0.242	0.233	0.152	0.185	0.139	0.173	0.059
	36	0.219	0.274	0.278	0.286	0.262	0.234	0.224	0.15	0.184	0.14	0.172	0.059
P. polymyxa IIF8SW-P3	Time (hrs)
	0	0.085	0.089	0.059	0.132	0.087	0.096	0.101	0.095	0.115	0.082	0.095	0.077
	1	0.12	0.134	0.109	0.194	0.123	0.124	0.125	0.117	0.165	0.125	0.125	0.077
	2	0.288	0.164	0.307	0.383	0.343	0.301	0.435	0.283	0.13	0.308	0.291	0.185
	3	0.262	0.034	0.274	0.358	0.311	0.315	0.486	0.034	0.038	0.102	0.346	0.099
	4	0.226	0.055	0.298	0.303	0.333	0.296	0.521	0.04	0.034	0.025	0.384	0.032
	5	0.219	0.055	0.289	0.358	0.39	0.301	0.517	0.038	0.026	0.029	0.44	0.024
	6	0.255	0.059	0.308	0.406	0.465	0.341	0.483	0.028	0.021	0.026	0.484	0.02
	7	0.293	0.093	0.358	0.441	0.53	0.384	0.525	0.03	0.024	0.028	0.018	0.019
	8	0.336	0.101	0.418	0.461	0.592	0.433	0.551	0.034	0.03	0.04	0.098	0.047
	9	0.372	0.113	0.467	0.459	0.638	0.46	0.533	0.048	0.04	0.427	0.114	0.067
	10	0.399	0.119	0.468	0.452	0.632	0.472	0.518	0.066	0.055	0.456	0.142	0.097
	11	0.404	0.127	0.456	0.44	0.609	0.484	0.481	0.063	0.069	0.487	0.162	0.137
	12	0.405	0.142	0.46	0.448	0.573	0.496	0.461	0.074	0.074	0.531	0.179	0.161
	13	0.407	0.153	0.469	0.465	0.556	0.503	0.453	0.081	0.083	0.57	0.203	0.172
	14	0.413	0.175	0.481	0.472	0.549	0.508	0.452	0.085	0.09	0.596	0.211	0.178
	15	0.421	0.198	0.489	0.483	0.544	0.52	0.444	0.087	0.096	0.602	0.22	0.182
	16	0.424	0.216	0.486	0.497	0.543	0.519	0.441	0.096	0.105	0.61	0.226	0.186
	17	0.432	0.255	0.482	0.514	0.537	0.523	0.436	0.102	0.115	0.604	0.231	0.189
	18	0.434	0.28	0.487	0.518	0.521	0.523	0.43	0.11	0.119	0.592	0.224	0.188
	19	0.434	0.32	0.484	0.514	0.507	0.517	0.422	0.117	0.122	0.579	0.225	0.187
	20	0.44	0.343	0.472	0.515	0.493	0.51	0.417	0.12	0.13	0.561	0.226	0.184
	21	0.439	0.349	0.468	0.513	0.482	0.503	0.409	0.122	0.132	0.538	0.223	0.181
	22	0.436	0.351	0.458	0.506	0.469	0.49	0.4	0.122	0.135	0.514	0.221	0.176
	23	0.43	0.354	0.445	0.496	0.455	0.475	0.389	0.126	0.135	0.493	0.218	0.171
	24	0.426	0.352	0.434	0.487	0.439	0.467	0.378	0.128	0.137	0.47	0.217	0.167
	25	0.42	0.35	0.425	0.475	0.424	0.454	0.368	0.129	0.139	0.45	0.212	0.163
	26	0.412	0.344	0.417	0.463	0.407	0.443	0.36	0.131	0.138	0.43	0.204	0.158
	27	0.402	0.341	0.408	0.451	0.394	0.43	0.35	0.132	0.137	0.414	0.198	0.153
	28	0.393	0.337	0.398	0.441	0.384	0.419	0.34	0.135	0.138	0.398	0.193	0.15
	29	0.382	0.332	0.391	0.429	0.373	0.408	0.334	0.132	0.136	0.382	0.188	0.145
	30	0.375	0.327	0.381	0.42	0.36	0.397	0.325	0.132	0.135	0.371	0.186	0.141
	31	0.364	0.321	0.373	0.409	0.35	0.386	0.315	0.131	0.133	0.358	0.182	0.136
	32	0.354	0.315	0.365	0.4	0.34	0.376	0.306	0.13	0.13	0.345	0.178	0.132
	33	0.347	0.309	0.355	0.392	0.329	0.367	0.299	0.131	0.128	0.337	0.174	0.13
	34	0.336	0.302	0.347	0.382	0.318	0.355	0.29	0.128	0.124	0.329	0.168	0.127
	35	0.326	0.295	0.335	0.371	0.307	0.344	0.282	0.128	0.121	0.321	0.165	0.125
	36	0.318	0.287	0.326	0.36	0.295	0.334	0.275	0.126	0.118	0.315	0.163	0.123
